# Supplementary material for: RNase-mediated protein footprint sequencing reveals protein-binding sites throughout the human transcriptome
Source: Genome Biol. 2014 Jan 7;15(1):R3. doi: 10.1186/gb-2014-15-1-r3 (PMC4053792; doi:10.1186/gb-2014-15-1-r3)
Supplement: Additional file 1: — PIP-seq library characteristics. Information on PIP-seq libraries, including sequencing reads, processing, mapping and PPS identification. [file gb-2014-15-1-r3-S1.xlsx]

## Sheet: Supplemental Table 1
Additional Table 1: PIP-seq library characteristics
Cross-linker	Rnase	Replicate	Library Type	raw reads	trimmed reads	trimmed reads (%)	mapped reads	mapped reads (%)	PPS (FDR=5%)
Formaldehyde	double-stranded	1	Footprint	60880156	42030874	0.690387	3.06397e+07	0.728981
			Control	77929058	65922052	0.845924	5.35127e+07	0.811758
		2	Footprint	103702805	89989687	0.867765	7.48587e+07	0.831858
			Control	88842812	75858871	0.853855	6.72954e+07	0.887113
		3	Footprint	66398039	59750511	0.899884	5.19684e+07	0.869757
			Control	77342721	59282909	0.766496	5.29091e+07	0.892485
	single-stranded	1	Footprint	70747816	51183479	0.723464	4.52811e+07	0.884682
			Control	67705765	40019397	0.591078	3.61122e+07	0.902367
		2	Footprint	70546971	58144499	0.824196	5.12323e+07	0.881121
			Control	62663571	48642460	0.776248	4.52222e+07	0.929686
		3	Footprint	64725704	46067911	0.711741	4.01079e+07	0.870626
			Control	79466145	60612150	0.762742	5.62235e+07	0.927595
UV (254 nm)	double-stranded	1	Footprint	31019360	27834338	0.897321	2.56545e+07	0.921685
			Control	39136707	35069030	0.896065	3.09052e+07	0.881267
		2	Footprint	24604010	21458724	0.872164	1.88323e+07	0.877606
			Control	32977185	29400832	0.891551	2.21266e+07	0.752583
	single-stranded	1	Footprint	31248062	25230672	0.807432	2.33818e+07	0.926721
			Control	29411398	24114686	0.81991	2.29835e+07	0.953091
		2	Footprint	30371337	25984739	0.855568	2.43374e+07	0.936604
			Control	27442306	21546936	0.785172	2.04128e+07	0.947366
None	double-stranded	1	Footprint	33186168	31303968	0.943284	2.90572e+07	0.928227
			Control	34912635	32291230	0.924915	2.74025e+07	0.848606
	single-stranded	1	Footprint	32691777	28246801	0.864034	2.68814e+07	0.951661
			Control	29148805	24234319	0.8314	2.30727e+07	0.952065
			Total	1267101313	1024221075		9.00411e+08		0
			Average	5.27959e+07	4.26759e+07	0.83	3.75171e+07	0.89	0

## Sheet: Sheet1
id	raw_reads	trimmed_reads	Column2	mapped_reads	Column3	Column1
HeLa_Form_DSase_minusP_rep1	77929058	65922052	0.845924	5.35127e+07	0.811758
HeLa_Form_DSase_minusP_rep2	88842812	75858871	0.853855	6.72954e+07	0.887113
HeLa_Form_DSase_minusP_rep3	77342721	59282909	0.766496	5.29091e+07	0.892485
HeLa_Form_DSase_plusP_rep1	60880156	42030874	0.690387	3.06397e+07	0.728981
HeLa_Form_DSase_plusP_rep2	103702805	89989687	0.867765	7.48587e+07	0.831858
HeLa_Form_DSase_plusP_rep3	66398039	59750511	0.899884	5.19684e+07	0.869757
HeLa_Form_SSase_minusP_rep1	67705765	40019397	0.591078	3.61122e+07	0.902367
HeLa_Form_SSase_minusP_rep2	62663571	48642460	0.776248	4.52222e+07	0.929686
HeLa_Form_SSase_minusP_rep3	79466145	60612150	0.762742	5.62235e+07	0.927595
HeLa_Form_SSase_plusP_rep1	70747816	51183479	0.723464	4.52811e+07	0.884682
HeLa_Form_SSase_plusP_rep2	70546971	58144499	0.824196	5.12323e+07	0.881121
HeLa_Form_SSase_plusP_rep3	64725704	46067911	0.711741	4.01079e+07	0.870626

## Sheet: Sheet2
Additional Table 1: PIP-seq library characteristics
Cross-linker	Rnase	Replicate	Library Type	raw reads	trimmed reads	trimmed reads (%)	mapped reads	mapped reads (%)	PPS (FDR=5%)
Formaldehyde	double-stranded	1	Footprint	60880156	42030874	0.690387	3.06397e+07	0.728981	70371
			Control	77929058	65922052	0.845924	5.35127e+07	0.811758
		2	Footprint	103702805	89989687	0.867765	7.48587e+07	0.831858	88060
			Control	88842812	75858871	0.853855	6.72954e+07	0.887113
		3	Footprint	66398039	59750511	0.899884	5.19684e+07	0.869757	122277
			Control	77342721	59282909	0.766496	5.29091e+07	0.892485
	single-stranded	1	Footprint	70747816	51183479	0.723464	4.52811e+07	0.884682	190654
			Control	67705765	40019397	0.591078	3.61122e+07	0.902367
		2	Footprint	70546971	58144499	0.824196	5.12323e+07	0.881121	289984
			Control	62663571	48642460	0.776248	4.52222e+07	0.929686
		3	Footprint	64725704	46067911	0.711741	4.01079e+07	0.870626	143631
			Control	79466145	60612150	0.762742	5.62235e+07	0.927595
UV (254 nm)	double-stranded	1	Footprint	31019360	27834338	0.897321	2.56545e+07	0.921685	6642
			Control	39136707	35069030	0.896065	3.09052e+07	0.881267
		2	Footprint	24604010	21458724	0.872164	1.88323e+07	0.877606	2871
			Control	32977185	29400832	0.891551	2.21266e+07	0.752583
	single-stranded	1	Footprint	31248062	25230672	0.807432	2.33818e+07	0.926721	42878
			Control	29411398	24114686	0.81991	2.29835e+07	0.953091
		2	Footprint	30371337	25984739	0.855568	2.43374e+07	0.936604	24635
			Control	27442306	21546936	0.785172	2.04128e+07	0.947366
None	double-stranded	1	Footprint	33186168	31303968	0.943284	2.90572e+07	0.928227	2428
			Control	34912635	32291230	0.924915	2.74025e+07	0.848606
	single-stranded	1	Footprint	32691777	28246801	0.864034	2.68814e+07	0.951661	26594
			Control	29148805	24234319	0.8314	2.30727e+07	0.952065
			Total	1267101313	1024221075		9.00411e+08		1011025
			Average	5.27959e+07	4.26759e+07	0.83	3.75171e+07	0.89	42126
