# Supplementary material for: RNase-mediated protein footprint sequencing reveals protein-binding sites throughout the human transcriptome
Source: Genome Biol. 2014 Jan 7;15(1):R3. doi: 10.1186/gb-2014-15-1-r3 (PMC4053792; doi:10.1186/gb-2014-15-1-r3)
Supplement: Additional file 10 — Motif and co-occurrence analyses. Motifs identified by MEME analyses of PPS sequences from specific subregions of protein-coding mRNAs. Those motifs used in the co-occurrence analyses (Figure 5) are listed in this table. [file gb-2014-15-1-r3-S10.xlsx]

## Sheet: Sheet1
Motif Name	Bound sites	E-value	Logo	Cluster
UTR3_1	12627	4.2E-8901		Cluster 1
UTR3_2	5250	4.8E-6337		Cluster 1
UTR3_3	4792	9.2E-4656		Cluster 4
UTR3_4	1512	1.3E-3113		excluded (similar sequence)
UTR3_5	2252	2.0E-1996		excluded (similar sequence)
UTR3_6	4208	2.9E-1873		Cluster 4
UTR3_7	4574	4.3E-1614		excluded (similar sequence)
UTR3_8	6290	1.9E-1082		Cluster 4
UTR3_9	1331	3.0E-1024		excluded (similar sequence)
UTR3_10	2900	7.9E-821		Cluster 5
UTR3_11	3020	6.2E-768		Cluster 4
UTR3_12	2679	6.2E-679		Cluster 3
UTR3_13	2728	1.9E-678		excluded (similar sequence)
UTR3_14	9356	1.4E-664		excluded (similar sequence)
UTR3_15	2047	3.1E-640		excluded (similar sequence)
UTR3_16	3771	3.3E-518		excluded (similar sequence)
UTR3_17	5044	1e-304		Cluster 5
UTR3_18	1742	1.9e-300		excluded (similar sequence)
UTR3_19	2222	6.5e-212		Cluster 3
UTR3_20	822	3e-209		Cluster 2
UTR3_21	2440	6.7e-208		excluded (similar sequence)
UTR3_22	370	2.4e-200		excluded (similar sequence)
UTR3_23	1435	6.3e-150		excluded (similar sequence)
UTR3_24	3343	2.7e-131		Cluster 5
UTR3_25	2003	2.2e-97		Cluster 3
UTR3_26	1661	3.9e-97		excluded (similar sequence)
UTR3_27	2768	6.8e-96		excluded (similar sequence)
UTR3_28	1845	5.4e-87		Cluster 5
UTR3_29	3443	2.6e-73		excluded (similar sequence)
UTR3_30	3069	2.1e-70		excluded (similar sequence)
UTR3_31	1430	5.4e-68		Cluster 2
UTR3_32	576	1.6e-57		excluded (similar sequence)
UTR3_33	2489	1.9e-65		excluded (similar sequence)
UTR3_34	3262	8e-60		excluded (similar sequence)
UTR3_35	1668	2.9e-40		excluded (similar sequence)
UTR3_36	1828	1.7e-33		excluded (similar sequence)
UTR3_37	1106	2.9e-32		excluded (similar sequence)
UTR3_38	1725	8.9e-32		excluded (long non-degenerate)
UTR3_39	2794	1.4e-31		Cluster 4
UTR3_40	1237	9.2e-32		excluded (similar sequence)
UTR3_41	4082	1.7e-31		excluded (similar sequence)
UTR3_42	1893	1.2e-22		Cluster 3
UTR3_43	2886	1e-20		excluded (similar sequence)
UTR3_44	147	4.3e-17		excluded (long non-degenerate)
UTR3_45	2133	5.4e-14		Cluster 5
UTR3_46	4240	7.1e-14		excluded (similar sequence)
UTR3_47	293	8.7e-15		excluded (similar sequence)
UTR3_48	3538	5.7e-10		Cluster 5
UTR3_49	1764	3.8e-08		excluded (similar sequence)
UTR3_50	136	1.9e-06		excluded (long non-degenerate)
UTR3_51	630	0.0044		excluded (similar sequence)
UTR3_52	3073	0.0058		excluded (similar sequence)
UTR5_1	5278	9.4E-393		Cluster 2
UTR5_2	4588	3.2e-236		Cluster 4
UTR5_3	1451	4e-207		excluded (similar sequence)
UTR5_4	2961	2.1e-175		excluded (similar sequence)
UTR5_5	2423	2.2e-120		excluded (similar sequence)
UTR5_6	1611	2.9e-58		excluded (similar sequence)
UTR5_7	3829	2.6e-53		excluded (similar sequence)
UTR5_8	1668	2.7e-47		excluded (similar sequence)
UTR5_9	2670	2.8e-30		excluded (similar sequence)
UTR5_10	2243	5e-20		excluded (similar sequence)
UTR5_11	596	7.5e-11		excluded (similar sequence)
UTR5_12	2483	4.6e-06		excluded (similar sequence)
UTR5_13	689	1.1e-05		Cluster 2
UTR5_14	2384	0.0015		excluded (similar sequence)
Intron_1	4584	3.8E-1232		excluded (similar sequence)
Intron_2	3043	5.3E-1037		excluded (similar sequence)
Intron_3	4035	1.3E-986		Cluster 5
Intron_4	4636	2.2E-957		Cluster 5
Intron_5	3185	2.7E-763		excluded (similar sequence)
Intron_6	1440	3.0E-561		excluded (similar sequence)
Intron_7	3407	2.7E-538		excluded (similar sequence)
Intron_8	2313	1.2E-443		Cluster 5
Intron_9	1591	9.7E-324		excluded (similar sequence)
Intron_10	1800	3.2e-279		excluded (similar sequence)
Intron_11	2838	4.3e-181		Cluster 5
Intron_12	1172	1.1e-179		Cluster 2
Intron_13	1307	8.1e-177		excluded (similar sequence)
Intron_14	4981	1.5e-80		excluded (similar sequence)
Intron_15	687	2.7e-85		excluded (similar sequence)
Intron_16	1613	1.7e-65		Cluster 2
Intron_17	4275	4.9e-66		excluded (similar sequence)
Intron_18	1698	5.9e-67		excluded (similar sequence)
Intron_19	3033	1.4e-53		Cluster 4
Intron_20	1272	2.9e-57		Cluster 3
Intron_21	730	1.6e-47		Cluster 2
Intron_22	2061	2.5e-39		Cluster 3
Intron_23	227	5.2e-24		excluded (long non-degenerate)
Intron_24	1978	1.5e-40		Cluster 3
Intron_25	2866	5e-20		excluded (similar sequence)
Intron_26	267	9.1e-17		excluded (long non-degenerate)
Intron_27	245	1.2e-16		excluded (long non-degenerate)
Intron_28	613	4.7e-27		excluded (long non-degenerate)
Intron_29	1695	8.8e-08		Cluster 3
Intron_30	5623	2.9e-22		Cluster 1
Intron_31	1843	1.5e-28		excluded (similar sequence)
Intron_32	4022	1.1e-14		excluded (similar sequence)
Intron_33	2840	4.7e-10		Cluster 4
Intron_34	1589	4.9e-23		excluded (similar sequence)
Intron_35	315	2.7e-10		excluded (long non-degenerate)
Intron_36	251	1.5e-07		excluded (long non-degenerate)
Intron_37	325	3.7e-07		excluded (long non-degenerate)
Intron_38	1198	9.1e-29		excluded (similar sequence)
Internal_CDS_exon_1	1074	2.0E-316		excluded (similar sequence)
Internal_CDS_exon_2	3510	2.7e-66		Cluster 2
Internal_CDS_exon_3	2360	7.2e-42		excluded (long non-degenerate)
Internal_CDS_exon_4	505	5e-29		excluded (long non-degenerate)
Internal_CDS_exon_5	323	1.5e-23		excluded (long non-degenerate)
