# Supplementary material for: RNase-mediated protein footprint sequencing reveals protein-binding sites throughout the human transcriptome
Source: Genome Biol. 2014 Jan 7;15(1):R3. doi: 10.1186/gb-2014-15-1-r3 (PMC4053792; doi:10.1186/gb-2014-15-1-r3)
Supplement: Additional file 11 — Table of disease-associated SNPs that overlap with PPSs. Information on all flagged and GWAS SNPs overlapping PPSs identified using formaldehyde-cross-linked PIP-seq. [file gb-2014-15-1-r3-S11.xlsx]

## Sheet: snp137Flagged
SNP_chrom	SNP_start	SNP_end	SNP_id	SNP_score	SNP_strand	PPS_chrom	PPS_start	PPS_end	PPS_id	PPS_score	PPS_strand
chr1	1469330	1469331	rs145324009	missense	+	chr1	1469314	1469345	CSAR_peak_111093_HeLa_Form_SSase_rep2	204.66	+
chr1	5964847	5964848	rs137852923	nonsense	-	chr1	5964830	5964872	CSAR_peak_484469_HeLa_Form_SSase_rep2;CSAR_peak_528650_HeLa_Form_SSase_rep1	463.72,107.88	-
chr1	8022922	8022923	rs74315351	missense	+	chr1	8022869	8022964	CSAR_peak_142726_HeLa_Form_DSase_rep3;CSAR_peak_75313_HeLa_Form_DSase_rep1;CSAR_peak_111763_HeLa_Form_SSase_rep2;CSAR_peak_124605_HeLa_Form_SSase_rep1;CSAR_peak_83834_HeLa_Form_DSase_rep2	92.27,264.74,767.6,109.78,353.09	+
chr1	8025407	8025408	rs137853051	missense	+	chr1	8025389	8025475	CSAR_peak_113335_HeLa_Form_SSase_rep3;CSAR_peak_111765_HeLa_Form_SSase_rep2;CSAR_peak_124613_HeLa_Form_SSase_rep1;CSAR_peak_142733_HeLa_Form_DSase_rep3;CSAR_peak_75315_HeLa_Form_DSase_rep1	188.49,149.88,78.36,251.1,71.33	+
chr1	8044989	8044990	rs74315352	missense	+	chr1	8044957	8045094	CSAR_peak_111777_HeLa_Form_SSase_rep2;CSAR_peak_124628_HeLa_Form_SSase_rep1;CSAR_peak_124630_HeLa_Form_SSase_rep1;CSAR_peak_142758_HeLa_Form_DSase_rep3;CSAR_peak_75340_HeLa_Form_DSase_rep1;CSAR_peak_83856_HeLa_Form_DSase_rep2	444,220.52,115.34,65.83,157.85,71.28	+
chr1	8045030	8045031	rs74315354	missense	+	chr1	8044957	8045094	CSAR_peak_111777_HeLa_Form_SSase_rep2;CSAR_peak_124628_HeLa_Form_SSase_rep1;CSAR_peak_124630_HeLa_Form_SSase_rep1;CSAR_peak_142758_HeLa_Form_DSase_rep3;CSAR_peak_75340_HeLa_Form_DSase_rep1;CSAR_peak_83856_HeLa_Form_DSase_rep2	444,220.52,115.34,65.83,157.85,71.28	+
chr1	8045040	8045041	rs28938172	missense	+	chr1	8044957	8045094	CSAR_peak_111777_HeLa_Form_SSase_rep2;CSAR_peak_124628_HeLa_Form_SSase_rep1;CSAR_peak_124630_HeLa_Form_SSase_rep1;CSAR_peak_142758_HeLa_Form_DSase_rep3;CSAR_peak_75340_HeLa_Form_DSase_rep1;CSAR_peak_83856_HeLa_Form_DSase_rep2	444,220.52,115.34,65.83,157.85,71.28	+
chr1	10318659	10318660	rs121908160	missense	+	chr1	10318648	10318672	CSAR_peak_112115_HeLa_Form_SSase_rep2	43.05	+
chr1	11073978	11073979	rs80356716	missense	+	chr1	11073918	11074022	CSAR_peak_125260_HeLa_Form_SSase_rep1;CSAR_peak_112312_HeLa_Form_SSase_rep2;CSAR_peak_113876_HeLa_Form_SSase_rep3;CSAR_peak_75685_HeLa_Form_DSase_rep1;CSAR_peak_75687_HeLa_Form_DSase_rep1	184.4,553.07,76.33,65.9,72.96	+
chr1	11076930	11076931	rs80356715	missense	+	chr1	11076907	11076932	CSAR_peak_143437_HeLa_Form_DSase_rep3	43.29	+
chr1	11078892	11078893	rs80356717	missense	+	chr1	11078841	11078922	CSAR_peak_84245_HeLa_Form_DSase_rep2;CSAR_peak_143448_HeLa_Form_DSase_rep3;CSAR_peak_112319_HeLa_Form_SSase_rep2;CSAR_peak_125266_HeLa_Form_SSase_rep1;CSAR_peak_75695_HeLa_Form_DSase_rep1	254.29,260.65,260.44,113.23,59.37	+
chr1	11082265	11082266	rs80356718	missense	+	chr1	11082255	11082305	CSAR_peak_125275_HeLa_Form_SSase_rep1;CSAR_peak_84257_HeLa_Form_DSase_rep2;CSAR_peak_143459_HeLa_Form_DSase_rep3	136.74,94.69,75.29	+
chr1	11082396	11082397	rs80356725	missense	+	chr1	11082373	11082425	CSAR_peak_75706_HeLa_Form_DSase_rep1;CSAR_peak_143460_HeLa_Form_DSase_rep3	228.5,83.73	+
chr1	11082408	11082409	rs80356726	missense	+	chr1	11082373	11082425	CSAR_peak_75706_HeLa_Form_DSase_rep1;CSAR_peak_143460_HeLa_Form_DSase_rep3	228.5,83.73	+
chr1	11082456	11082457	rs80356727	missense	+	chr1	11082454	11082502	CSAR_peak_125278_HeLa_Form_SSase_rep1;CSAR_peak_112327_HeLa_Form_SSase_rep2;CSAR_peak_84259_HeLa_Form_DSase_rep2	94.33,43.05,199.62	+
chr1	11082460	11082461	rs80356728	missense	+	chr1	11082454	11082502	CSAR_peak_125278_HeLa_Form_SSase_rep1;CSAR_peak_112327_HeLa_Form_SSase_rep2;CSAR_peak_84259_HeLa_Form_DSase_rep2	94.33,43.05,199.62	+
chr1	11082469	11082470	rs80356729	missense	+	chr1	11082454	11082502	CSAR_peak_125278_HeLa_Form_SSase_rep1;CSAR_peak_112327_HeLa_Form_SSase_rep2;CSAR_peak_84259_HeLa_Form_DSase_rep2	94.33,43.05,199.62	+
chr1	11082474	11082475	rs80356730	missense	+	chr1	11082454	11082502	CSAR_peak_125278_HeLa_Form_SSase_rep1;CSAR_peak_112327_HeLa_Form_SSase_rep2;CSAR_peak_84259_HeLa_Form_DSase_rep2	94.33,43.05,199.62	+
chr1	11082493	11082494	rs80356731	missense	+	chr1	11082454	11082502	CSAR_peak_125278_HeLa_Form_SSase_rep1;CSAR_peak_112327_HeLa_Form_SSase_rep2;CSAR_peak_84259_HeLa_Form_DSase_rep2	94.33,43.05,199.62	+
chr1	11082500	11082501	rs80356732	missense	+	chr1	11082454	11082502	CSAR_peak_125278_HeLa_Form_SSase_rep1;CSAR_peak_112327_HeLa_Form_SSase_rep2;CSAR_peak_84259_HeLa_Form_DSase_rep2	94.33,43.05,199.62	+
chr1	11333942	11333943	rs118203947	missense	+	chr1	11333933	11333961	CSAR_peak_112362_HeLa_Form_SSase_rep2	85.99	+
chr1	11334111	11334112	rs118203948	missense	+	chr1	11334107	11334130	CSAR_peak_143502_HeLa_Form_DSase_rep3	62.33	+
chr1	11334116	11334117	rs118203946	missense	+	chr1	11334107	11334130	CSAR_peak_143502_HeLa_Form_DSase_rep3	62.33	+
chr1	12033033	12033034	rs121913554	nonsense	+	chr1	12033019	12033066	CSAR_peak_112525_HeLa_Form_SSase_rep2;CSAR_peak_125481_HeLa_Form_SSase_rep1;CSAR_peak_114141_HeLa_Form_SSase_rep3	204.66,58.05,53.87	+
chr1	12052662	12052663	rs28940293	missense	+	chr1	12052650	12052681	CSAR_peak_143727_HeLa_Form_DSase_rep3	107.21	+
chr1	12052715	12052716	rs119103263	missense	+	chr1	12052689	12052731	CSAR_peak_114182_HeLa_Form_SSase_rep3;CSAR_peak_112559_HeLa_Form_SSase_rep2;CSAR_peak_125508_HeLa_Form_SSase_rep1	103.71,204.66,78.36	+
chr1	12052716	12052717	rs28940291	missense	+	chr1	12052689	12052731	CSAR_peak_114182_HeLa_Form_SSase_rep3;CSAR_peak_112559_HeLa_Form_SSase_rep2;CSAR_peak_125508_HeLa_Form_SSase_rep1	103.71,204.66,78.36	+
chr1	12052745	12052746	rs119103268	missense	+	chr1	12052739	12052773	CSAR_peak_112560_HeLa_Form_SSase_rep2;CSAR_peak_143728_HeLa_Form_DSase_rep3;CSAR_peak_84409_HeLa_Form_DSase_rep2	100.52,107.21,63.23	+
chr1	12069697	12069698	rs119103267	missense	+	chr1	12069666	12069707	CSAR_peak_112584_HeLa_Form_SSase_rep2	149.88	+
chr1	12071566	12071567	rs28940292	missense	+	chr1	12071558	12071586	CSAR_peak_125529_HeLa_Form_SSase_rep1	58.05	+
chr1	16451798	16451799	rs137853199	missense	-	chr1	16451785	16451821	CSAR_peak_325296_HeLa_Form_DSase_rep1;CSAR_peak_365265_HeLa_Form_DSase_rep2;CSAR_peak_497350_HeLa_Form_DSase_rep3;CSAR_peak_531821_HeLa_Form_SSase_rep1	82.82,88.84,146.24,87.57	-
chr1	16455934	16455935	rs137853200	missense	-	chr1	16455934	16455958	CSAR_peak_365275_HeLa_Form_DSase_rep2	83.47	-
chr1	17354296	17354297	rs33927012	missense	-	chr1	17354285	17354320	CSAR_peak_365788_HeLa_Form_DSase_rep2;CSAR_peak_497768_HeLa_Form_DSase_rep3	88.84,146.24	-
chr1	17355215	17355216	rs74315371	missense	-	chr1	17355176	17355259	CSAR_peak_365792_HeLa_Form_DSase_rep2;CSAR_peak_497774_HeLa_Form_DSase_rep3;CSAR_peak_488912_HeLa_Form_SSase_rep3;CSAR_peak_532648_HeLa_Form_SSase_rep1;CSAR_peak_488038_HeLa_Form_SSase_rep2	226.97,86.12,83.35,54.54,113.16	-
chr1	17355218	17355219	rs121917755	missense	-	chr1	17355176	17355259	CSAR_peak_365792_HeLa_Form_DSase_rep2;CSAR_peak_497774_HeLa_Form_DSase_rep3;CSAR_peak_488912_HeLa_Form_SSase_rep3;CSAR_peak_532648_HeLa_Form_SSase_rep1;CSAR_peak_488038_HeLa_Form_SSase_rep2	226.97,86.12,83.35,54.54,113.16	-
chr1	17359572	17359573	rs74315366	nonsense	-	chr1	17359559	17359665	CSAR_peak_488046_HeLa_Form_SSase_rep2;CSAR_peak_532655_HeLa_Form_SSase_rep1;CSAR_peak_365797_HeLa_Form_DSase_rep2;CSAR_peak_497781_HeLa_Form_DSase_rep3	463.72,65.44,281.92,179.95	-
chr1	17371319	17371320	rs74315370	missense	-	chr1	17371268	17371324	CSAR_peak_488058_HeLa_Form_SSase_rep2;CSAR_peak_488929_HeLa_Form_SSase_rep3;CSAR_peak_365808_HeLa_Form_DSase_rep2;CSAR_peak_497788_HeLa_Form_DSase_rep3;CSAR_peak_365809_HeLa_Form_DSase_rep2	196.66,166.19,64.17,179.95,61.41	-
chr1	20975069	20975070	rs119451946	missense	+	chr1	20975029	20975084	CSAR_peak_115854_HeLa_Form_SSase_rep3;CSAR_peak_127563_HeLa_Form_SSase_rep1	138.21,58.05	+
chr1	20975526	20975527	rs74315361	missense	+	chr1	20975526	20975558	CSAR_peak_114341_HeLa_Form_SSase_rep2	204.66	+
chr1	20975546	20975547	rs74315356	nonsense	+	chr1	20975526	20975558	CSAR_peak_114341_HeLa_Form_SSase_rep2	204.66	+
chr1	21546500	21546501	rs3026906	missense	-	chr1	21546480	21546527	CSAR_peak_536014_HeLa_Form_SSase_rep1;CSAR_peak_491065_HeLa_Form_SSase_rep2;CSAR_peak_368083_HeLa_Form_DSase_rep2	65.44,449.54,53.95	-
chr1	21890631	21890632	rs121918007	missense	+	chr1	21890608	21890636	CSAR_peak_145961_HeLa_Form_DSase_rep3	107.21	+
chr1	21894693	21894694	rs121918018	missense	+	chr1	21894639	21894735	CSAR_peak_114376_HeLa_Form_SSase_rep2;CSAR_peak_127602_HeLa_Form_SSase_rep1;CSAR_peak_115899_HeLa_Form_SSase_rep3;CSAR_peak_85564_HeLa_Form_DSase_rep2;CSAR_peak_76908_HeLa_Form_DSase_rep1;CSAR_peak_145963_HeLa_Form_DSase_rep3	720.75,418.19,111.06,129.25,143.35,83.73	+
chr1	21900186	21900187	rs121918017	missense	+	chr1	21900177	21900222	CSAR_peak_127603_HeLa_Form_SSase_rep1;CSAR_peak_114377_HeLa_Form_SSase_rep2;CSAR_peak_115901_HeLa_Form_SSase_rep3;CSAR_peak_85565_HeLa_Form_DSase_rep2;CSAR_peak_145965_HeLa_Form_DSase_rep3	58.05,437.08,71.73,167.4,107.21	+
chr1	22056253	22056254	rs193921025	missense	-	chr1	22056208	22056355	CSAR_peak_536580_HeLa_Form_SSase_rep1;CSAR_peak_491547_HeLa_Form_SSase_rep2;CSAR_peak_500172_HeLa_Form_DSase_rep3;CSAR_peak_536582_HeLa_Form_SSase_rep1;CSAR_peak_491548_HeLa_Form_SSase_rep2;CSAR_peak_500173_HeLa_Form_DSase_rep3;CSAR_peak_368454_HeLa_Form_DSase_rep2;CSAR_peak_328263_HeLa_Form_DSase_rep1;CSAR_peak_500174_HeLa_Form_DSase_rep3;CSAR_peak_491550_HeLa_Form_SSase_rep2;CSAR_peak_536583_He…	65.44,360.09,114.87,65.44,113.16,60.38,83.47,82.82,114.87,274.31,65.44	-
chr1	22191366	22191367	rs137853248	missense	-	chr1	22191360	22191382	CSAR_peak_491895_HeLa_Form_SSase_rep2	64.15	-
chr1	24123266	24123267	rs137853860	missense	-	chr1	24123224	24123307	CSAR_peak_494081_HeLa_Form_SSase_rep3;CSAR_peak_492846_HeLa_Form_SSase_rep2;CSAR_peak_494083_HeLa_Form_SSase_rep3;CSAR_peak_501088_HeLa_Form_DSase_rep3;CSAR_peak_369532_HeLa_Form_DSase_rep2	74.85,133.98,324.24,146.24,83.47	-
chr1	24124207	24124208	rs137853859	coding-synon,missense	-	chr1	24124191	24124233	CSAR_peak_492851_HeLa_Form_SSase_rep2;CSAR_peak_501094_HeLa_Form_DSase_rep3	243.68,43.8	-
chr1	24124677	24124678	rs121908047	missense	-	chr1	24124655	24124687	CSAR_peak_494098_HeLa_Form_SSase_rep3	84.99	-
chr1	24144009	24144010	rs121964996	missense	-	chr1	24143999	24144033	CSAR_peak_492881_HeLa_Form_SSase_rep2	64.15	-
chr1	24147021	24147022	rs121964997	missense	-	chr1	24147010	24147053	CSAR_peak_369573_HeLa_Form_DSase_rep2;CSAR_peak_492883_HeLa_Form_SSase_rep2	53.95,122.04	-
chr1	29069995	29069996	rs147889668	missense	+	chr1	29069983	29070024	CSAR_peak_86939_HeLa_Form_DSase_rep2;CSAR_peak_116014_HeLa_Form_SSase_rep2;CSAR_peak_148127_HeLa_Form_DSase_rep3	81.42,149.88,43.29	+
chr1	33276594	33276595	rs121908833	missense	-	chr1	33276589	33276673	CSAR_peak_331385_HeLa_Form_DSase_rep1;CSAR_peak_503352_HeLa_Form_DSase_rep3;CSAR_peak_372134_HeLa_Form_DSase_rep2;CSAR_peak_503353_HeLa_Form_DSase_rep3;CSAR_peak_497482_HeLa_Form_SSase_rep3;CSAR_peak_495843_HeLa_Form_SSase_rep2;CSAR_peak_541361_HeLa_Form_SSase_rep1;CSAR_peak_497484_HeLa_Form_SSase_rep3	306.11,143.35,96.25,479.89,151.91,663.55,106.4,204.54	-
chr1	33502428	33502429	rs137853206	ncRNA,missense	-	chr1	33502382	33502478	CSAR_peak_503547_HeLa_Form_DSase_rep3;CSAR_peak_496128_HeLa_Form_SSase_rep2;CSAR_peak_541685_HeLa_Form_SSase_rep1;CSAR_peak_497799_HeLa_Form_SSase_rep3;CSAR_peak_372373_HeLa_Form_DSase_rep2	200.7,1184.22,221.46,326.51,51.6	-
chr1	39906904	39906905	rs193920879	missense	+	chr1	39906899	39906965	CSAR_peak_79307_HeLa_Form_DSase_rep1;CSAR_peak_88372_HeLa_Form_DSase_rep2;CSAR_peak_118002_HeLa_Form_SSase_rep2	178.32,208.74,85.99	+
chr1	39945506	39945507	rs148653007	coding-synon	+	chr1	39945486	39945516	CSAR_peak_118071_HeLa_Form_SSase_rep2	43.05	+
chr1	40544301	40544302	rs137852698	missense	-	chr1	40544232	40544312	CSAR_peak_505038_HeLa_Form_DSase_rep3;CSAR_peak_498171_HeLa_Form_SSase_rep2;CSAR_peak_543886_HeLa_Form_SSase_rep1;CSAR_peak_500020_HeLa_Form_SSase_rep3;CSAR_peak_498173_HeLa_Form_SSase_rep2;CSAR_peak_374021_HeLa_Form_DSase_rep2;CSAR_peak_505039_HeLa_Form_DSase_rep3	117.24,68.82,658.32,108.28,43.73,129.85,94.16	-
chr1	40555166	40555167	rs137852700	nonsense	-	chr1	40555090	40555208	CSAR_peak_498181_HeLa_Form_SSase_rep2;CSAR_peak_543894_HeLa_Form_SSase_rep1;CSAR_peak_498183_HeLa_Form_SSase_rep2;CSAR_peak_333074_HeLa_Form_DSase_rep1;CSAR_peak_505054_HeLa_Form_DSase_rep3	63.65,322.03,567.87,70.32,114.87	-
chr1	40557069	40557070	rs137852695	intron,missense	-	chr1	40557049	40557078	CSAR_peak_374039_HeLa_Form_DSase_rep2;CSAR_peak_543899_HeLa_Form_SSase_rep1;CSAR_peak_500037_HeLa_Form_SSase_rep3	129.85,107.88,84.99	-
chr1	40557842	40557843	rs137852697	intron,missense	-	chr1	40557760	40557876	CSAR_peak_333079_HeLa_Form_DSase_rep1;CSAR_peak_374041_HeLa_Form_DSase_rep2;CSAR_peak_500042_HeLa_Form_SSase_rep3;CSAR_peak_498191_HeLa_Form_SSase_rep2;CSAR_peak_498192_HeLa_Form_SSase_rep2;CSAR_peak_543903_HeLa_Form_SSase_rep1;CSAR_peak_500045_HeLa_Form_SSase_rep3;CSAR_peak_333080_HeLa_Form_DSase_rep1;CSAR_peak_505062_HeLa_Form_DSase_rep3;CSAR_peak_374042_HeLa_Form_DSase_rep2	129.18,127.75,130.24,64.15,826.44,158.93,105.02,1006.65,200.7,131.36	-
chr1	40558080	40558081	rs137852696	intron,missense	-	chr1	40558079	40558100	CSAR_peak_500046_HeLa_Form_SSase_rep3	48.03	-
chr1	40558169	40558170	rs137852702	intron,missense	-	chr1	40558161	40558207	CSAR_peak_505068_HeLa_Form_DSase_rep3;CSAR_peak_374045_HeLa_Form_DSase_rep2;CSAR_peak_333082_HeLa_Form_DSase_rep1;CSAR_peak_333083_HeLa_Form_DSase_rep1;CSAR_peak_374046_HeLa_Form_DSase_rep2;CSAR_peak_505069_HeLa_Form_DSase_rep3;CSAR_peak_543905_HeLa_Form_SSase_rep1	60.38,178.15,82.82,63.36,104.41,146.24,87.57	-
chr1	40724063	40724064	rs121908094	nonsense	+	chr1	40724019	40724090	CSAR_peak_150825_HeLa_Form_DSase_rep3;CSAR_peak_131898_HeLa_Form_SSase_rep1;CSAR_peak_118225_HeLa_Form_SSase_rep2;CSAR_peak_79446_HeLa_Form_DSase_rep1	134.09,94.33,140.7,72.96	+
chr1	40751659	40751660	rs121908093	missense	+	chr1	40751599	40751680	CSAR_peak_150856_HeLa_Form_DSase_rep3;CSAR_peak_79467_HeLa_Form_DSase_rep1;CSAR_peak_150858_HeLa_Form_DSase_rep3;CSAR_peak_88590_HeLa_Form_DSase_rep2;CSAR_peak_118248_HeLa_Form_SSase_rep2	62.33,228.5,285.53,97.02,85.99	+
chr1	43212294	43212295	rs137853891	untranslated-3	-	chr1	43212278	43212343	CSAR_peak_544787_HeLa_Form_SSase_rep1;CSAR_peak_500781_HeLa_Form_SSase_rep3;CSAR_peak_499042_HeLa_Form_SSase_rep2	654.11,390.33,286.18	-
chr1	43218171	43218675	rs137853951	unknown	-	chr1	43218213	43218292	CSAR_peak_499053_HeLa_Form_SSase_rep2;CSAR_peak_544796_HeLa_Form_SSase_rep1	200.56,158.93	-
chr1	43218171	43218675	rs137853951	unknown	-	chr1	43218327	43218365	CSAR_peak_499054_HeLa_Form_SSase_rep2;CSAR_peak_333629_HeLa_Form_DSase_rep1	122.04,119.43	-
chr1	43218291	43218291	rs137853953	unknown	-	chr1	43218213	43218292	CSAR_peak_499053_HeLa_Form_SSase_rep2;CSAR_peak_544796_HeLa_Form_SSase_rep1	200.56,158.93	-
chr1	43225051	43225052	rs137853950	nonsense	-	chr1	43225021	43225071	CSAR_peak_499075_HeLa_Form_SSase_rep2;CSAR_peak_333644_HeLa_Form_DSase_rep1;CSAR_peak_505523_HeLa_Form_DSase_rep3	108.33,86.16,146.24	-
chr1	43392807	43392807	rs80359840	frameshift	-	chr1	43392715	43392818	CSAR_peak_500860_HeLa_Form_SSase_rep3;CSAR_peak_544861_HeLa_Form_SSase_rep1;CSAR_peak_499116_HeLa_Form_SSase_rep2;CSAR_peak_333668_HeLa_Form_DSase_rep1;CSAR_peak_374647_HeLa_Form_DSase_rep2;CSAR_peak_500861_HeLa_Form_SSase_rep3;CSAR_peak_374648_HeLa_Form_DSase_rep2	305.94,215.3,356.59,82.82,173.82,130.24,178.15	-
chr1	43392843	43392844	rs80359828	nonsense	-	chr1	43392831	43392846	CSAR_peak_499118_HeLa_Form_SSase_rep2	64.15	-
chr1	43394679	43394680	rs80359825	missense	-	chr1	43394668	43394717	CSAR_peak_500882_HeLa_Form_SSase_rep3;CSAR_peak_505558_HeLa_Form_DSase_rep3	241.98,114.87	-
chr1	43394688	43394689	rs80359826	nonsense	-	chr1	43394668	43394717	CSAR_peak_500882_HeLa_Form_SSase_rep3;CSAR_peak_505558_HeLa_Form_DSase_rep3	241.98,114.87	-
chr1	43394695	43394697	rs80359838	frameshift	-	chr1	43394668	43394717	CSAR_peak_500882_HeLa_Form_SSase_rep3;CSAR_peak_505558_HeLa_Form_DSase_rep3	241.98,114.87	-
chr1	43394912	43394913	rs121909739	missense	-	chr1	43394892	43394936	CSAR_peak_500884_HeLa_Form_SSase_rep3;CSAR_peak_544881_HeLa_Form_SSase_rep1;CSAR_peak_374662_HeLa_Form_DSase_rep2	89.57,65.44,86.22	-
chr1	43394923	43394924	rs80359824	missense	-	chr1	43394892	43394936	CSAR_peak_500884_HeLa_Form_SSase_rep3;CSAR_peak_544881_HeLa_Form_SSase_rep1;CSAR_peak_374662_HeLa_Form_DSase_rep2	89.57,65.44,86.22	-
chr1	43395307	43395308	rs121909740	missense	-	chr1	43395288	43395475	CSAR_peak_500886_HeLa_Form_SSase_rep3;CSAR_peak_499135_HeLa_Form_SSase_rep2;CSAR_peak_544883_HeLa_Form_SSase_rep1;CSAR_peak_374665_HeLa_Form_DSase_rep2;CSAR_peak_505561_HeLa_Form_DSase_rep3;CSAR_peak_505562_HeLa_Form_DSase_rep3;CSAR_peak_333684_HeLa_Form_DSase_rep1;CSAR_peak_544884_HeLa_Form_SSase_rep1;CSAR_peak_499138_HeLa_Form_SSase_rep2;CSAR_peak_500888_HeLa_Form_SSase_rep3;CSAR_peak_374666_He…	83.35,192.81,137.21,674.24,86.12,217.25,112.12,119.28,973.07,460.06,127.75,207.1	-
chr1	43395340	43395341	rs80359836	frameshift	-	chr1	43395288	43395475	CSAR_peak_500886_HeLa_Form_SSase_rep3;CSAR_peak_499135_HeLa_Form_SSase_rep2;CSAR_peak_544883_HeLa_Form_SSase_rep1;CSAR_peak_374665_HeLa_Form_DSase_rep2;CSAR_peak_505561_HeLa_Form_DSase_rep3;CSAR_peak_505562_HeLa_Form_DSase_rep3;CSAR_peak_333684_HeLa_Form_DSase_rep1;CSAR_peak_544884_HeLa_Form_SSase_rep1;CSAR_peak_499138_HeLa_Form_SSase_rep2;CSAR_peak_500888_HeLa_Form_SSase_rep3;CSAR_peak_374666_He…	83.35,192.81,137.21,674.24,86.12,217.25,112.12,119.28,973.07,460.06,127.75,207.1	-
chr1	43395363	43395365	rs80359822	missense	-	chr1	43395288	43395475	CSAR_peak_500886_HeLa_Form_SSase_rep3;CSAR_peak_499135_HeLa_Form_SSase_rep2;CSAR_peak_544883_HeLa_Form_SSase_rep1;CSAR_peak_374665_HeLa_Form_DSase_rep2;CSAR_peak_505561_HeLa_Form_DSase_rep3;CSAR_peak_505562_HeLa_Form_DSase_rep3;CSAR_peak_333684_HeLa_Form_DSase_rep1;CSAR_peak_544884_HeLa_Form_SSase_rep1;CSAR_peak_499138_HeLa_Form_SSase_rep2;CSAR_peak_500888_HeLa_Form_SSase_rep3;CSAR_peak_374666_He…	83.35,192.81,137.21,674.24,86.12,217.25,112.12,119.28,973.07,460.06,127.75,207.1	-
chr1	43395364	43395365	rs121909738	missense	-	chr1	43395288	43395475	CSAR_peak_500886_HeLa_Form_SSase_rep3;CSAR_peak_499135_HeLa_Form_SSase_rep2;CSAR_peak_544883_HeLa_Form_SSase_rep1;CSAR_peak_374665_HeLa_Form_DSase_rep2;CSAR_peak_505561_HeLa_Form_DSase_rep3;CSAR_peak_505562_HeLa_Form_DSase_rep3;CSAR_peak_333684_HeLa_Form_DSase_rep1;CSAR_peak_544884_HeLa_Form_SSase_rep1;CSAR_peak_499138_HeLa_Form_SSase_rep2;CSAR_peak_500888_HeLa_Form_SSase_rep3;CSAR_peak_374666_He…	83.35,192.81,137.21,674.24,86.12,217.25,112.12,119.28,973.07,460.06,127.75,207.1	-
chr1	43395389	43395390	rs80359821	missense	-	chr1	43395288	43395475	CSAR_peak_500886_HeLa_Form_SSase_rep3;CSAR_peak_499135_HeLa_Form_SSase_rep2;CSAR_peak_544883_HeLa_Form_SSase_rep1;CSAR_peak_374665_HeLa_Form_DSase_rep2;CSAR_peak_505561_HeLa_Form_DSase_rep3;CSAR_peak_505562_HeLa_Form_DSase_rep3;CSAR_peak_333684_HeLa_Form_DSase_rep1;CSAR_peak_544884_HeLa_Form_SSase_rep1;CSAR_peak_499138_HeLa_Form_SSase_rep2;CSAR_peak_500888_HeLa_Form_SSase_rep3;CSAR_peak_374666_He…	83.35,192.81,137.21,674.24,86.12,217.25,112.12,119.28,973.07,460.06,127.75,207.1	-
chr1	43395405	43395406	rs80359835	frameshift	-	chr1	43395288	43395475	CSAR_peak_500886_HeLa_Form_SSase_rep3;CSAR_peak_499135_HeLa_Form_SSase_rep2;CSAR_peak_544883_HeLa_Form_SSase_rep1;CSAR_peak_374665_HeLa_Form_DSase_rep2;CSAR_peak_505561_HeLa_Form_DSase_rep3;CSAR_peak_505562_HeLa_Form_DSase_rep3;CSAR_peak_333684_HeLa_Form_DSase_rep1;CSAR_peak_544884_HeLa_Form_SSase_rep1;CSAR_peak_499138_HeLa_Form_SSase_rep2;CSAR_peak_500888_HeLa_Form_SSase_rep3;CSAR_peak_374666_He…	83.35,192.81,137.21,674.24,86.12,217.25,112.12,119.28,973.07,460.06,127.75,207.1	-
chr1	43395420	43395420	rs80359834	unknown	-	chr1	43395288	43395475	CSAR_peak_500886_HeLa_Form_SSase_rep3;CSAR_peak_499135_HeLa_Form_SSase_rep2;CSAR_peak_544883_HeLa_Form_SSase_rep1;CSAR_peak_374665_HeLa_Form_DSase_rep2;CSAR_peak_505561_HeLa_Form_DSase_rep3;CSAR_peak_505562_HeLa_Form_DSase_rep3;CSAR_peak_333684_HeLa_Form_DSase_rep1;CSAR_peak_544884_HeLa_Form_SSase_rep1;CSAR_peak_499138_HeLa_Form_SSase_rep2;CSAR_peak_500888_HeLa_Form_SSase_rep3;CSAR_peak_374666_He…	83.35,192.81,137.21,674.24,86.12,217.25,112.12,119.28,973.07,460.06,127.75,207.1	-
chr1	43395660	43395660	rs80359833	frameshift	-	chr1	43395592	43395713	CSAR_peak_544887_HeLa_Form_SSase_rep1;CSAR_peak_499140_HeLa_Form_SSase_rep2;CSAR_peak_544888_HeLa_Form_SSase_rep1;CSAR_peak_499141_HeLa_Form_SSase_rep2;CSAR_peak_500892_HeLa_Form_SSase_rep3;CSAR_peak_505566_HeLa_Form_DSase_rep3	75.38,274.31,335.63,329.96,279.69,43.8	-
chr1	43396305	43396308	rs80359832	cds-indel	-	chr1	43396307	43396431	CSAR_peak_374674_HeLa_Form_DSase_rep2;CSAR_peak_544893_HeLa_Form_SSase_rep1;CSAR_peak_500895_HeLa_Form_SSase_rep3;CSAR_peak_499148_HeLa_Form_SSase_rep2;CSAR_peak_544897_HeLa_Form_SSase_rep1;CSAR_peak_505569_HeLa_Form_DSase_rep3	95.47,215.3,228.41,360.09,73.7,86.12	-
chr1	43396376	43396377	rs80359820	missense	-	chr1	43396307	43396431	CSAR_peak_374674_HeLa_Form_DSase_rep2;CSAR_peak_544893_HeLa_Form_SSase_rep1;CSAR_peak_500895_HeLa_Form_SSase_rep3;CSAR_peak_499148_HeLa_Form_SSase_rep2;CSAR_peak_544897_HeLa_Form_SSase_rep1;CSAR_peak_505569_HeLa_Form_DSase_rep3	95.47,215.3,228.41,360.09,73.7,86.12	-
chr1	43396424	43396425	rs80359819	missense	-	chr1	43396307	43396431	CSAR_peak_374674_HeLa_Form_DSase_rep2;CSAR_peak_544893_HeLa_Form_SSase_rep1;CSAR_peak_500895_HeLa_Form_SSase_rep3;CSAR_peak_499148_HeLa_Form_SSase_rep2;CSAR_peak_544897_HeLa_Form_SSase_rep1;CSAR_peak_505569_HeLa_Form_DSase_rep3	95.47,215.3,228.41,360.09,73.7,86.12	-
chr1	43396436	43396437	rs80359818	missense	-	chr1	43396436	43396479	CSAR_peak_500897_HeLa_Form_SSase_rep3;CSAR_peak_544899_HeLa_Form_SSase_rep1;CSAR_peak_374676_HeLa_Form_DSase_rep2;CSAR_peak_333694_HeLa_Form_DSase_rep1	48.03,65.44,64.17,82.82	-
chr1	43396534	43396535	rs80359815	missense	-	chr1	43396492	43396556	CSAR_peak_499154_HeLa_Form_SSase_rep2;CSAR_peak_544902_HeLa_Form_SSase_rep1;CSAR_peak_500902_HeLa_Form_SSase_rep3;CSAR_peak_505574_HeLa_Form_DSase_rep3	63.65,124.73,262.16,86.12	-
chr1	43408922	43408924	rs80359830	frameshift	-	chr1	43408912	43409014	CSAR_peak_374733_HeLa_Form_DSase_rep2;CSAR_peak_500971_HeLa_Form_SSase_rep3;CSAR_peak_499220_HeLa_Form_SSase_rep2;CSAR_peak_544979_HeLa_Form_SSase_rep1;CSAR_peak_500972_HeLa_Form_SSase_rep3;CSAR_peak_333753_HeLa_Form_DSase_rep1	127.75,156.65,1111.88,215.3,65.71,96.11	-
chr1	44128588	44128589	rs140820309	missense	+	chr1	44128565	44128644	CSAR_peak_89081_HeLa_Form_DSase_rep2;CSAR_peak_118880_HeLa_Form_SSase_rep2;CSAR_peak_132658_HeLa_Form_SSase_rep1;CSAR_peak_120403_HeLa_Form_SSase_rep3;CSAR_peak_89082_HeLa_Form_DSase_rep2	81.42,1644.68,137.79,53.87,191.17	+
chr1	45407224	45407225	rs113994023	missense	-	chr1	45407188	45407239	CSAR_peak_499988_HeLa_Form_SSase_rep2;CSAR_peak_334286_HeLa_Form_DSase_rep1	463.72,82.82	-
chr1	45444020	45444021	rs113994022	missense	-	chr1	45444008	45444045	CSAR_peak_500005_HeLa_Form_SSase_rep2	64.15	-
chr1	45446704	45446705	rs113994021	missense	-	chr1	45446695	45446756	CSAR_peak_545880_HeLa_Form_SSase_rep1;CSAR_peak_500007_HeLa_Form_SSase_rep2;CSAR_peak_501782_HeLa_Form_SSase_rep3	215.3,122.04,204.54	-
chr1	45478858	45478859	rs121918060	near-gene-5,ncRNA,missense	+	chr1	45478832	45478897	CSAR_peak_119460_HeLa_Form_SSase_rep2	140.7	+
chr1	45480474	45480475	rs121918057	ncRNA,missense	+	chr1	45480454	45480521	CSAR_peak_120944_HeLa_Form_SSase_rep3;CSAR_peak_133321_HeLa_Form_SSase_rep1;CSAR_peak_152435_HeLa_Form_DSase_rep3	53.87,125.66,75.29	+
chr1	45480506	45480507	rs121918059	ncRNA,missense	+	chr1	45480454	45480521	CSAR_peak_120944_HeLa_Form_SSase_rep3;CSAR_peak_133321_HeLa_Form_SSase_rep1;CSAR_peak_152435_HeLa_Form_DSase_rep3	53.87,125.66,75.29	+
chr1	45480647	45480648	rs121918065	ncRNA,missense	+	chr1	45480626	45480706	CSAR_peak_119472_HeLa_Form_SSase_rep2;CSAR_peak_133323_HeLa_Form_SSase_rep1;CSAR_peak_120946_HeLa_Form_SSase_rep3;CSAR_peak_152443_HeLa_Form_DSase_rep3	302.74,184.4,71.73,107.21	+
chr1	45480667	45480668	rs121918061	ncRNA,missense	+	chr1	45480626	45480706	CSAR_peak_119472_HeLa_Form_SSase_rep2;CSAR_peak_133323_HeLa_Form_SSase_rep1;CSAR_peak_120946_HeLa_Form_SSase_rep3;CSAR_peak_152443_HeLa_Form_DSase_rep3	302.74,184.4,71.73,107.21	+
chr1	45480677	45480678	rs121918062	coding-synon,ncRNA	+	chr1	45480626	45480706	CSAR_peak_119472_HeLa_Form_SSase_rep2;CSAR_peak_133323_HeLa_Form_SSase_rep1;CSAR_peak_120946_HeLa_Form_SSase_rep3;CSAR_peak_152443_HeLa_Form_DSase_rep3	302.74,184.4,71.73,107.21	+
chr1	45481060	45481061	rs121918066	ncRNA,missense	+	chr1	45481017	45481063	CSAR_peak_119474_HeLa_Form_SSase_rep2;CSAR_peak_133325_HeLa_Form_SSase_rep1	1094.37,91.79	+
chr1	46662689	46662690	rs193919337	nonsense	-	chr1	46662647	46662719	CSAR_peak_502461_HeLa_Form_SSase_rep3;CSAR_peak_500721_HeLa_Form_SSase_rep2;CSAR_peak_502463_HeLa_Form_SSase_rep3;CSAR_peak_506596_HeLa_Form_DSase_rep3	65.71,365,48.03,86.12	-
chr1	47717237	47717238	rs3766317	missense	-	chr1	47717231	47717305	CSAR_peak_546914_HeLa_Form_SSase_rep1;CSAR_peak_500959_HeLa_Form_SSase_rep2;CSAR_peak_334935_HeLa_Form_DSase_rep1;CSAR_peak_376037_HeLa_Form_DSase_rep2;CSAR_peak_506771_HeLa_Form_DSase_rep3	137.21,64.15,241.4,497.89,60.38	-
chr1	47726083	47726084	rs199422205	missense	-	chr1	47726024	47726092	CSAR_peak_500973_HeLa_Form_SSase_rep2	64.15	-
chr1	55318044	55318045	rs28939092	missense	-	chr1	55317995	55318097	CSAR_peak_551331_HeLa_Form_SSase_rep1;CSAR_peak_505012_HeLa_Form_SSase_rep2;CSAR_peak_509388_HeLa_Form_DSase_rep3;CSAR_peak_378903_HeLa_Form_DSase_rep2	654.11,274.31,146.24,53.95	-
chr1	55331077	55331078	rs74315307	unknown	-	chr1	55331004	55331102	CSAR_peak_506849_HeLa_Form_SSase_rep3;CSAR_peak_505061_HeLa_Form_SSase_rep2;CSAR_peak_551384_HeLa_Form_SSase_rep1;CSAR_peak_506851_HeLa_Form_SSase_rep3;CSAR_peak_378938_HeLa_Form_DSase_rep2;CSAR_peak_509424_HeLa_Form_DSase_rep3;CSAR_peak_337641_HeLa_Form_DSase_rep1;CSAR_peak_378939_HeLa_Form_DSase_rep2;CSAR_peak_378940_HeLa_Form_DSase_rep2	46.47,275.07,213.85,78.77,53.95,260.4,492.36,178.14,95.47	-
chr1	55340806	55340807	rs119475041	missense	-	chr1	55340768	55340810	CSAR_peak_551408_HeLa_Form_SSase_rep1;CSAR_peak_506880_HeLa_Form_SSase_rep3;CSAR_peak_378954_HeLa_Form_DSase_rep2	65.44,78.77,83.47	-
chr1	55509688	55509689	rs28942111	missense	+	chr1	55509669	55509723	CSAR_peak_134360_HeLa_Form_SSase_rep1;CSAR_peak_120391_HeLa_Form_SSase_rep2	554.1,140.7	+
chr1	55512285	55512286	rs138876953	missense	+	chr1	55512222	55512286	CSAR_peak_120396_HeLa_Form_SSase_rep2;CSAR_peak_134370_HeLa_Form_SSase_rep1;CSAR_peak_121860_HeLa_Form_SSase_rep3	275.77,128.63,177.38	+
chr1	55518072	55518073	rs28942112	missense	+	chr1	55518023	55518116	CSAR_peak_90247_HeLa_Form_DSase_rep2;CSAR_peak_120424_HeLa_Form_SSase_rep2;CSAR_peak_121887_HeLa_Form_SSase_rep3;CSAR_peak_134405_HeLa_Form_SSase_rep1;CSAR_peak_90248_HeLa_Form_DSase_rep2	51.24,140.7,188.49,94.33,126.56	+
chr1	61554054	61554055	rs139262971	nonsense	+	chr1	61554026	61554071	CSAR_peak_122135_HeLa_Form_SSase_rep3;CSAR_peak_90423_HeLa_Form_DSase_rep2	103.71,94.69	+
chr1	64095191	64095192	rs121918371	missense,untranslated-5	+	chr1	64095168	64095200	CSAR_peak_122899_HeLa_Form_SSase_rep3;CSAR_peak_121501_HeLa_Form_SSase_rep2	103.71,43.05	+
chr1	76198408	76198409	rs121434280	missense	+	chr1	76198394	76198437	CSAR_peak_122568_HeLa_Form_SSase_rep2;CSAR_peak_136690_HeLa_Form_SSase_rep1	275.16,58.05	+
chr1	76199287	76199288	rs121434283	missense	+	chr1	76199195	76199289	CSAR_peak_122570_HeLa_Form_SSase_rep2;CSAR_peak_136695_HeLa_Form_SSase_rep1;CSAR_peak_123762_HeLa_Form_SSase_rep3;CSAR_peak_156352_HeLa_Form_DSase_rep3;CSAR_peak_82291_HeLa_Form_DSase_rep1;CSAR_peak_91530_HeLa_Form_DSase_rep2	140.7,94.33,111.06,62.33,59.37,156.84	+
chr1	76200534	76200535	rs121434277	missense	+	chr1	76200511	76200579	CSAR_peak_82292_HeLa_Form_DSase_rep1;CSAR_peak_156354_HeLa_Form_DSase_rep3;CSAR_peak_136697_HeLa_Form_SSase_rep1;CSAR_peak_122572_HeLa_Form_SSase_rep2	185.02,134.09,58.05,43.05	+
chr1	76205772	76205773	rs121434279	missense	+	chr1	76205735	76205790	CSAR_peak_82293_HeLa_Form_DSase_rep1;CSAR_peak_156357_HeLa_Form_DSase_rep3	106.67,43.29	+
chr1	76205778	76205779	rs121434278	missense	+	chr1	76205735	76205790	CSAR_peak_82293_HeLa_Form_DSase_rep1;CSAR_peak_156357_HeLa_Form_DSase_rep3	106.67,43.29	+
chr1	76215236	76215237	rs121434282	missense	+	chr1	76215206	76215260	CSAR_peak_156369_HeLa_Form_DSase_rep3;CSAR_peak_122583_HeLa_Form_SSase_rep2;CSAR_peak_123774_HeLa_Form_SSase_rep3;CSAR_peak_136712_HeLa_Form_SSase_rep1	43.29,43.05,81.12,58.05	+
chr1	76226976	76226977	rs144707412	coding-synon	+	chr1	76226961	76226995	CSAR_peak_122591_HeLa_Form_SSase_rep2	43.05	+
chr1	76226984	76226985	rs121434275	missense	+	chr1	76226961	76226995	CSAR_peak_122591_HeLa_Form_SSase_rep2	43.05	+
chr1	85736474	85736475	rs121918314	nonsense,missense	-	chr1	85736437	85736504	CSAR_peak_509188_HeLa_Form_SSase_rep2;CSAR_peak_511918_HeLa_Form_DSase_rep3	64.15,60.38	-
chr1	93299008	93299009	rs121434405	intron,nonsense	+	chr1	93298949	93299053	CSAR_peak_137749_HeLa_Form_SSase_rep1;CSAR_peak_123539_HeLa_Form_SSase_rep2;CSAR_peak_137750_HeLa_Form_SSase_rep1;CSAR_peak_124643_HeLa_Form_SSase_rep3;CSAR_peak_157705_HeLa_Form_DSase_rep3;CSAR_peak_92297_HeLa_Form_DSase_rep2;CSAR_peak_82962_HeLa_Form_DSase_rep1	293,999.35,339.32,233.64,539.05,116.91,85.21	+
chr1	93301839	93301840	rs121434406	intron,near-gene-5,missense	+	chr1	93301748	93301864	CSAR_peak_123564_HeLa_Form_SSase_rep2;CSAR_peak_137768_HeLa_Form_SSase_rep1;CSAR_peak_137769_HeLa_Form_SSase_rep1;CSAR_peak_124661_HeLa_Form_SSase_rep3;CSAR_peak_157729_HeLa_Form_DSase_rep3;CSAR_peak_92316_HeLa_Form_DSase_rep2;CSAR_peak_157731_HeLa_Form_DSase_rep3	1050.05,584.23,206.58,110.57,75.76,172.2,106.98	+
chr1	100316613	100316614	rs113994126	nonsense,untranslated-5	+	chr1	100316598	100316661	CSAR_peak_83347_HeLa_Form_DSase_rep1;CSAR_peak_124215_HeLa_Form_SSase_rep2	143.35,43.05	+
chr1	100316614	100316616	rs113994127	frameshift,untranslated-5	+	chr1	100316598	100316661	CSAR_peak_83347_HeLa_Form_DSase_rep1;CSAR_peak_124215_HeLa_Form_SSase_rep2	143.35,43.05	+
chr1	100346884	100346885	rs113994129	nonsense	+	chr1	100346877	100346901	CSAR_peak_124228_HeLa_Form_SSase_rep2	43.05	+
chr1	100368331	100368332	rs113994131	nonsense	+	chr1	100368327	100368364	CSAR_peak_124237_HeLa_Form_SSase_rep2;CSAR_peak_158548_HeLa_Form_DSase_rep3	43.05,83.73	+
chr1	100382047	100382048	rs118203964	missense	+	chr1	100382037	100382068	CSAR_peak_125212_HeLa_Form_SSase_rep3;CSAR_peak_124240_HeLa_Form_SSase_rep2;CSAR_peak_138406_HeLa_Form_SSase_rep1	145.5,140.7,63.87	+
chr1	109795341	109795342	rs150322062	nonsense	+	chr1	109795334	109795347	CSAR_peak_125019_HeLa_Form_SSase_rep2	43.05	+
chr1	113456601	113456602	rs72552271	unknown	-	chr1	113456452	113456686	CSAR_peak_560453_HeLa_Form_SSase_rep1;CSAR_peak_343590_HeLa_Form_DSase_rep1;CSAR_peak_385114_HeLa_Form_DSase_rep2;CSAR_peak_514769_HeLa_Form_DSase_rep3;CSAR_peak_343592_HeLa_Form_DSase_rep1;CSAR_peak_560456_HeLa_Form_SSase_rep1;CSAR_peak_514000_HeLa_Form_SSase_rep2;CSAR_peak_515334_HeLa_Form_SSase_rep3;CSAR_peak_560458_HeLa_Form_SSase_rep1;CSAR_peak_515335_HeLa_Form_SSase_rep3;CSAR_peak_343593_He…	78.48,182.37,233.81,94.16,273.02,169.41,315.02,208.22,65.44,46.47,129.18,550.51,318.97,74.48,146.24	-
chr1	115256527	115256528	rs121913255	missense	-	chr1	115256475	115256634	CSAR_peak_385546_HeLa_Form_DSase_rep2;CSAR_peak_515153_HeLa_Form_DSase_rep3;CSAR_peak_343981_HeLa_Form_DSase_rep1;CSAR_peak_385548_HeLa_Form_DSase_rep2;CSAR_peak_514567_HeLa_Form_SSase_rep2;CSAR_peak_514569_HeLa_Form_SSase_rep2;CSAR_peak_561014_HeLa_Form_SSase_rep1	312.05,200.7,72.76,86.22,200.56,122.04,278.67	-
chr1	115256528	115256529	rs11554290	missense	-	chr1	115256475	115256634	CSAR_peak_385546_HeLa_Form_DSase_rep2;CSAR_peak_515153_HeLa_Form_DSase_rep3;CSAR_peak_343981_HeLa_Form_DSase_rep1;CSAR_peak_385548_HeLa_Form_DSase_rep2;CSAR_peak_514567_HeLa_Form_SSase_rep2;CSAR_peak_514569_HeLa_Form_SSase_rep2;CSAR_peak_561014_HeLa_Form_SSase_rep1	312.05,200.7,72.76,86.22,200.56,122.04,278.67	-
chr1	115256529	115256530	rs121913254	missense	-	chr1	115256475	115256634	CSAR_peak_385546_HeLa_Form_DSase_rep2;CSAR_peak_515153_HeLa_Form_DSase_rep3;CSAR_peak_343981_HeLa_Form_DSase_rep1;CSAR_peak_385548_HeLa_Form_DSase_rep2;CSAR_peak_514567_HeLa_Form_SSase_rep2;CSAR_peak_514569_HeLa_Form_SSase_rep2;CSAR_peak_561014_HeLa_Form_SSase_rep1	312.05,200.7,72.76,86.22,200.56,122.04,278.67	-
chr1	115258747	115258748	rs121913250	missense	-	chr1	115258747	115258823	CSAR_peak_343985_HeLa_Form_DSase_rep1;CSAR_peak_514576_HeLa_Form_SSase_rep2;CSAR_peak_515157_HeLa_Form_DSase_rep3	182.37,274.31,86.12	-
chr1	116930828	116930829	rs193920762	missense	+	chr1	116930821	116930844	CSAR_peak_94056_HeLa_Form_DSase_rep2	81.42	+
chr1	120285492	120285493	rs121907988	missense	+	chr1	120285472	120285584	CSAR_peak_126719_HeLa_Form_SSase_rep2;CSAR_peak_141124_HeLa_Form_SSase_rep1;CSAR_peak_127525_HeLa_Form_SSase_rep3;CSAR_peak_126720_HeLa_Form_SSase_rep2;CSAR_peak_127526_HeLa_Form_SSase_rep3	85.99,213.37,211.71,500.99,56.46	+
chr1	120510177	120510178	rs111033632	missense	-	chr1	120510131	120510232	CSAR_peak_515494_HeLa_Form_SSase_rep2;CSAR_peak_516738_HeLa_Form_SSase_rep3;CSAR_peak_515771_HeLa_Form_DSase_rep3;CSAR_peak_386260_HeLa_Form_DSase_rep2;CSAR_peak_344606_HeLa_Form_DSase_rep1	274.31,65.71,86.12,294.08,72.76	-
chr1	144815995	144815996	rs147255351	unknown	+	chr1	144815965	144816026	CSAR_peak_94696_HeLa_Form_DSase_rep2;CSAR_peak_127048_HeLa_Form_SSase_rep2;CSAR_peak_141491_HeLa_Form_SSase_rep1	51.24,204.66,94.33	+
chr1	149858813	149858814	rs142171545	near-gene-3,near-gene-5,missense	+	chr1	149858678	149858848	CSAR_peak_128014_HeLa_Form_SSase_rep2;CSAR_peak_128859_HeLa_Form_SSase_rep3;CSAR_peak_95467_HeLa_Form_DSase_rep2;CSAR_peak_163387_HeLa_Form_DSase_rep3;CSAR_peak_128016_HeLa_Form_SSase_rep2;CSAR_peak_163388_HeLa_Form_DSase_rep3;CSAR_peak_128017_HeLa_Form_SSase_rep2;CSAR_peak_142578_HeLa_Form_SSase_rep1;CSAR_peak_163390_HeLa_Form_DSase_rep3;CSAR_peak_95470_HeLa_Form_DSase_rep2	353.84,96.01,72.87,65.83,150.07,50.01,391.65,82.93,312.42,51.24	+
chr1	150316676	150316677	rs121434243	missense	+	chr1	150316650	150316683	CSAR_peak_142689_HeLa_Form_SSase_rep1	58.05	+
chr1	150316691	150316692	rs121434241	missense	+	chr1	150316690	150316730	CSAR_peak_142690_HeLa_Form_SSase_rep1	94.33	+
chr1	151141489	151141490	rs149603293	ncRNA,nonsense	+	chr1	151141481	151141566	CSAR_peak_163796_HeLa_Form_DSase_rep3;CSAR_peak_95715_HeLa_Form_DSase_rep2;CSAR_peak_128315_HeLa_Form_SSase_rep2;CSAR_peak_129123_HeLa_Form_SSase_rep3;CSAR_peak_142893_HeLa_Form_SSase_rep1	137.3,51.24,932.94,111.06,152.69	+
chr1	154142917	154142918	rs199474718	missense	-	chr1	154142876	154142972	CSAR_peak_347228_HeLa_Form_DSase_rep1;CSAR_peak_518225_HeLa_Form_DSase_rep3;CSAR_peak_389355_HeLa_Form_DSase_rep2;CSAR_peak_519302_HeLa_Form_SSase_rep2;CSAR_peak_520614_HeLa_Form_SSase_rep3;CSAR_peak_389356_HeLa_Form_DSase_rep2;CSAR_peak_518227_HeLa_Form_DSase_rep3;CSAR_peak_518228_HeLa_Form_DSase_rep3	82.82,92.73,137.45,265.86,185.28,364.96,251.65,146.24	-
chr1	154142929	154142930	rs199474717	missense	-	chr1	154142876	154142972	CSAR_peak_347228_HeLa_Form_DSase_rep1;CSAR_peak_518225_HeLa_Form_DSase_rep3;CSAR_peak_389355_HeLa_Form_DSase_rep2;CSAR_peak_519302_HeLa_Form_SSase_rep2;CSAR_peak_520614_HeLa_Form_SSase_rep3;CSAR_peak_389356_HeLa_Form_DSase_rep2;CSAR_peak_518227_HeLa_Form_DSase_rep3;CSAR_peak_518228_HeLa_Form_DSase_rep3	82.82,92.73,137.45,265.86,185.28,364.96,251.65,146.24	-
chr1	154145428	154145429	rs199474716	missense	-	chr1	154145369	154145490	CSAR_peak_566144_HeLa_Form_SSase_rep1;CSAR_peak_519316_HeLa_Form_SSase_rep2;CSAR_peak_520631_HeLa_Form_SSase_rep3;CSAR_peak_520632_HeLa_Form_SSase_rep3;CSAR_peak_520633_HeLa_Form_SSase_rep3;CSAR_peak_518244_HeLa_Form_DSase_rep3;CSAR_peak_347242_HeLa_Form_DSase_rep1;CSAR_peak_389361_HeLa_Form_DSase_rep2;CSAR_peak_389362_HeLa_Form_DSase_rep2;CSAR_peak_518245_HeLa_Form_DSase_rep3	724.89,594.79,138.4,460.06,78.77,424.01,557.72,667.75,187.12,86.12	-
chr1	154145444	154145445	rs199474715	missense	-	chr1	154145369	154145490	CSAR_peak_566144_HeLa_Form_SSase_rep1;CSAR_peak_519316_HeLa_Form_SSase_rep2;CSAR_peak_520631_HeLa_Form_SSase_rep3;CSAR_peak_520632_HeLa_Form_SSase_rep3;CSAR_peak_520633_HeLa_Form_SSase_rep3;CSAR_peak_518244_HeLa_Form_DSase_rep3;CSAR_peak_347242_HeLa_Form_DSase_rep1;CSAR_peak_389361_HeLa_Form_DSase_rep2;CSAR_peak_389362_HeLa_Form_DSase_rep2;CSAR_peak_518245_HeLa_Form_DSase_rep3	724.89,594.79,138.4,460.06,78.77,424.01,557.72,667.75,187.12,86.12	-
chr1	154145446	154145447	rs121964852	missense	-	chr1	154145369	154145490	CSAR_peak_566144_HeLa_Form_SSase_rep1;CSAR_peak_519316_HeLa_Form_SSase_rep2;CSAR_peak_520631_HeLa_Form_SSase_rep3;CSAR_peak_520632_HeLa_Form_SSase_rep3;CSAR_peak_520633_HeLa_Form_SSase_rep3;CSAR_peak_518244_HeLa_Form_DSase_rep3;CSAR_peak_347242_HeLa_Form_DSase_rep1;CSAR_peak_389361_HeLa_Form_DSase_rep2;CSAR_peak_389362_HeLa_Form_DSase_rep2;CSAR_peak_518245_HeLa_Form_DSase_rep3	724.89,594.79,138.4,460.06,78.77,424.01,557.72,667.75,187.12,86.12	-
chr1	154145447	154145448	rs121964854	missense	-	chr1	154145369	154145490	CSAR_peak_566144_HeLa_Form_SSase_rep1;CSAR_peak_519316_HeLa_Form_SSase_rep2;CSAR_peak_520631_HeLa_Form_SSase_rep3;CSAR_peak_520632_HeLa_Form_SSase_rep3;CSAR_peak_520633_HeLa_Form_SSase_rep3;CSAR_peak_518244_HeLa_Form_DSase_rep3;CSAR_peak_347242_HeLa_Form_DSase_rep1;CSAR_peak_389361_HeLa_Form_DSase_rep2;CSAR_peak_389362_HeLa_Form_DSase_rep2;CSAR_peak_518245_HeLa_Form_DSase_rep3	724.89,594.79,138.4,460.06,78.77,424.01,557.72,667.75,187.12,86.12	-
chr1	154145588	154145589	rs199474714	missense	-	chr1	154145568	154145707	CSAR_peak_566146_HeLa_Form_SSase_rep1;CSAR_peak_519318_HeLa_Form_SSase_rep2;CSAR_peak_566148_HeLa_Form_SSase_rep1;CSAR_peak_520636_HeLa_Form_SSase_rep3;CSAR_peak_518246_HeLa_Form_DSase_rep3;CSAR_peak_347244_HeLa_Form_DSase_rep1;CSAR_peak_518247_HeLa_Form_DSase_rep3;CSAR_peak_518249_HeLa_Form_DSase_rep3;CSAR_peak_389367_HeLa_Form_DSase_rep2	65.44,1297.7,367.24,217.14,86.12,505.48,206.9,179.95,649.67	-
chr1	154148669	154148670	rs121964853	missense	-	chr1	154148597	154148733	CSAR_peak_566158_HeLa_Form_SSase_rep1;CSAR_peak_520644_HeLa_Form_SSase_rep3;CSAR_peak_347249_HeLa_Form_DSase_rep1;CSAR_peak_519326_HeLa_Form_SSase_rep2;CSAR_peak_520646_HeLa_Form_SSase_rep3;CSAR_peak_566159_HeLa_Form_SSase_rep1;CSAR_peak_389373_HeLa_Form_DSase_rep2	345.68,105.02,109.12,1458.85,373.91,210.19,83.47	-
chr1	154148695	154148696	rs199474713	missense	-	chr1	154148597	154148733	CSAR_peak_566158_HeLa_Form_SSase_rep1;CSAR_peak_520644_HeLa_Form_SSase_rep3;CSAR_peak_347249_HeLa_Form_DSase_rep1;CSAR_peak_519326_HeLa_Form_SSase_rep2;CSAR_peak_520646_HeLa_Form_SSase_rep3;CSAR_peak_566159_HeLa_Form_SSase_rep1;CSAR_peak_389373_HeLa_Form_DSase_rep2	345.68,105.02,109.12,1458.85,373.91,210.19,83.47	-
chr1	154148728	154148729	rs199474712	intron	-	chr1	154148597	154148733	CSAR_peak_566158_HeLa_Form_SSase_rep1;CSAR_peak_520644_HeLa_Form_SSase_rep3;CSAR_peak_347249_HeLa_Form_DSase_rep1;CSAR_peak_519326_HeLa_Form_SSase_rep2;CSAR_peak_520646_HeLa_Form_SSase_rep3;CSAR_peak_566159_HeLa_Form_SSase_rep1;CSAR_peak_389373_HeLa_Form_DSase_rep2	345.68,105.02,109.12,1458.85,373.91,210.19,83.47	-
chr1	154246013	154246014	rs121908165	nonsense	+	chr1	154245988	154246020	CSAR_peak_96349_HeLa_Form_DSase_rep2;CSAR_peak_129057_HeLa_Form_SSase_rep2	129.25,48.65	+
chr1	154247434	154247435	rs141970914	missense	+	chr1	154247427	154247453	CSAR_peak_143699_HeLa_Form_SSase_rep1;CSAR_peak_129063_HeLa_Form_SSase_rep2	136.74,43.05	+
chr1	154561057	154561058	rs121912422	nonsense	-	chr1	154561040	154561129	CSAR_peak_519542_HeLa_Form_SSase_rep2;CSAR_peak_566386_HeLa_Form_SSase_rep1	122.04,158.93	-
chr1	154573697	154573698	rs121912421	nonsense	-	chr1	154573690	154573796	CSAR_peak_520924_HeLa_Form_SSase_rep3;CSAR_peak_519589_HeLa_Form_SSase_rep2;CSAR_peak_518497_HeLa_Form_DSase_rep3;CSAR_peak_389633_HeLa_Form_DSase_rep2	84.99,274.31,52.1,281.92	-
chr1	155182197	155182198	rs147593131	missense	+	chr1	155182193	155182229	CSAR_peak_129285_HeLa_Form_SSase_rep2;CSAR_peak_96524_HeLa_Form_DSase_rep2	140.7,81.42	+
chr1	155204847	155204848	rs121908301	missense	-	chr1	155204839	155204884	CSAR_peak_521367_HeLa_Form_SSase_rep3	46.47	-
chr1	155205498	155205499	rs121908295	missense	-	chr1	155205479	155205534	CSAR_peak_566908_HeLa_Form_SSase_rep1;CSAR_peak_519960_HeLa_Form_SSase_rep2;CSAR_peak_518784_HeLa_Form_DSase_rep3	87.57,133.98,52.1	-
chr1	155205516	155205517	rs77369218	missense	-	chr1	155205479	155205534	CSAR_peak_566908_HeLa_Form_SSase_rep1;CSAR_peak_519960_HeLa_Form_SSase_rep2;CSAR_peak_518784_HeLa_Form_DSase_rep3	87.57,133.98,52.1	-
chr1	155205517	155205518	rs1064651	missense	-	chr1	155205479	155205534	CSAR_peak_566908_HeLa_Form_SSase_rep1;CSAR_peak_519960_HeLa_Form_SSase_rep2;CSAR_peak_518784_HeLa_Form_DSase_rep3	87.57,133.98,52.1	-
chr1	155205542	155205597	rs80356768	frameshift	-	chr1	155205560	155205633	CSAR_peak_566910_HeLa_Form_SSase_rep1;CSAR_peak_519962_HeLa_Form_SSase_rep2;CSAR_peak_521375_HeLa_Form_SSase_rep3	420.17,1617.2,89.57	-
chr1	155205562	155205563	rs80356769	missense	-	chr1	155205560	155205633	CSAR_peak_566910_HeLa_Form_SSase_rep1;CSAR_peak_519962_HeLa_Form_SSase_rep2;CSAR_peak_521375_HeLa_Form_SSase_rep3	420.17,1617.2,89.57	-
chr1	155205613	155205614	rs121908311	missense	-	chr1	155205560	155205633	CSAR_peak_566910_HeLa_Form_SSase_rep1;CSAR_peak_519962_HeLa_Form_SSase_rep2;CSAR_peak_521375_HeLa_Form_SSase_rep3	420.17,1617.2,89.57	-
chr1	155205631	155205632	rs121908314	missense	-	chr1	155205560	155205633	CSAR_peak_566910_HeLa_Form_SSase_rep1;CSAR_peak_519962_HeLa_Form_SSase_rep2;CSAR_peak_521375_HeLa_Form_SSase_rep3	420.17,1617.2,89.57	-
chr1	155206051	155206052	rs121908307	missense	-	chr1	155206036	155206091	CSAR_peak_519964_HeLa_Form_SSase_rep2;CSAR_peak_566911_HeLa_Form_SSase_rep1	200.56,65.44	-
chr1	155206067	155206068	rs121908309	nonsense	-	chr1	155206036	155206091	CSAR_peak_519964_HeLa_Form_SSase_rep2;CSAR_peak_566911_HeLa_Form_SSase_rep1	200.56,65.44	-
chr1	155206085	155206086	rs121908308	missense	-	chr1	155206036	155206091	CSAR_peak_519964_HeLa_Form_SSase_rep2;CSAR_peak_566911_HeLa_Form_SSase_rep1	200.56,65.44	-
chr1	155206118	155206119	rs121908306	missense	-	chr1	155206094	155206141	CSAR_peak_566912_HeLa_Form_SSase_rep1	195.64	-
chr1	155206130	155206131	rs80356765	missense	-	chr1	155206094	155206141	CSAR_peak_566912_HeLa_Form_SSase_rep1	195.64	-
chr1	155206206	155206207	rs121908304	missense	-	chr1	155206178	155206291	CSAR_peak_519967_HeLa_Form_SSase_rep2;CSAR_peak_566914_HeLa_Form_SSase_rep1;CSAR_peak_519968_HeLa_Form_SSase_rep2;CSAR_peak_390011_HeLa_Form_DSase_rep2	78.12,449.09,122.04,95.47	-
chr1	155206210	155206211	rs78198234	missense	-	chr1	155206178	155206291	CSAR_peak_519967_HeLa_Form_SSase_rep2;CSAR_peak_566914_HeLa_Form_SSase_rep1;CSAR_peak_519968_HeLa_Form_SSase_rep2;CSAR_peak_390011_HeLa_Form_DSase_rep2	78.12,449.09,122.04,95.47	-
chr1	155206216	155206217	rs78396650	missense	-	chr1	155206178	155206291	CSAR_peak_519967_HeLa_Form_SSase_rep2;CSAR_peak_566914_HeLa_Form_SSase_rep1;CSAR_peak_519968_HeLa_Form_SSase_rep2;CSAR_peak_390011_HeLa_Form_DSase_rep2	78.12,449.09,122.04,95.47	-
chr1	155207260	155207261	rs121908313	missense	-	chr1	155207250	155207343	CSAR_peak_566918_HeLa_Form_SSase_rep1;CSAR_peak_521390_HeLa_Form_SSase_rep3;CSAR_peak_347731_HeLa_Form_DSase_rep1	195.64,84.99,72.76	-
chr1	155207366	155207367	rs74500255	missense	-	chr1	155207356	155207398	CSAR_peak_518796_HeLa_Form_DSase_rep3;CSAR_peak_390019_HeLa_Form_DSase_rep2;CSAR_peak_347734_HeLa_Form_DSase_rep1;CSAR_peak_521393_HeLa_Form_SSase_rep3	214.01,64.17,182.37,84.99	-
chr1	155207367	155207368	rs121908303	missense	-	chr1	155207356	155207398	CSAR_peak_518796_HeLa_Form_DSase_rep3;CSAR_peak_390019_HeLa_Form_DSase_rep2;CSAR_peak_347734_HeLa_Form_DSase_rep1;CSAR_peak_521393_HeLa_Form_SSase_rep3	214.01,64.17,182.37,84.99	-
chr1	155207982	155207983	rs1064644	missense	-	chr1	155207971	155208012	CSAR_peak_521397_HeLa_Form_SSase_rep3	46.47	-
chr1	155208414	155208415	rs121908299	missense	-	chr1	155208400	155208469	CSAR_peak_519977_HeLa_Form_SSase_rep2;CSAR_peak_347736_HeLa_Form_DSase_rep1;CSAR_peak_518801_HeLa_Form_DSase_rep3;CSAR_peak_390023_HeLa_Form_DSase_rep2	463.72,205.54,114.87,127.75	-
chr1	155208419	155208420	rs79653797	missense	-	chr1	155208400	155208469	CSAR_peak_519977_HeLa_Form_SSase_rep2;CSAR_peak_347736_HeLa_Form_DSase_rep1;CSAR_peak_518801_HeLa_Form_DSase_rep3;CSAR_peak_390023_HeLa_Form_DSase_rep2	463.72,205.54,114.87,127.75	-
chr1	155209729	155209730	rs77829017	missense,untranslated-5	-	chr1	155209702	155209749	CSAR_peak_390024_HeLa_Form_DSase_rep2;CSAR_peak_518803_HeLa_Form_DSase_rep3	53.95,60.38	-
chr1	156084724	156084725	rs61046466	ncRNA,nonsense	+	chr1	156084722	156084736	CSAR_peak_165345_HeLa_Form_DSase_rep3	43.29	+
chr1	156084782	156084783	rs61578124	ncRNA,missense	+	chr1	156084782	156084938	CSAR_peak_129538_HeLa_Form_SSase_rep2;CSAR_peak_144234_HeLa_Form_SSase_rep1;CSAR_peak_130458_HeLa_Form_SSase_rep3;CSAR_peak_144235_HeLa_Form_SSase_rep1;CSAR_peak_130460_HeLa_Form_SSase_rep3;CSAR_peak_129539_HeLa_Form_SSase_rep2;CSAR_peak_86954_HeLa_Form_DSase_rep1;CSAR_peak_96786_HeLa_Form_DSase_rep2;CSAR_peak_165348_HeLa_Form_DSase_rep3;CSAR_peak_165349_HeLa_Form_DSase_rep3	1045.77,67.71,155.37,168.6,60.12,772.02,210.67,85.46,66.24,94.49	+
chr1	156084783	156084784	rs80356804	coding-synon,ncRNA	+	chr1	156084782	156084938	CSAR_peak_129538_HeLa_Form_SSase_rep2;CSAR_peak_144234_HeLa_Form_SSase_rep1;CSAR_peak_130458_HeLa_Form_SSase_rep3;CSAR_peak_144235_HeLa_Form_SSase_rep1;CSAR_peak_130460_HeLa_Form_SSase_rep3;CSAR_peak_129539_HeLa_Form_SSase_rep2;CSAR_peak_86954_HeLa_Form_DSase_rep1;CSAR_peak_96786_HeLa_Form_DSase_rep2;CSAR_peak_165348_HeLa_Form_DSase_rep3;CSAR_peak_165349_HeLa_Form_DSase_rep3	1045.77,67.71,155.37,168.6,60.12,772.02,210.67,85.46,66.24,94.49	+
chr1	156084790	156084791	rs59914820	ncRNA,missense	+	chr1	156084782	156084938	CSAR_peak_129538_HeLa_Form_SSase_rep2;CSAR_peak_144234_HeLa_Form_SSase_rep1;CSAR_peak_130458_HeLa_Form_SSase_rep3;CSAR_peak_144235_HeLa_Form_SSase_rep1;CSAR_peak_130460_HeLa_Form_SSase_rep3;CSAR_peak_129539_HeLa_Form_SSase_rep2;CSAR_peak_86954_HeLa_Form_DSase_rep1;CSAR_peak_96786_HeLa_Form_DSase_rep2;CSAR_peak_165348_HeLa_Form_DSase_rep3;CSAR_peak_165349_HeLa_Form_DSase_rep3	1045.77,67.71,155.37,168.6,60.12,772.02,210.67,85.46,66.24,94.49	+
chr1	156084802	156084805	rs60872029	ncRNA,cds-indel	+	chr1	156084782	156084938	CSAR_peak_129538_HeLa_Form_SSase_rep2;CSAR_peak_144234_HeLa_Form_SSase_rep1;CSAR_peak_130458_HeLa_Form_SSase_rep3;CSAR_peak_144235_HeLa_Form_SSase_rep1;CSAR_peak_130460_HeLa_Form_SSase_rep3;CSAR_peak_129539_HeLa_Form_SSase_rep2;CSAR_peak_86954_HeLa_Form_DSase_rep1;CSAR_peak_96786_HeLa_Form_DSase_rep2;CSAR_peak_165348_HeLa_Form_DSase_rep3;CSAR_peak_165349_HeLa_Form_DSase_rep3	1045.77,67.71,155.37,168.6,60.12,772.02,210.67,85.46,66.24,94.49	+
chr1	156084807	156084808	rs57966821	ncRNA,missense	+	chr1	156084782	156084938	CSAR_peak_129538_HeLa_Form_SSase_rep2;CSAR_peak_144234_HeLa_Form_SSase_rep1;CSAR_peak_130458_HeLa_Form_SSase_rep3;CSAR_peak_144235_HeLa_Form_SSase_rep1;CSAR_peak_130460_HeLa_Form_SSase_rep3;CSAR_peak_129539_HeLa_Form_SSase_rep2;CSAR_peak_86954_HeLa_Form_DSase_rep1;CSAR_peak_96786_HeLa_Form_DSase_rep2;CSAR_peak_165348_HeLa_Form_DSase_rep3;CSAR_peak_165349_HeLa_Form_DSase_rep3	1045.77,67.71,155.37,168.6,60.12,772.02,210.67,85.46,66.24,94.49	+
chr1	156084811	156084812	rs56694480	ncRNA,missense	+	chr1	156084782	156084938	CSAR_peak_129538_HeLa_Form_SSase_rep2;CSAR_peak_144234_HeLa_Form_SSase_rep1;CSAR_peak_130458_HeLa_Form_SSase_rep3;CSAR_peak_144235_HeLa_Form_SSase_rep1;CSAR_peak_130460_HeLa_Form_SSase_rep3;CSAR_peak_129539_HeLa_Form_SSase_rep2;CSAR_peak_86954_HeLa_Form_DSase_rep1;CSAR_peak_96786_HeLa_Form_DSase_rep2;CSAR_peak_165348_HeLa_Form_DSase_rep3;CSAR_peak_165349_HeLa_Form_DSase_rep3	1045.77,67.71,155.37,168.6,60.12,772.02,210.67,85.46,66.24,94.49	+
chr1	156084824	156084825	rs57983345	ncRNA,missense	+	chr1	156084782	156084938	CSAR_peak_129538_HeLa_Form_SSase_rep2;CSAR_peak_144234_HeLa_Form_SSase_rep1;CSAR_peak_130458_HeLa_Form_SSase_rep3;CSAR_peak_144235_HeLa_Form_SSase_rep1;CSAR_peak_130460_HeLa_Form_SSase_rep3;CSAR_peak_129539_HeLa_Form_SSase_rep2;CSAR_peak_86954_HeLa_Form_DSase_rep1;CSAR_peak_96786_HeLa_Form_DSase_rep2;CSAR_peak_165348_HeLa_Form_DSase_rep3;CSAR_peak_165349_HeLa_Form_DSase_rep3	1045.77,67.71,155.37,168.6,60.12,772.02,210.67,85.46,66.24,94.49	+
chr1	156084835	156084836	rs60446065	ncRNA,missense	+	chr1	156084782	156084938	CSAR_peak_129538_HeLa_Form_SSase_rep2;CSAR_peak_144234_HeLa_Form_SSase_rep1;CSAR_peak_130458_HeLa_Form_SSase_rep3;CSAR_peak_144235_HeLa_Form_SSase_rep1;CSAR_peak_130460_HeLa_Form_SSase_rep3;CSAR_peak_129539_HeLa_Form_SSase_rep2;CSAR_peak_86954_HeLa_Form_DSase_rep1;CSAR_peak_96786_HeLa_Form_DSase_rep2;CSAR_peak_165348_HeLa_Form_DSase_rep3;CSAR_peak_165349_HeLa_Form_DSase_rep3	1045.77,67.71,155.37,168.6,60.12,772.02,210.67,85.46,66.24,94.49	+
chr1	156084842	156084843	rs58436778	ncRNA,missense	+	chr1	156084782	156084938	CSAR_peak_129538_HeLa_Form_SSase_rep2;CSAR_peak_144234_HeLa_Form_SSase_rep1;CSAR_peak_130458_HeLa_Form_SSase_rep3;CSAR_peak_144235_HeLa_Form_SSase_rep1;CSAR_peak_130460_HeLa_Form_SSase_rep3;CSAR_peak_129539_HeLa_Form_SSase_rep2;CSAR_peak_86954_HeLa_Form_DSase_rep1;CSAR_peak_96786_HeLa_Form_DSase_rep2;CSAR_peak_165348_HeLa_Form_DSase_rep3;CSAR_peak_165349_HeLa_Form_DSase_rep3	1045.77,67.71,155.37,168.6,60.12,772.02,210.67,85.46,66.24,94.49	+
chr1	156084856	156084857	rs59931416	ncRNA,missense	+	chr1	156084782	156084938	CSAR_peak_129538_HeLa_Form_SSase_rep2;CSAR_peak_144234_HeLa_Form_SSase_rep1;CSAR_peak_130458_HeLa_Form_SSase_rep3;CSAR_peak_144235_HeLa_Form_SSase_rep1;CSAR_peak_130460_HeLa_Form_SSase_rep3;CSAR_peak_129539_HeLa_Form_SSase_rep2;CSAR_peak_86954_HeLa_Form_DSase_rep1;CSAR_peak_96786_HeLa_Form_DSase_rep2;CSAR_peak_165348_HeLa_Form_DSase_rep3;CSAR_peak_165349_HeLa_Form_DSase_rep3	1045.77,67.71,155.37,168.6,60.12,772.02,210.67,85.46,66.24,94.49	+
chr1	156084857	156084858	rs60695352	ncRNA,missense	+	chr1	156084782	156084938	CSAR_peak_129538_HeLa_Form_SSase_rep2;CSAR_peak_144234_HeLa_Form_SSase_rep1;CSAR_peak_130458_HeLa_Form_SSase_rep3;CSAR_peak_144235_HeLa_Form_SSase_rep1;CSAR_peak_130460_HeLa_Form_SSase_rep3;CSAR_peak_129539_HeLa_Form_SSase_rep2;CSAR_peak_86954_HeLa_Form_DSase_rep1;CSAR_peak_96786_HeLa_Form_DSase_rep2;CSAR_peak_165348_HeLa_Form_DSase_rep3;CSAR_peak_165349_HeLa_Form_DSase_rep3	1045.77,67.71,155.37,168.6,60.12,772.02,210.67,85.46,66.24,94.49	+
chr1	156084866	156084867	rs60290646	ncRNA,missense	+	chr1	156084782	156084938	CSAR_peak_129538_HeLa_Form_SSase_rep2;CSAR_peak_144234_HeLa_Form_SSase_rep1;CSAR_peak_130458_HeLa_Form_SSase_rep3;CSAR_peak_144235_HeLa_Form_SSase_rep1;CSAR_peak_130460_HeLa_Form_SSase_rep3;CSAR_peak_129539_HeLa_Form_SSase_rep2;CSAR_peak_86954_HeLa_Form_DSase_rep1;CSAR_peak_96786_HeLa_Form_DSase_rep2;CSAR_peak_165348_HeLa_Form_DSase_rep3;CSAR_peak_165349_HeLa_Form_DSase_rep3	1045.77,67.71,155.37,168.6,60.12,772.02,210.67,85.46,66.24,94.49	+
chr1	156084877	156084878	rs28928903	ncRNA,missense	+	chr1	156084782	156084938	CSAR_peak_129538_HeLa_Form_SSase_rep2;CSAR_peak_144234_HeLa_Form_SSase_rep1;CSAR_peak_130458_HeLa_Form_SSase_rep3;CSAR_peak_144235_HeLa_Form_SSase_rep1;CSAR_peak_130460_HeLa_Form_SSase_rep3;CSAR_peak_129539_HeLa_Form_SSase_rep2;CSAR_peak_86954_HeLa_Form_DSase_rep1;CSAR_peak_96786_HeLa_Form_DSase_rep2;CSAR_peak_165348_HeLa_Form_DSase_rep3;CSAR_peak_165349_HeLa_Form_DSase_rep3	1045.77,67.71,155.37,168.6,60.12,772.02,210.67,85.46,66.24,94.49	+
chr1	156084884	156084885	rs58922911	ncRNA,missense	+	chr1	156084782	156084938	CSAR_peak_129538_HeLa_Form_SSase_rep2;CSAR_peak_144234_HeLa_Form_SSase_rep1;CSAR_peak_130458_HeLa_Form_SSase_rep3;CSAR_peak_144235_HeLa_Form_SSase_rep1;CSAR_peak_130460_HeLa_Form_SSase_rep3;CSAR_peak_129539_HeLa_Form_SSase_rep2;CSAR_peak_86954_HeLa_Form_DSase_rep1;CSAR_peak_96786_HeLa_Form_DSase_rep2;CSAR_peak_165348_HeLa_Form_DSase_rep3;CSAR_peak_165349_HeLa_Form_DSase_rep3	1045.77,67.71,155.37,168.6,60.12,772.02,210.67,85.46,66.24,94.49	+
chr1	156084886	156084887	rs28928900	ncRNA,missense	+	chr1	156084782	156084938	CSAR_peak_129538_HeLa_Form_SSase_rep2;CSAR_peak_144234_HeLa_Form_SSase_rep1;CSAR_peak_130458_HeLa_Form_SSase_rep3;CSAR_peak_144235_HeLa_Form_SSase_rep1;CSAR_peak_130460_HeLa_Form_SSase_rep3;CSAR_peak_129539_HeLa_Form_SSase_rep2;CSAR_peak_86954_HeLa_Form_DSase_rep1;CSAR_peak_96786_HeLa_Form_DSase_rep2;CSAR_peak_165348_HeLa_Form_DSase_rep3;CSAR_peak_165349_HeLa_Form_DSase_rep3	1045.77,67.71,155.37,168.6,60.12,772.02,210.67,85.46,66.24,94.49	+
chr1	156084892	156084893	rs56793579	ncRNA,missense	+	chr1	156084782	156084938	CSAR_peak_129538_HeLa_Form_SSase_rep2;CSAR_peak_144234_HeLa_Form_SSase_rep1;CSAR_peak_130458_HeLa_Form_SSase_rep3;CSAR_peak_144235_HeLa_Form_SSase_rep1;CSAR_peak_130460_HeLa_Form_SSase_rep3;CSAR_peak_129539_HeLa_Form_SSase_rep2;CSAR_peak_86954_HeLa_Form_DSase_rep1;CSAR_peak_96786_HeLa_Form_DSase_rep2;CSAR_peak_165348_HeLa_Form_DSase_rep3;CSAR_peak_165349_HeLa_Form_DSase_rep3	1045.77,67.71,155.37,168.6,60.12,772.02,210.67,85.46,66.24,94.49	+
chr1	156084896	156084897	rs57793737	ncRNA,missense	+	chr1	156084782	156084938	CSAR_peak_129538_HeLa_Form_SSase_rep2;CSAR_peak_144234_HeLa_Form_SSase_rep1;CSAR_peak_130458_HeLa_Form_SSase_rep3;CSAR_peak_144235_HeLa_Form_SSase_rep1;CSAR_peak_130460_HeLa_Form_SSase_rep3;CSAR_peak_129539_HeLa_Form_SSase_rep2;CSAR_peak_86954_HeLa_Form_DSase_rep1;CSAR_peak_96786_HeLa_Form_DSase_rep2;CSAR_peak_165348_HeLa_Form_DSase_rep3;CSAR_peak_165349_HeLa_Form_DSase_rep3	1045.77,67.71,155.37,168.6,60.12,772.02,210.67,85.46,66.24,94.49	+
chr1	156084952	156084953	rs59270054	ncRNA,missense	+	chr1	156084941	156084974	CSAR_peak_144237_HeLa_Form_SSase_rep1;CSAR_peak_96792_HeLa_Form_DSase_rep2	58.05,51.24	+
chr1	156084997	156084998	rs59065411	ncRNA,missense	+	chr1	156084983	156085012	CSAR_peak_96793_HeLa_Form_DSase_rep2;CSAR_peak_129540_HeLa_Form_SSase_rep2	199.62,145.31	+
chr1	156085039	156085040	rs61726475	ncRNA,nonsense	+	chr1	156085014	156085088	CSAR_peak_165353_HeLa_Form_DSase_rep3;CSAR_peak_96795_HeLa_Form_DSase_rep2;CSAR_peak_86961_HeLa_Form_DSase_rep1;CSAR_peak_129542_HeLa_Form_SSase_rep2	371.12,199.62,276.47,106.83	+
chr1	156085042	156085045	rs61726474	ncRNA,cds-indel	+	chr1	156085014	156085088	CSAR_peak_165353_HeLa_Form_DSase_rep3;CSAR_peak_96795_HeLa_Form_DSase_rep2;CSAR_peak_86961_HeLa_Form_DSase_rep1;CSAR_peak_129542_HeLa_Form_SSase_rep2	371.12,199.62,276.47,106.83	+
chr1	156100444	156100445	rs61726478	ncRNA,missense	+	chr1	156100408	156100498	CSAR_peak_165387_HeLa_Form_DSase_rep3;CSAR_peak_130491_HeLa_Form_SSase_rep3;CSAR_peak_129560_HeLa_Form_SSase_rep2;CSAR_peak_144267_HeLa_Form_SSase_rep1;CSAR_peak_165390_HeLa_Form_DSase_rep3;CSAR_peak_165391_HeLa_Form_DSase_rep3	94.49,234.71,1361.49,96.06,110.9,46.68	+
chr1	156100448	156100449	rs60864230	ncRNA,missense	+	chr1	156100408	156100498	CSAR_peak_165387_HeLa_Form_DSase_rep3;CSAR_peak_130491_HeLa_Form_SSase_rep3;CSAR_peak_129560_HeLa_Form_SSase_rep2;CSAR_peak_144267_HeLa_Form_SSase_rep1;CSAR_peak_165390_HeLa_Form_DSase_rep3;CSAR_peak_165391_HeLa_Form_DSase_rep3	94.49,234.71,1361.49,96.06,110.9,46.68	+
chr1	156100469	156100470	rs60652225	ncRNA,missense	+	chr1	156100408	156100498	CSAR_peak_165387_HeLa_Form_DSase_rep3;CSAR_peak_130491_HeLa_Form_SSase_rep3;CSAR_peak_129560_HeLa_Form_SSase_rep2;CSAR_peak_144267_HeLa_Form_SSase_rep1;CSAR_peak_165390_HeLa_Form_DSase_rep3;CSAR_peak_165391_HeLa_Form_DSase_rep3	94.49,234.71,1361.49,96.06,110.9,46.68	+
chr1	156100477	156100478	rs61661343	ncRNA,missense	+	chr1	156100408	156100498	CSAR_peak_165387_HeLa_Form_DSase_rep3;CSAR_peak_130491_HeLa_Form_SSase_rep3;CSAR_peak_129560_HeLa_Form_SSase_rep2;CSAR_peak_144267_HeLa_Form_SSase_rep1;CSAR_peak_165390_HeLa_Form_DSase_rep3;CSAR_peak_165391_HeLa_Form_DSase_rep3	94.49,234.71,1361.49,96.06,110.9,46.68	+
chr1	156100478	156100479	rs58912633	ncRNA,missense	+	chr1	156100408	156100498	CSAR_peak_165387_HeLa_Form_DSase_rep3;CSAR_peak_130491_HeLa_Form_SSase_rep3;CSAR_peak_129560_HeLa_Form_SSase_rep2;CSAR_peak_144267_HeLa_Form_SSase_rep1;CSAR_peak_165390_HeLa_Form_DSase_rep3;CSAR_peak_165391_HeLa_Form_DSase_rep3	94.49,234.71,1361.49,96.06,110.9,46.68	+
chr1	156100483	156100484	rs60310264	ncRNA,missense	+	chr1	156100408	156100498	CSAR_peak_165387_HeLa_Form_DSase_rep3;CSAR_peak_130491_HeLa_Form_SSase_rep3;CSAR_peak_129560_HeLa_Form_SSase_rep2;CSAR_peak_144267_HeLa_Form_SSase_rep1;CSAR_peak_165390_HeLa_Form_DSase_rep3;CSAR_peak_165391_HeLa_Form_DSase_rep3	94.49,234.71,1361.49,96.06,110.9,46.68	+
chr1	156100531	156100532	rs28933093	ncRNA,missense	+	chr1	156100507	156100576	CSAR_peak_96816_HeLa_Form_DSase_rep2;CSAR_peak_129561_HeLa_Form_SSase_rep2;CSAR_peak_144270_HeLa_Form_SSase_rep1;CSAR_peak_130495_HeLa_Form_SSase_rep3	294.42,689.32,484.73,103.71	+
chr1	156100563	156104193	rs61726477	unknown	+	chr1	156100507	156100576	CSAR_peak_96816_HeLa_Form_DSase_rep2;CSAR_peak_129561_HeLa_Form_SSase_rep2;CSAR_peak_144270_HeLa_Form_SSase_rep1;CSAR_peak_130495_HeLa_Form_SSase_rep3	294.42,689.32,484.73,103.71	+
chr1	156100563	156104193	rs61726477	unknown	+	chr1	156101299	156101338	CSAR_peak_165396_HeLa_Form_DSase_rep3;CSAR_peak_86985_HeLa_Form_DSase_rep1;CSAR_peak_96817_HeLa_Form_DSase_rep2;CSAR_peak_144271_HeLa_Form_SSase_rep1	134.09,112.37,63.23,184.4	+
chr1	156100563	156104193	rs61726477	unknown	+	chr1	156101876	156101904	CSAR_peak_144272_HeLa_Form_SSase_rep1	58.05	+
chr1	156100572	156100573	rs80356806	intron	+	chr1	156100507	156100576	CSAR_peak_96816_HeLa_Form_DSase_rep2;CSAR_peak_129561_HeLa_Form_SSase_rep2;CSAR_peak_144270_HeLa_Form_SSase_rep1;CSAR_peak_130495_HeLa_Form_SSase_rep3	294.42,689.32,484.73,103.71	+
chr1	156104235	156104236	rs61726479	ncRNA,missense	+	chr1	156104207	156104329	CSAR_peak_96821_HeLa_Form_DSase_rep2;CSAR_peak_86987_HeLa_Form_DSase_rep1;CSAR_peak_96822_HeLa_Form_DSase_rep2;CSAR_peak_96824_HeLa_Form_DSase_rep2;CSAR_peak_165405_HeLa_Form_DSase_rep3;CSAR_peak_129565_HeLa_Form_SSase_rep2;CSAR_peak_144274_HeLa_Form_SSase_rep1	67.6,345.9,56.44,195.45,181.68,825.63,258.62	+
chr1	156104247	156104248	rs59026483	ncRNA,missense	+	chr1	156104207	156104329	CSAR_peak_96821_HeLa_Form_DSase_rep2;CSAR_peak_86987_HeLa_Form_DSase_rep1;CSAR_peak_96822_HeLa_Form_DSase_rep2;CSAR_peak_96824_HeLa_Form_DSase_rep2;CSAR_peak_165405_HeLa_Form_DSase_rep3;CSAR_peak_129565_HeLa_Form_SSase_rep2;CSAR_peak_144274_HeLa_Form_SSase_rep1	67.6,345.9,56.44,195.45,181.68,825.63,258.62	+
chr1	156104254	156104255	rs57045855	ncRNA,missense	+	chr1	156104207	156104329	CSAR_peak_96821_HeLa_Form_DSase_rep2;CSAR_peak_86987_HeLa_Form_DSase_rep1;CSAR_peak_96822_HeLa_Form_DSase_rep2;CSAR_peak_96824_HeLa_Form_DSase_rep2;CSAR_peak_165405_HeLa_Form_DSase_rep3;CSAR_peak_129565_HeLa_Form_SSase_rep2;CSAR_peak_144274_HeLa_Form_SSase_rep1	67.6,345.9,56.44,195.45,181.68,825.63,258.62	+
chr1	156104264	156104265	rs28933091	ncRNA,missense	+	chr1	156104207	156104329	CSAR_peak_96821_HeLa_Form_DSase_rep2;CSAR_peak_86987_HeLa_Form_DSase_rep1;CSAR_peak_96822_HeLa_Form_DSase_rep2;CSAR_peak_96824_HeLa_Form_DSase_rep2;CSAR_peak_165405_HeLa_Form_DSase_rep3;CSAR_peak_129565_HeLa_Form_SSase_rep2;CSAR_peak_144274_HeLa_Form_SSase_rep1	67.6,345.9,56.44,195.45,181.68,825.63,258.62	+
chr1	156104267	156104268	rs57883991	unknown	+	chr1	156104207	156104329	CSAR_peak_96821_HeLa_Form_DSase_rep2;CSAR_peak_86987_HeLa_Form_DSase_rep1;CSAR_peak_96822_HeLa_Form_DSase_rep2;CSAR_peak_96824_HeLa_Form_DSase_rep2;CSAR_peak_165405_HeLa_Form_DSase_rep3;CSAR_peak_129565_HeLa_Form_SSase_rep2;CSAR_peak_144274_HeLa_Form_SSase_rep1	67.6,345.9,56.44,195.45,181.68,825.63,258.62	+
chr1	156104286	156104287	rs61195471	ncRNA,missense	+	chr1	156104207	156104329	CSAR_peak_96821_HeLa_Form_DSase_rep2;CSAR_peak_86987_HeLa_Form_DSase_rep1;CSAR_peak_96822_HeLa_Form_DSase_rep2;CSAR_peak_96824_HeLa_Form_DSase_rep2;CSAR_peak_165405_HeLa_Form_DSase_rep3;CSAR_peak_129565_HeLa_Form_SSase_rep2;CSAR_peak_144274_HeLa_Form_SSase_rep1	67.6,345.9,56.44,195.45,181.68,825.63,258.62	+
chr1	156104287	156104288	rs28933092	ncRNA,missense	+	chr1	156104207	156104329	CSAR_peak_96821_HeLa_Form_DSase_rep2;CSAR_peak_86987_HeLa_Form_DSase_rep1;CSAR_peak_96822_HeLa_Form_DSase_rep2;CSAR_peak_96824_HeLa_Form_DSase_rep2;CSAR_peak_165405_HeLa_Form_DSase_rep3;CSAR_peak_129565_HeLa_Form_SSase_rep2;CSAR_peak_144274_HeLa_Form_SSase_rep1	67.6,345.9,56.44,195.45,181.68,825.63,258.62	+
chr1	156104291	156104292	rs12117552	coding-synon,ncRNA	+	chr1	156104207	156104329	CSAR_peak_96821_HeLa_Form_DSase_rep2;CSAR_peak_86987_HeLa_Form_DSase_rep1;CSAR_peak_96822_HeLa_Form_DSase_rep2;CSAR_peak_96824_HeLa_Form_DSase_rep2;CSAR_peak_165405_HeLa_Form_DSase_rep3;CSAR_peak_129565_HeLa_Form_SSase_rep2;CSAR_peak_144274_HeLa_Form_SSase_rep1	67.6,345.9,56.44,195.45,181.68,825.63,258.62	+
chr1	156104301	156104302	rs61250709	unknown	+	chr1	156104207	156104329	CSAR_peak_96821_HeLa_Form_DSase_rep2;CSAR_peak_86987_HeLa_Form_DSase_rep1;CSAR_peak_96822_HeLa_Form_DSase_rep2;CSAR_peak_96824_HeLa_Form_DSase_rep2;CSAR_peak_165405_HeLa_Form_DSase_rep3;CSAR_peak_129565_HeLa_Form_SSase_rep2;CSAR_peak_144274_HeLa_Form_SSase_rep1	67.6,345.9,56.44,195.45,181.68,825.63,258.62	+
chr1	156104304	156104305	rs62636507	ncRNA,frameshift	+	chr1	156104207	156104329	CSAR_peak_96821_HeLa_Form_DSase_rep2;CSAR_peak_86987_HeLa_Form_DSase_rep1;CSAR_peak_96822_HeLa_Form_DSase_rep2;CSAR_peak_96824_HeLa_Form_DSase_rep2;CSAR_peak_165405_HeLa_Form_DSase_rep3;CSAR_peak_129565_HeLa_Form_SSase_rep2;CSAR_peak_144274_HeLa_Form_SSase_rep1	67.6,345.9,56.44,195.45,181.68,825.63,258.62	+
chr1	156104600	156104601	rs80356808	coding-synon,ncRNA	+	chr1	156104600	156104771	CSAR_peak_144279_HeLa_Form_SSase_rep1;CSAR_peak_129569_HeLa_Form_SSase_rep2;CSAR_peak_130505_HeLa_Form_SSase_rep3;CSAR_peak_129570_HeLa_Form_SSase_rep2;CSAR_peak_96827_HeLa_Form_DSase_rep2;CSAR_peak_86990_HeLa_Form_DSase_rep1;CSAR_peak_96829_HeLa_Form_DSase_rep2;CSAR_peak_86992_HeLa_Form_DSase_rep1;CSAR_peak_165407_HeLa_Form_DSase_rep3	295.47,824.87,308.4,699.22,63.84,73.56,66.65,186.4,257.35	+
chr1	156104619	156104620	rs28928901	ncRNA,missense	+	chr1	156104600	156104771	CSAR_peak_144279_HeLa_Form_SSase_rep1;CSAR_peak_129569_HeLa_Form_SSase_rep2;CSAR_peak_130505_HeLa_Form_SSase_rep3;CSAR_peak_129570_HeLa_Form_SSase_rep2;CSAR_peak_96827_HeLa_Form_DSase_rep2;CSAR_peak_86990_HeLa_Form_DSase_rep1;CSAR_peak_96829_HeLa_Form_DSase_rep2;CSAR_peak_86992_HeLa_Form_DSase_rep1;CSAR_peak_165407_HeLa_Form_DSase_rep3	295.47,824.87,308.4,699.22,63.84,73.56,66.65,186.4,257.35	+
chr1	156104620	156104621	rs58034145	ncRNA,missense	+	chr1	156104600	156104771	CSAR_peak_144279_HeLa_Form_SSase_rep1;CSAR_peak_129569_HeLa_Form_SSase_rep2;CSAR_peak_130505_HeLa_Form_SSase_rep3;CSAR_peak_129570_HeLa_Form_SSase_rep2;CSAR_peak_96827_HeLa_Form_DSase_rep2;CSAR_peak_86990_HeLa_Form_DSase_rep1;CSAR_peak_96829_HeLa_Form_DSase_rep2;CSAR_peak_86992_HeLa_Form_DSase_rep1;CSAR_peak_165407_HeLa_Form_DSase_rep3	295.47,824.87,308.4,699.22,63.84,73.56,66.65,186.4,257.35	+
chr1	156104628	156104629	rs60682848	ncRNA,nonsense	+	chr1	156104600	156104771	CSAR_peak_144279_HeLa_Form_SSase_rep1;CSAR_peak_129569_HeLa_Form_SSase_rep2;CSAR_peak_130505_HeLa_Form_SSase_rep3;CSAR_peak_129570_HeLa_Form_SSase_rep2;CSAR_peak_96827_HeLa_Form_DSase_rep2;CSAR_peak_86990_HeLa_Form_DSase_rep1;CSAR_peak_96829_HeLa_Form_DSase_rep2;CSAR_peak_86992_HeLa_Form_DSase_rep1;CSAR_peak_165407_HeLa_Form_DSase_rep3	295.47,824.87,308.4,699.22,63.84,73.56,66.65,186.4,257.35	+
chr1	156104629	156104630	rs199474724	ncRNA,missense	+	chr1	156104600	156104771	CSAR_peak_144279_HeLa_Form_SSase_rep1;CSAR_peak_129569_HeLa_Form_SSase_rep2;CSAR_peak_130505_HeLa_Form_SSase_rep3;CSAR_peak_129570_HeLa_Form_SSase_rep2;CSAR_peak_96827_HeLa_Form_DSase_rep2;CSAR_peak_86990_HeLa_Form_DSase_rep1;CSAR_peak_96829_HeLa_Form_DSase_rep2;CSAR_peak_86992_HeLa_Form_DSase_rep1;CSAR_peak_165407_HeLa_Form_DSase_rep3	295.47,824.87,308.4,699.22,63.84,73.56,66.65,186.4,257.35	+
chr1	156104643	156104644	rs61214927	ncRNA,missense	+	chr1	156104600	156104771	CSAR_peak_144279_HeLa_Form_SSase_rep1;CSAR_peak_129569_HeLa_Form_SSase_rep2;CSAR_peak_130505_HeLa_Form_SSase_rep3;CSAR_peak_129570_HeLa_Form_SSase_rep2;CSAR_peak_96827_HeLa_Form_DSase_rep2;CSAR_peak_86990_HeLa_Form_DSase_rep1;CSAR_peak_96829_HeLa_Form_DSase_rep2;CSAR_peak_86992_HeLa_Form_DSase_rep1;CSAR_peak_165407_HeLa_Form_DSase_rep3	295.47,824.87,308.4,699.22,63.84,73.56,66.65,186.4,257.35	+
chr1	156104646	156104647	rs11549666	ncRNA,missense	+	chr1	156104600	156104771	CSAR_peak_144279_HeLa_Form_SSase_rep1;CSAR_peak_129569_HeLa_Form_SSase_rep2;CSAR_peak_130505_HeLa_Form_SSase_rep3;CSAR_peak_129570_HeLa_Form_SSase_rep2;CSAR_peak_96827_HeLa_Form_DSase_rep2;CSAR_peak_86990_HeLa_Form_DSase_rep1;CSAR_peak_96829_HeLa_Form_DSase_rep2;CSAR_peak_86992_HeLa_Form_DSase_rep1;CSAR_peak_165407_HeLa_Form_DSase_rep3	295.47,824.87,308.4,699.22,63.84,73.56,66.65,186.4,257.35	+
chr1	156104650	156104651	rs57207746	ncRNA,missense	+	chr1	156104600	156104771	CSAR_peak_144279_HeLa_Form_SSase_rep1;CSAR_peak_129569_HeLa_Form_SSase_rep2;CSAR_peak_130505_HeLa_Form_SSase_rep3;CSAR_peak_129570_HeLa_Form_SSase_rep2;CSAR_peak_96827_HeLa_Form_DSase_rep2;CSAR_peak_86990_HeLa_Form_DSase_rep1;CSAR_peak_96829_HeLa_Form_DSase_rep2;CSAR_peak_86992_HeLa_Form_DSase_rep1;CSAR_peak_165407_HeLa_Form_DSase_rep3	295.47,824.87,308.4,699.22,63.84,73.56,66.65,186.4,257.35	+
chr1	156104678	156104679	rs58235810	coding-synon,ncRNA	+	chr1	156104600	156104771	CSAR_peak_144279_HeLa_Form_SSase_rep1;CSAR_peak_129569_HeLa_Form_SSase_rep2;CSAR_peak_130505_HeLa_Form_SSase_rep3;CSAR_peak_129570_HeLa_Form_SSase_rep2;CSAR_peak_96827_HeLa_Form_DSase_rep2;CSAR_peak_86990_HeLa_Form_DSase_rep1;CSAR_peak_96829_HeLa_Form_DSase_rep2;CSAR_peak_86992_HeLa_Form_DSase_rep1;CSAR_peak_165407_HeLa_Form_DSase_rep3	295.47,824.87,308.4,699.22,63.84,73.56,66.65,186.4,257.35	+
chr1	156104698	156104699	rs58850446	ncRNA,missense	+	chr1	156104600	156104771	CSAR_peak_144279_HeLa_Form_SSase_rep1;CSAR_peak_129569_HeLa_Form_SSase_rep2;CSAR_peak_130505_HeLa_Form_SSase_rep3;CSAR_peak_129570_HeLa_Form_SSase_rep2;CSAR_peak_96827_HeLa_Form_DSase_rep2;CSAR_peak_86990_HeLa_Form_DSase_rep1;CSAR_peak_96829_HeLa_Form_DSase_rep2;CSAR_peak_86992_HeLa_Form_DSase_rep1;CSAR_peak_165407_HeLa_Form_DSase_rep3	295.47,824.87,308.4,699.22,63.84,73.56,66.65,186.4,257.35	+
chr1	156104700	156104701	rs121912496	ncRNA,missense	+	chr1	156104600	156104771	CSAR_peak_144279_HeLa_Form_SSase_rep1;CSAR_peak_129569_HeLa_Form_SSase_rep2;CSAR_peak_130505_HeLa_Form_SSase_rep3;CSAR_peak_129570_HeLa_Form_SSase_rep2;CSAR_peak_96827_HeLa_Form_DSase_rep2;CSAR_peak_86990_HeLa_Form_DSase_rep1;CSAR_peak_96829_HeLa_Form_DSase_rep2;CSAR_peak_86992_HeLa_Form_DSase_rep1;CSAR_peak_165407_HeLa_Form_DSase_rep3	295.47,824.87,308.4,699.22,63.84,73.56,66.65,186.4,257.35	+
chr1	156104701	156104702	rs59332535	ncRNA,missense	+	chr1	156104600	156104771	CSAR_peak_144279_HeLa_Form_SSase_rep1;CSAR_peak_129569_HeLa_Form_SSase_rep2;CSAR_peak_130505_HeLa_Form_SSase_rep3;CSAR_peak_129570_HeLa_Form_SSase_rep2;CSAR_peak_96827_HeLa_Form_DSase_rep2;CSAR_peak_86990_HeLa_Form_DSase_rep1;CSAR_peak_96829_HeLa_Form_DSase_rep2;CSAR_peak_86992_HeLa_Form_DSase_rep1;CSAR_peak_165407_HeLa_Form_DSase_rep3	295.47,824.87,308.4,699.22,63.84,73.56,66.65,186.4,257.35	+
chr1	156104730	156104731	rs60578328	ncRNA,missense	+	chr1	156104600	156104771	CSAR_peak_144279_HeLa_Form_SSase_rep1;CSAR_peak_129569_HeLa_Form_SSase_rep2;CSAR_peak_130505_HeLa_Form_SSase_rep3;CSAR_peak_129570_HeLa_Form_SSase_rep2;CSAR_peak_96827_HeLa_Form_DSase_rep2;CSAR_peak_86990_HeLa_Form_DSase_rep1;CSAR_peak_96829_HeLa_Form_DSase_rep2;CSAR_peak_86992_HeLa_Form_DSase_rep1;CSAR_peak_165407_HeLa_Form_DSase_rep3	295.47,824.87,308.4,699.22,63.84,73.56,66.65,186.4,257.35	+
chr1	156104732	156104733	rs58048078	ncRNA,nonsense	+	chr1	156104600	156104771	CSAR_peak_144279_HeLa_Form_SSase_rep1;CSAR_peak_129569_HeLa_Form_SSase_rep2;CSAR_peak_130505_HeLa_Form_SSase_rep3;CSAR_peak_129570_HeLa_Form_SSase_rep2;CSAR_peak_96827_HeLa_Form_DSase_rep2;CSAR_peak_86990_HeLa_Form_DSase_rep1;CSAR_peak_96829_HeLa_Form_DSase_rep2;CSAR_peak_86992_HeLa_Form_DSase_rep1;CSAR_peak_165407_HeLa_Form_DSase_rep3	295.47,824.87,308.4,699.22,63.84,73.56,66.65,186.4,257.35	+
chr1	156104755	156104756	rs57048196	ncRNA,missense	+	chr1	156104600	156104771	CSAR_peak_144279_HeLa_Form_SSase_rep1;CSAR_peak_129569_HeLa_Form_SSase_rep2;CSAR_peak_130505_HeLa_Form_SSase_rep3;CSAR_peak_129570_HeLa_Form_SSase_rep2;CSAR_peak_96827_HeLa_Form_DSase_rep2;CSAR_peak_86990_HeLa_Form_DSase_rep1;CSAR_peak_96829_HeLa_Form_DSase_rep2;CSAR_peak_86992_HeLa_Form_DSase_rep1;CSAR_peak_165407_HeLa_Form_DSase_rep3	295.47,824.87,308.4,699.22,63.84,73.56,66.65,186.4,257.35	+
chr1	156105021	156105022	rs59564495	ncRNA,frameshift	+	chr1	156104989	156105029	CSAR_peak_144281_HeLa_Form_SSase_rep1;CSAR_peak_129571_HeLa_Form_SSase_rep2	78.36,208.98	+
chr1	156105030	156105034	rs60168366	ncRNA,frameshift	+	chr1	156105031	156105142	CSAR_peak_144282_HeLa_Form_SSase_rep1;CSAR_peak_130513_HeLa_Form_SSase_rep3;CSAR_peak_129574_HeLa_Form_SSase_rep2;CSAR_peak_144283_HeLa_Form_SSase_rep1;CSAR_peak_96832_HeLa_Form_DSase_rep2	236.65,111.06,208.98,554.1,63.23	+
chr1	156105047	156105048	rs61616775	ncRNA,missense	+	chr1	156105031	156105142	CSAR_peak_144282_HeLa_Form_SSase_rep1;CSAR_peak_130513_HeLa_Form_SSase_rep3;CSAR_peak_129574_HeLa_Form_SSase_rep2;CSAR_peak_144283_HeLa_Form_SSase_rep1;CSAR_peak_96832_HeLa_Form_DSase_rep2	236.65,111.06,208.98,554.1,63.23	+
chr1	156105058	156105059	rs59885338	ncRNA,missense	+	chr1	156105031	156105142	CSAR_peak_144282_HeLa_Form_SSase_rep1;CSAR_peak_130513_HeLa_Form_SSase_rep3;CSAR_peak_129574_HeLa_Form_SSase_rep2;CSAR_peak_144283_HeLa_Form_SSase_rep1;CSAR_peak_96832_HeLa_Form_DSase_rep2	236.65,111.06,208.98,554.1,63.23	+
chr1	156105073	156105074	rs61527854	ncRNA,missense	+	chr1	156105031	156105142	CSAR_peak_144282_HeLa_Form_SSase_rep1;CSAR_peak_130513_HeLa_Form_SSase_rep3;CSAR_peak_129574_HeLa_Form_SSase_rep2;CSAR_peak_144283_HeLa_Form_SSase_rep1;CSAR_peak_96832_HeLa_Form_DSase_rep2	236.65,111.06,208.98,554.1,63.23	+
chr1	156105703	156105704	rs56816490	ncRNA,missense	+	chr1	156105693	156105934	CSAR_peak_165412_HeLa_Form_DSase_rep3;CSAR_peak_96836_HeLa_Form_DSase_rep2;CSAR_peak_86999_HeLa_Form_DSase_rep1;CSAR_peak_96838_HeLa_Form_DSase_rep2;CSAR_peak_87001_HeLa_Form_DSase_rep1;CSAR_peak_165415_HeLa_Form_DSase_rep3;CSAR_peak_129576_HeLa_Form_SSase_rep2;CSAR_peak_144286_HeLa_Form_SSase_rep1;CSAR_peak_130518_HeLa_Form_SSase_rep3;CSAR_peak_144288_HeLa_Form_SSase_rep1;CSAR_peak_130519_HeLa_F…	295.81,280.58,157.85,217.21,172.71,194.42,491.7,99.58,217.99,354.71,170.49,50.38,149.59,143.97,208.74,81.12,94.33	+
chr1	156105713	156105714	rs56771886	ncRNA,frameshift	+	chr1	156105693	156105934	CSAR_peak_165412_HeLa_Form_DSase_rep3;CSAR_peak_96836_HeLa_Form_DSase_rep2;CSAR_peak_86999_HeLa_Form_DSase_rep1;CSAR_peak_96838_HeLa_Form_DSase_rep2;CSAR_peak_87001_HeLa_Form_DSase_rep1;CSAR_peak_165415_HeLa_Form_DSase_rep3;CSAR_peak_129576_HeLa_Form_SSase_rep2;CSAR_peak_144286_HeLa_Form_SSase_rep1;CSAR_peak_130518_HeLa_Form_SSase_rep3;CSAR_peak_144288_HeLa_Form_SSase_rep1;CSAR_peak_130519_HeLa_F…	295.81,280.58,157.85,217.21,172.71,194.42,491.7,99.58,217.99,354.71,170.49,50.38,149.59,143.97,208.74,81.12,94.33	+
chr1	156105730	156105731	rs56851164	ncRNA,missense	+	chr1	156105693	156105934	CSAR_peak_165412_HeLa_Form_DSase_rep3;CSAR_peak_96836_HeLa_Form_DSase_rep2;CSAR_peak_86999_HeLa_Form_DSase_rep1;CSAR_peak_96838_HeLa_Form_DSase_rep2;CSAR_peak_87001_HeLa_Form_DSase_rep1;CSAR_peak_165415_HeLa_Form_DSase_rep3;CSAR_peak_129576_HeLa_Form_SSase_rep2;CSAR_peak_144286_HeLa_Form_SSase_rep1;CSAR_peak_130518_HeLa_Form_SSase_rep3;CSAR_peak_144288_HeLa_Form_SSase_rep1;CSAR_peak_130519_HeLa_F…	295.81,280.58,157.85,217.21,172.71,194.42,491.7,99.58,217.99,354.71,170.49,50.38,149.59,143.97,208.74,81.12,94.33	+
chr1	156105746	156105747	rs59301204	ncRNA,missense	+	chr1	156105693	156105934	CSAR_peak_165412_HeLa_Form_DSase_rep3;CSAR_peak_96836_HeLa_Form_DSase_rep2;CSAR_peak_86999_HeLa_Form_DSase_rep1;CSAR_peak_96838_HeLa_Form_DSase_rep2;CSAR_peak_87001_HeLa_Form_DSase_rep1;CSAR_peak_165415_HeLa_Form_DSase_rep3;CSAR_peak_129576_HeLa_Form_SSase_rep2;CSAR_peak_144286_HeLa_Form_SSase_rep1;CSAR_peak_130518_HeLa_Form_SSase_rep3;CSAR_peak_144288_HeLa_Form_SSase_rep1;CSAR_peak_130519_HeLa_F…	295.81,280.58,157.85,217.21,172.71,194.42,491.7,99.58,217.99,354.71,170.49,50.38,149.59,143.97,208.74,81.12,94.33	+
chr1	156105761	156105762	rs58105277	ncRNA,missense	+	chr1	156105693	156105934	CSAR_peak_165412_HeLa_Form_DSase_rep3;CSAR_peak_96836_HeLa_Form_DSase_rep2;CSAR_peak_86999_HeLa_Form_DSase_rep1;CSAR_peak_96838_HeLa_Form_DSase_rep2;CSAR_peak_87001_HeLa_Form_DSase_rep1;CSAR_peak_165415_HeLa_Form_DSase_rep3;CSAR_peak_129576_HeLa_Form_SSase_rep2;CSAR_peak_144286_HeLa_Form_SSase_rep1;CSAR_peak_130518_HeLa_Form_SSase_rep3;CSAR_peak_144288_HeLa_Form_SSase_rep1;CSAR_peak_130519_HeLa_F…	295.81,280.58,157.85,217.21,172.71,194.42,491.7,99.58,217.99,354.71,170.49,50.38,149.59,143.97,208.74,81.12,94.33	+
chr1	156105776	156105777	rs11549667	ncRNA,missense	+	chr1	156105693	156105934	CSAR_peak_165412_HeLa_Form_DSase_rep3;CSAR_peak_96836_HeLa_Form_DSase_rep2;CSAR_peak_86999_HeLa_Form_DSase_rep1;CSAR_peak_96838_HeLa_Form_DSase_rep2;CSAR_peak_87001_HeLa_Form_DSase_rep1;CSAR_peak_165415_HeLa_Form_DSase_rep3;CSAR_peak_129576_HeLa_Form_SSase_rep2;CSAR_peak_144286_HeLa_Form_SSase_rep1;CSAR_peak_130518_HeLa_Form_SSase_rep3;CSAR_peak_144288_HeLa_Form_SSase_rep1;CSAR_peak_130519_HeLa_F…	295.81,280.58,157.85,217.21,172.71,194.42,491.7,99.58,217.99,354.71,170.49,50.38,149.59,143.97,208.74,81.12,94.33	+
chr1	156105782	156105783	rs61177390	ncRNA,missense	+	chr1	156105693	156105934	CSAR_peak_165412_HeLa_Form_DSase_rep3;CSAR_peak_96836_HeLa_Form_DSase_rep2;CSAR_peak_86999_HeLa_Form_DSase_rep1;CSAR_peak_96838_HeLa_Form_DSase_rep2;CSAR_peak_87001_HeLa_Form_DSase_rep1;CSAR_peak_165415_HeLa_Form_DSase_rep3;CSAR_peak_129576_HeLa_Form_SSase_rep2;CSAR_peak_144286_HeLa_Form_SSase_rep1;CSAR_peak_130518_HeLa_Form_SSase_rep3;CSAR_peak_144288_HeLa_Form_SSase_rep1;CSAR_peak_130519_HeLa_F…	295.81,280.58,157.85,217.21,172.71,194.42,491.7,99.58,217.99,354.71,170.49,50.38,149.59,143.97,208.74,81.12,94.33	+
chr1	156105800	156105801	rs58789393	ncRNA,missense	+	chr1	156105693	156105934	CSAR_peak_165412_HeLa_Form_DSase_rep3;CSAR_peak_96836_HeLa_Form_DSase_rep2;CSAR_peak_86999_HeLa_Form_DSase_rep1;CSAR_peak_96838_HeLa_Form_DSase_rep2;CSAR_peak_87001_HeLa_Form_DSase_rep1;CSAR_peak_165415_HeLa_Form_DSase_rep3;CSAR_peak_129576_HeLa_Form_SSase_rep2;CSAR_peak_144286_HeLa_Form_SSase_rep1;CSAR_peak_130518_HeLa_Form_SSase_rep3;CSAR_peak_144288_HeLa_Form_SSase_rep1;CSAR_peak_130519_HeLa_F…	295.81,280.58,157.85,217.21,172.71,194.42,491.7,99.58,217.99,354.71,170.49,50.38,149.59,143.97,208.74,81.12,94.33	+
chr1	156105826	156105827	rs60458016	ncRNA,nonsense,missense	+	chr1	156105693	156105934	CSAR_peak_165412_HeLa_Form_DSase_rep3;CSAR_peak_96836_HeLa_Form_DSase_rep2;CSAR_peak_86999_HeLa_Form_DSase_rep1;CSAR_peak_96838_HeLa_Form_DSase_rep2;CSAR_peak_87001_HeLa_Form_DSase_rep1;CSAR_peak_165415_HeLa_Form_DSase_rep3;CSAR_peak_129576_HeLa_Form_SSase_rep2;CSAR_peak_144286_HeLa_Form_SSase_rep1;CSAR_peak_130518_HeLa_Form_SSase_rep3;CSAR_peak_144288_HeLa_Form_SSase_rep1;CSAR_peak_130519_HeLa_F…	295.81,280.58,157.85,217.21,172.71,194.42,491.7,99.58,217.99,354.71,170.49,50.38,149.59,143.97,208.74,81.12,94.33	+
chr1	156105839	156105840	rs58389804	ncRNA,frameshift	+	chr1	156105693	156105934	CSAR_peak_165412_HeLa_Form_DSase_rep3;CSAR_peak_96836_HeLa_Form_DSase_rep2;CSAR_peak_86999_HeLa_Form_DSase_rep1;CSAR_peak_96838_HeLa_Form_DSase_rep2;CSAR_peak_87001_HeLa_Form_DSase_rep1;CSAR_peak_165415_HeLa_Form_DSase_rep3;CSAR_peak_129576_HeLa_Form_SSase_rep2;CSAR_peak_144286_HeLa_Form_SSase_rep1;CSAR_peak_130518_HeLa_Form_SSase_rep3;CSAR_peak_144288_HeLa_Form_SSase_rep1;CSAR_peak_130519_HeLa_F…	295.81,280.58,157.85,217.21,172.71,194.42,491.7,99.58,217.99,354.71,170.49,50.38,149.59,143.97,208.74,81.12,94.33	+
chr1	156105852	156105853	rs57901307	coding-synon,ncRNA	+	chr1	156105693	156105934	CSAR_peak_165412_HeLa_Form_DSase_rep3;CSAR_peak_96836_HeLa_Form_DSase_rep2;CSAR_peak_86999_HeLa_Form_DSase_rep1;CSAR_peak_96838_HeLa_Form_DSase_rep2;CSAR_peak_87001_HeLa_Form_DSase_rep1;CSAR_peak_165415_HeLa_Form_DSase_rep3;CSAR_peak_129576_HeLa_Form_SSase_rep2;CSAR_peak_144286_HeLa_Form_SSase_rep1;CSAR_peak_130518_HeLa_Form_SSase_rep3;CSAR_peak_144288_HeLa_Form_SSase_rep1;CSAR_peak_130519_HeLa_F…	295.81,280.58,157.85,217.21,172.71,194.42,491.7,99.58,217.99,354.71,170.49,50.38,149.59,143.97,208.74,81.12,94.33	+
chr1	156105866	156105867	rs59653062	ncRNA,missense	+	chr1	156105693	156105934	CSAR_peak_165412_HeLa_Form_DSase_rep3;CSAR_peak_96836_HeLa_Form_DSase_rep2;CSAR_peak_86999_HeLa_Form_DSase_rep1;CSAR_peak_96838_HeLa_Form_DSase_rep2;CSAR_peak_87001_HeLa_Form_DSase_rep1;CSAR_peak_165415_HeLa_Form_DSase_rep3;CSAR_peak_129576_HeLa_Form_SSase_rep2;CSAR_peak_144286_HeLa_Form_SSase_rep1;CSAR_peak_130518_HeLa_Form_SSase_rep3;CSAR_peak_144288_HeLa_Form_SSase_rep1;CSAR_peak_130519_HeLa_F…	295.81,280.58,157.85,217.21,172.71,194.42,491.7,99.58,217.99,354.71,170.49,50.38,149.59,143.97,208.74,81.12,94.33	+
chr1	156105884	156105885	rs61672878	ncRNA,missense	+	chr1	156105693	156105934	CSAR_peak_165412_HeLa_Form_DSase_rep3;CSAR_peak_96836_HeLa_Form_DSase_rep2;CSAR_peak_86999_HeLa_Form_DSase_rep1;CSAR_peak_96838_HeLa_Form_DSase_rep2;CSAR_peak_87001_HeLa_Form_DSase_rep1;CSAR_peak_165415_HeLa_Form_DSase_rep3;CSAR_peak_129576_HeLa_Form_SSase_rep2;CSAR_peak_144286_HeLa_Form_SSase_rep1;CSAR_peak_130518_HeLa_Form_SSase_rep3;CSAR_peak_144288_HeLa_Form_SSase_rep1;CSAR_peak_130519_HeLa_F…	295.81,280.58,157.85,217.21,172.71,194.42,491.7,99.58,217.99,354.71,170.49,50.38,149.59,143.97,208.74,81.12,94.33	+
chr1	156105893	156105894	rs121912495	ncRNA,missense	+	chr1	156105693	156105934	CSAR_peak_165412_HeLa_Form_DSase_rep3;CSAR_peak_96836_HeLa_Form_DSase_rep2;CSAR_peak_86999_HeLa_Form_DSase_rep1;CSAR_peak_96838_HeLa_Form_DSase_rep2;CSAR_peak_87001_HeLa_Form_DSase_rep1;CSAR_peak_165415_HeLa_Form_DSase_rep3;CSAR_peak_129576_HeLa_Form_SSase_rep2;CSAR_peak_144286_HeLa_Form_SSase_rep1;CSAR_peak_130518_HeLa_Form_SSase_rep3;CSAR_peak_144288_HeLa_Form_SSase_rep1;CSAR_peak_130519_HeLa_F…	295.81,280.58,157.85,217.21,172.71,194.42,491.7,99.58,217.99,354.71,170.49,50.38,149.59,143.97,208.74,81.12,94.33	+
chr1	156105900	156105901	rs57508089	coding-synon,ncRNA	+	chr1	156105693	156105934	CSAR_peak_165412_HeLa_Form_DSase_rep3;CSAR_peak_96836_HeLa_Form_DSase_rep2;CSAR_peak_86999_HeLa_Form_DSase_rep1;CSAR_peak_96838_HeLa_Form_DSase_rep2;CSAR_peak_87001_HeLa_Form_DSase_rep1;CSAR_peak_165415_HeLa_Form_DSase_rep3;CSAR_peak_129576_HeLa_Form_SSase_rep2;CSAR_peak_144286_HeLa_Form_SSase_rep1;CSAR_peak_130518_HeLa_Form_SSase_rep3;CSAR_peak_144288_HeLa_Form_SSase_rep1;CSAR_peak_130519_HeLa_F…	295.81,280.58,157.85,217.21,172.71,194.42,491.7,99.58,217.99,354.71,170.49,50.38,149.59,143.97,208.74,81.12,94.33	+
chr1	156105911	156106004	rs61501994	unknown	+	chr1	156105693	156105934	CSAR_peak_165412_HeLa_Form_DSase_rep3;CSAR_peak_96836_HeLa_Form_DSase_rep2;CSAR_peak_86999_HeLa_Form_DSase_rep1;CSAR_peak_96838_HeLa_Form_DSase_rep2;CSAR_peak_87001_HeLa_Form_DSase_rep1;CSAR_peak_165415_HeLa_Form_DSase_rep3;CSAR_peak_129576_HeLa_Form_SSase_rep2;CSAR_peak_144286_HeLa_Form_SSase_rep1;CSAR_peak_130518_HeLa_Form_SSase_rep3;CSAR_peak_144288_HeLa_Form_SSase_rep1;CSAR_peak_130519_HeLa_F…	295.81,280.58,157.85,217.21,172.71,194.42,491.7,99.58,217.99,354.71,170.49,50.38,149.59,143.97,208.74,81.12,94.33	+
chr1	156106041	156106042	rs58672172	ncRNA,missense	+	chr1	156106034	156106052	CSAR_peak_129580_HeLa_Form_SSase_rep2	43.05	+
chr1	156106047	156106048	rs61094188	ncRNA,missense	+	chr1	156106034	156106052	CSAR_peak_129580_HeLa_Form_SSase_rep2	43.05	+
chr1	156106161	156106162	rs62636506	ncRNA,missense	+	chr1	156106152	156106255	CSAR_peak_96846_HeLa_Form_DSase_rep2;CSAR_peak_165421_HeLa_Form_DSase_rep3;CSAR_peak_87005_HeLa_Form_DSase_rep1;CSAR_peak_96848_HeLa_Form_DSase_rep2;CSAR_peak_129583_HeLa_Form_SSase_rep2;CSAR_peak_130524_HeLa_Form_SSase_rep3;CSAR_peak_129584_HeLa_Form_SSase_rep2	1014.68,371.12,292.91,184.29,43.05,79.99,98.78	+
chr1	156106164	156106165	rs121912493	ncRNA,missense	+	chr1	156106152	156106255	CSAR_peak_96846_HeLa_Form_DSase_rep2;CSAR_peak_165421_HeLa_Form_DSase_rep3;CSAR_peak_87005_HeLa_Form_DSase_rep1;CSAR_peak_96848_HeLa_Form_DSase_rep2;CSAR_peak_129583_HeLa_Form_SSase_rep2;CSAR_peak_130524_HeLa_Form_SSase_rep3;CSAR_peak_129584_HeLa_Form_SSase_rep2	1014.68,371.12,292.91,184.29,43.05,79.99,98.78	+
chr1	156106183	156106184	rs58541611	ncRNA,missense	+	chr1	156106152	156106255	CSAR_peak_96846_HeLa_Form_DSase_rep2;CSAR_peak_165421_HeLa_Form_DSase_rep3;CSAR_peak_87005_HeLa_Form_DSase_rep1;CSAR_peak_96848_HeLa_Form_DSase_rep2;CSAR_peak_129583_HeLa_Form_SSase_rep2;CSAR_peak_130524_HeLa_Form_SSase_rep3;CSAR_peak_129584_HeLa_Form_SSase_rep2	1014.68,371.12,292.91,184.29,43.05,79.99,98.78	+
chr1	156106203	156106204	rs58932704	ncRNA,missense	+	chr1	156106152	156106255	CSAR_peak_96846_HeLa_Form_DSase_rep2;CSAR_peak_165421_HeLa_Form_DSase_rep3;CSAR_peak_87005_HeLa_Form_DSase_rep1;CSAR_peak_96848_HeLa_Form_DSase_rep2;CSAR_peak_129583_HeLa_Form_SSase_rep2;CSAR_peak_130524_HeLa_Form_SSase_rep3;CSAR_peak_129584_HeLa_Form_SSase_rep2	1014.68,371.12,292.91,184.29,43.05,79.99,98.78	+
chr1	156106213	156106214	rs60992550	ncRNA,missense	+	chr1	156106152	156106255	CSAR_peak_96846_HeLa_Form_DSase_rep2;CSAR_peak_165421_HeLa_Form_DSase_rep3;CSAR_peak_87005_HeLa_Form_DSase_rep1;CSAR_peak_96848_HeLa_Form_DSase_rep2;CSAR_peak_129583_HeLa_Form_SSase_rep2;CSAR_peak_130524_HeLa_Form_SSase_rep3;CSAR_peak_129584_HeLa_Form_SSase_rep2	1014.68,371.12,292.91,184.29,43.05,79.99,98.78	+
chr1	156106214	156106215	rs61235244	ncRNA,missense	+	chr1	156106152	156106255	CSAR_peak_96846_HeLa_Form_DSase_rep2;CSAR_peak_165421_HeLa_Form_DSase_rep3;CSAR_peak_87005_HeLa_Form_DSase_rep1;CSAR_peak_96848_HeLa_Form_DSase_rep2;CSAR_peak_129583_HeLa_Form_SSase_rep2;CSAR_peak_130524_HeLa_Form_SSase_rep3;CSAR_peak_129584_HeLa_Form_SSase_rep2	1014.68,371.12,292.91,184.29,43.05,79.99,98.78	+
chr1	156106216	156106217	rs61411888	unknown	+	chr1	156106152	156106255	CSAR_peak_96846_HeLa_Form_DSase_rep2;CSAR_peak_165421_HeLa_Form_DSase_rep3;CSAR_peak_87005_HeLa_Form_DSase_rep1;CSAR_peak_96848_HeLa_Form_DSase_rep2;CSAR_peak_129583_HeLa_Form_SSase_rep2;CSAR_peak_130524_HeLa_Form_SSase_rep3;CSAR_peak_129584_HeLa_Form_SSase_rep2	1014.68,371.12,292.91,184.29,43.05,79.99,98.78	+
chr1	156106724	156106725	rs61282106	ncRNA,missense	+	chr1	156106720	156106763	CSAR_peak_130526_HeLa_Form_SSase_rep3;CSAR_peak_129587_HeLa_Form_SSase_rep2	242.36,208.98	+
chr1	156106736	156106737	rs57394692	ncRNA,missense	+	chr1	156106720	156106763	CSAR_peak_130526_HeLa_Form_SSase_rep3;CSAR_peak_129587_HeLa_Form_SSase_rep2	242.36,208.98	+
chr1	156106741	156106742	rs28928902	ncRNA,missense	+	chr1	156106720	156106763	CSAR_peak_130526_HeLa_Form_SSase_rep3;CSAR_peak_129587_HeLa_Form_SSase_rep2	242.36,208.98	+
chr1	156106788	156106789	rs59981161	ncRNA,missense	+	chr1	156106785	156106846	CSAR_peak_165425_HeLa_Form_DSase_rep3;CSAR_peak_144302_HeLa_Form_SSase_rep1;CSAR_peak_130528_HeLa_Form_SSase_rep3;CSAR_peak_165426_HeLa_Form_DSase_rep3;CSAR_peak_87008_HeLa_Form_DSase_rep1	75.29,528.3,181.54,220.3,210.67	+
chr1	156106807	156106808	rs56699480	ncRNA,nonsense	+	chr1	156106785	156106846	CSAR_peak_165425_HeLa_Form_DSase_rep3;CSAR_peak_144302_HeLa_Form_SSase_rep1;CSAR_peak_130528_HeLa_Form_SSase_rep3;CSAR_peak_165426_HeLa_Form_DSase_rep3;CSAR_peak_87008_HeLa_Form_DSase_rep1	75.29,528.3,181.54,220.3,210.67	+
chr1	156106907	156106908	rs60556110	ncRNA,frameshift	+	chr1	156106900	156107002	CSAR_peak_165427_HeLa_Form_DSase_rep3;CSAR_peak_144303_HeLa_Form_SSase_rep1;CSAR_peak_129591_HeLa_Form_SSase_rep2;CSAR_peak_130529_HeLa_Form_SSase_rep3;CSAR_peak_96853_HeLa_Form_DSase_rep2	75.29,214.01,426.49,233.73,155.05	+
chr1	156106908	156106909	rs57730570	ncRNA,missense	+	chr1	156106900	156107002	CSAR_peak_165427_HeLa_Form_DSase_rep3;CSAR_peak_144303_HeLa_Form_SSase_rep1;CSAR_peak_129591_HeLa_Form_SSase_rep2;CSAR_peak_130529_HeLa_Form_SSase_rep3;CSAR_peak_96853_HeLa_Form_DSase_rep2	75.29,214.01,426.49,233.73,155.05	+
chr1	156106949	156106950	rs57877560	ncRNA,missense	+	chr1	156106900	156107002	CSAR_peak_165427_HeLa_Form_DSase_rep3;CSAR_peak_144303_HeLa_Form_SSase_rep1;CSAR_peak_129591_HeLa_Form_SSase_rep2;CSAR_peak_130529_HeLa_Form_SSase_rep3;CSAR_peak_96853_HeLa_Form_DSase_rep2	75.29,214.01,426.49,233.73,155.05	+
chr1	156106973	156106974	rs58362413	ncRNA,missense	+	chr1	156106900	156107002	CSAR_peak_165427_HeLa_Form_DSase_rep3;CSAR_peak_144303_HeLa_Form_SSase_rep1;CSAR_peak_129591_HeLa_Form_SSase_rep2;CSAR_peak_130529_HeLa_Form_SSase_rep3;CSAR_peak_96853_HeLa_Form_DSase_rep2	75.29,214.01,426.49,233.73,155.05	+
chr1	156106993	156106994	rs57318642	ncRNA,missense	+	chr1	156106900	156107002	CSAR_peak_165427_HeLa_Form_DSase_rep3;CSAR_peak_144303_HeLa_Form_SSase_rep1;CSAR_peak_129591_HeLa_Form_SSase_rep2;CSAR_peak_130529_HeLa_Form_SSase_rep3;CSAR_peak_96853_HeLa_Form_DSase_rep2	75.29,214.01,426.49,233.73,155.05	+
chr1	156106994	156106995	rs57520892	ncRNA,missense	+	chr1	156106900	156107002	CSAR_peak_165427_HeLa_Form_DSase_rep3;CSAR_peak_144303_HeLa_Form_SSase_rep1;CSAR_peak_129591_HeLa_Form_SSase_rep2;CSAR_peak_130529_HeLa_Form_SSase_rep3;CSAR_peak_96853_HeLa_Form_DSase_rep2	75.29,214.01,426.49,233.73,155.05	+
chr1	156106994	156106994	rs58571998	ncRNA,frameshift	+	chr1	156106900	156107002	CSAR_peak_165427_HeLa_Form_DSase_rep3;CSAR_peak_144303_HeLa_Form_SSase_rep1;CSAR_peak_129591_HeLa_Form_SSase_rep2;CSAR_peak_130529_HeLa_Form_SSase_rep3;CSAR_peak_96853_HeLa_Form_DSase_rep2	75.29,214.01,426.49,233.73,155.05	+
chr1	156106997	156106998	rs57629361	ncRNA,missense	+	chr1	156106900	156107002	CSAR_peak_165427_HeLa_Form_DSase_rep3;CSAR_peak_144303_HeLa_Form_SSase_rep1;CSAR_peak_129591_HeLa_Form_SSase_rep2;CSAR_peak_130529_HeLa_Form_SSase_rep3;CSAR_peak_96853_HeLa_Form_DSase_rep2	75.29,214.01,426.49,233.73,155.05	+
chr1	156106998	156106999	rs80356812	coding-synon,ncRNA	+	chr1	156106900	156107002	CSAR_peak_165427_HeLa_Form_DSase_rep3;CSAR_peak_144303_HeLa_Form_SSase_rep1;CSAR_peak_129591_HeLa_Form_SSase_rep2;CSAR_peak_130529_HeLa_Form_SSase_rep3;CSAR_peak_96853_HeLa_Form_DSase_rep2	75.29,214.01,426.49,233.73,155.05	+
chr1	156106999	156107000	rs121912494	ncRNA,missense	+	chr1	156106900	156107002	CSAR_peak_165427_HeLa_Form_DSase_rep3;CSAR_peak_144303_HeLa_Form_SSase_rep1;CSAR_peak_129591_HeLa_Form_SSase_rep2;CSAR_peak_130529_HeLa_Form_SSase_rep3;CSAR_peak_96853_HeLa_Form_DSase_rep2	75.29,214.01,426.49,233.73,155.05	+
chr1	156107000	156107001	rs60580541	ncRNA,missense	+	chr1	156106900	156107002	CSAR_peak_165427_HeLa_Form_DSase_rep3;CSAR_peak_144303_HeLa_Form_SSase_rep1;CSAR_peak_129591_HeLa_Form_SSase_rep2;CSAR_peak_130529_HeLa_Form_SSase_rep3;CSAR_peak_96853_HeLa_Form_DSase_rep2	75.29,214.01,426.49,233.73,155.05	+
chr1	156107456	156107457	rs56984562	intron,ncRNA,missense	+	chr1	156107447	156107550	CSAR_peak_129593_HeLa_Form_SSase_rep2;CSAR_peak_130530_HeLa_Form_SSase_rep3;CSAR_peak_144306_HeLa_Form_SSase_rep1;CSAR_peak_144307_HeLa_Form_SSase_rep1;CSAR_peak_165432_HeLa_Form_DSase_rep3;CSAR_peak_87016_HeLa_Form_DSase_rep1;CSAR_peak_96858_HeLa_Form_DSase_rep2	932.94,134.7,423.4,58.05,455.83,502.37,962.66	+
chr1	156107457	156107458	rs61444459	intron,ncRNA,missense	+	chr1	156107447	156107550	CSAR_peak_129593_HeLa_Form_SSase_rep2;CSAR_peak_130530_HeLa_Form_SSase_rep3;CSAR_peak_144306_HeLa_Form_SSase_rep1;CSAR_peak_144307_HeLa_Form_SSase_rep1;CSAR_peak_165432_HeLa_Form_DSase_rep3;CSAR_peak_87016_HeLa_Form_DSase_rep1;CSAR_peak_96858_HeLa_Form_DSase_rep2	932.94,134.7,423.4,58.05,455.83,502.37,962.66	+
chr1	156107461	156107462	rs56673169	intron,ncRNA,missense	+	chr1	156107447	156107550	CSAR_peak_129593_HeLa_Form_SSase_rep2;CSAR_peak_130530_HeLa_Form_SSase_rep3;CSAR_peak_144306_HeLa_Form_SSase_rep1;CSAR_peak_144307_HeLa_Form_SSase_rep1;CSAR_peak_165432_HeLa_Form_DSase_rep3;CSAR_peak_87016_HeLa_Form_DSase_rep1;CSAR_peak_96858_HeLa_Form_DSase_rep2	932.94,134.7,423.4,58.05,455.83,502.37,962.66	+
chr1	156107546	156107547	rs80338938	intron,ncRNA,missense	+	chr1	156107447	156107550	CSAR_peak_129593_HeLa_Form_SSase_rep2;CSAR_peak_130530_HeLa_Form_SSase_rep3;CSAR_peak_144306_HeLa_Form_SSase_rep1;CSAR_peak_144307_HeLa_Form_SSase_rep1;CSAR_peak_165432_HeLa_Form_DSase_rep3;CSAR_peak_87016_HeLa_Form_DSase_rep1;CSAR_peak_96858_HeLa_Form_DSase_rep2	932.94,134.7,423.4,58.05,455.83,502.37,962.66	+
chr1	156108297	156108298	rs60890628	missense	+	chr1	156108287	156108422	CSAR_peak_144314_HeLa_Form_SSase_rep1;CSAR_peak_130539_HeLa_Form_SSase_rep3;CSAR_peak_129596_HeLa_Form_SSase_rep2;CSAR_peak_144315_HeLa_Form_SSase_rep1;CSAR_peak_144316_HeLa_Form_SSase_rep1;CSAR_peak_96866_HeLa_Form_DSase_rep2	94.33,82.12,275.16,236.65,125.66,51.24	+
chr1	156108312	156108313	rs61224243	missense	+	chr1	156108287	156108422	CSAR_peak_144314_HeLa_Form_SSase_rep1;CSAR_peak_130539_HeLa_Form_SSase_rep3;CSAR_peak_129596_HeLa_Form_SSase_rep2;CSAR_peak_144315_HeLa_Form_SSase_rep1;CSAR_peak_144316_HeLa_Form_SSase_rep1;CSAR_peak_96866_HeLa_Form_DSase_rep2	94.33,82.12,275.16,236.65,125.66,51.24	+
chr1	156108324	156108325	rs57830985	missense	+	chr1	156108287	156108422	CSAR_peak_144314_HeLa_Form_SSase_rep1;CSAR_peak_130539_HeLa_Form_SSase_rep3;CSAR_peak_129596_HeLa_Form_SSase_rep2;CSAR_peak_144315_HeLa_Form_SSase_rep1;CSAR_peak_144316_HeLa_Form_SSase_rep1;CSAR_peak_96866_HeLa_Form_DSase_rep2	94.33,82.12,275.16,236.65,125.66,51.24	+
chr1	156108327	156108328	rs59601651	missense	+	chr1	156108287	156108422	CSAR_peak_144314_HeLa_Form_SSase_rep1;CSAR_peak_130539_HeLa_Form_SSase_rep3;CSAR_peak_129596_HeLa_Form_SSase_rep2;CSAR_peak_144315_HeLa_Form_SSase_rep1;CSAR_peak_144316_HeLa_Form_SSase_rep1;CSAR_peak_96866_HeLa_Form_DSase_rep2	94.33,82.12,275.16,236.65,125.66,51.24	+
chr1	156108330	156108331	rs56657623	missense	+	chr1	156108287	156108422	CSAR_peak_144314_HeLa_Form_SSase_rep1;CSAR_peak_130539_HeLa_Form_SSase_rep3;CSAR_peak_129596_HeLa_Form_SSase_rep2;CSAR_peak_144315_HeLa_Form_SSase_rep1;CSAR_peak_144316_HeLa_Form_SSase_rep1;CSAR_peak_96866_HeLa_Form_DSase_rep2	94.33,82.12,275.16,236.65,125.66,51.24	+
chr1	156108340	156108341	rs80356813	coding-synon	+	chr1	156108287	156108422	CSAR_peak_144314_HeLa_Form_SSase_rep1;CSAR_peak_130539_HeLa_Form_SSase_rep3;CSAR_peak_129596_HeLa_Form_SSase_rep2;CSAR_peak_144315_HeLa_Form_SSase_rep1;CSAR_peak_144316_HeLa_Form_SSase_rep1;CSAR_peak_96866_HeLa_Form_DSase_rep2	94.33,82.12,275.16,236.65,125.66,51.24	+
chr1	156108383	156108384	rs60662302	missense	+	chr1	156108287	156108422	CSAR_peak_144314_HeLa_Form_SSase_rep1;CSAR_peak_130539_HeLa_Form_SSase_rep3;CSAR_peak_129596_HeLa_Form_SSase_rep2;CSAR_peak_144315_HeLa_Form_SSase_rep1;CSAR_peak_144316_HeLa_Form_SSase_rep1;CSAR_peak_96866_HeLa_Form_DSase_rep2	94.33,82.12,275.16,236.65,125.66,51.24	+
chr1	156108400	156108401	rs59886214	coding-synon	+	chr1	156108287	156108422	CSAR_peak_144314_HeLa_Form_SSase_rep1;CSAR_peak_130539_HeLa_Form_SSase_rep3;CSAR_peak_129596_HeLa_Form_SSase_rep2;CSAR_peak_144315_HeLa_Form_SSase_rep1;CSAR_peak_144316_HeLa_Form_SSase_rep1;CSAR_peak_96866_HeLa_Form_DSase_rep2	94.33,82.12,275.16,236.65,125.66,51.24	+
chr1	156108401	156108402	rs61064130	missense	+	chr1	156108287	156108422	CSAR_peak_144314_HeLa_Form_SSase_rep1;CSAR_peak_130539_HeLa_Form_SSase_rep3;CSAR_peak_129596_HeLa_Form_SSase_rep2;CSAR_peak_144315_HeLa_Form_SSase_rep1;CSAR_peak_144316_HeLa_Form_SSase_rep1;CSAR_peak_96866_HeLa_Form_DSase_rep2	94.33,82.12,275.16,236.65,125.66,51.24	+
chr1	156108403	156108404	rs58596362	coding-synon	+	chr1	156108287	156108422	CSAR_peak_144314_HeLa_Form_SSase_rep1;CSAR_peak_130539_HeLa_Form_SSase_rep3;CSAR_peak_129596_HeLa_Form_SSase_rep2;CSAR_peak_144315_HeLa_Form_SSase_rep1;CSAR_peak_144316_HeLa_Form_SSase_rep1;CSAR_peak_96866_HeLa_Form_DSase_rep2	94.33,82.12,275.16,236.65,125.66,51.24	+
chr1	156108447	156108448	rs59267781	missense	+	chr1	156108441	156108473	CSAR_peak_129598_HeLa_Form_SSase_rep2	43.05	+
chr1	156108450	156108451	rs13768	missense	+	chr1	156108441	156108473	CSAR_peak_129598_HeLa_Form_SSase_rep2	43.05	+
chr1	161179701	161179702	rs121434427	missense	+	chr1	161179692	161179725	CSAR_peak_144986_HeLa_Form_SSase_rep1	58.05	+
chr1	161179704	161179705	rs121434428	missense	+	chr1	161179692	161179725	CSAR_peak_144986_HeLa_Form_SSase_rep1	58.05	+
chr1	165652255	165652256	rs121908986	missense	-	chr1	165652226	165652281	CSAR_peak_524473_HeLa_Form_SSase_rep3;CSAR_peak_570092_HeLa_Form_SSase_rep1	183.24,137.21	-
chr1	169446684	169446685	rs28937595	missense	-	chr1	169446666	169446727	CSAR_peak_523185_HeLa_Form_SSase_rep2	192.81	-
chr1	169446715	169446716	rs74315373	nonsense	-	chr1	169446666	169446727	CSAR_peak_523185_HeLa_Form_SSase_rep2	192.81	-
chr1	179271898	179271899	rs144851572	intron,missense,untranslated-5	+	chr1	179271878	179271905	CSAR_peak_169271_HeLa_Form_DSase_rep3	62.33	+
chr1	182353640	182353641	rs80358215	unknown	-	chr1	182353617	182353698	CSAR_peak_525087_HeLa_Form_SSase_rep2;CSAR_peak_526574_HeLa_Form_SSase_rep3;CSAR_peak_526575_HeLa_Form_SSase_rep3;CSAR_peak_394050_HeLa_Form_DSase_rep2;CSAR_peak_522189_HeLa_Form_DSase_rep3;CSAR_peak_351315_HeLa_Form_DSase_rep1	978.1,48.03,98.48,294.08,731.74,271.08	-
chr1	182353691	182353692	rs80358214	unknown	-	chr1	182353617	182353698	CSAR_peak_525087_HeLa_Form_SSase_rep2;CSAR_peak_526574_HeLa_Form_SSase_rep3;CSAR_peak_526575_HeLa_Form_SSase_rep3;CSAR_peak_394050_HeLa_Form_DSase_rep2;CSAR_peak_522189_HeLa_Form_DSase_rep3;CSAR_peak_351315_HeLa_Form_DSase_rep1	978.1,48.03,98.48,294.08,731.74,271.08	-
chr1	186925350	186925351	rs121434635	missense	+	chr1	186925340	186925371	CSAR_peak_99893_HeLa_Form_DSase_rep2	51.24	+
chr1	192778254	192778255	rs74466425	missense	+	chr1	192778221	192778332	CSAR_peak_134333_HeLa_Form_SSase_rep3;CSAR_peak_133643_HeLa_Form_SSase_rep2;CSAR_peak_148689_HeLa_Form_SSase_rep1;CSAR_peak_170538_HeLa_Form_DSase_rep3;CSAR_peak_133644_HeLa_Form_SSase_rep2	56.46,140.7,136.74,107.21,43.05	+
chr1	193091457	193091458	rs121434263	nonsense	+	chr1	193091430	193091478	CSAR_peak_133724_HeLa_Form_SSase_rep2;CSAR_peak_148765_HeLa_Form_SSase_rep1;CSAR_peak_99967_HeLa_Form_DSase_rep2	85.99,58.05,94.69	+
chr1	193111146	193111146	rs80356649	frameshift	+	chr1	193111092	193111187	CSAR_peak_89740_HeLa_Form_DSase_rep1;CSAR_peak_170664_HeLa_Form_DSase_rep3;CSAR_peak_170665_HeLa_Form_DSase_rep3;CSAR_peak_99976_HeLa_Form_DSase_rep2;CSAR_peak_133737_HeLa_Form_SSase_rep2;CSAR_peak_148777_HeLa_Form_SSase_rep1;CSAR_peak_148778_HeLa_Form_SSase_rep1	426.59,47.52,134.09,299.77,1204.27,123.32,58.05	+
chr1	196645147	196645148	rs121913058	missense	+	chr1	196645134	196645234	CSAR_peak_89813_HeLa_Form_DSase_rep1;CSAR_peak_170812_HeLa_Form_DSase_rep3;CSAR_peak_133864_HeLa_Form_SSase_rep2;CSAR_peak_148918_HeLa_Form_SSase_rep1;CSAR_peak_134508_HeLa_Form_SSase_rep3	79.71,107.21,637.24,63.87,71.73	+
chr1	196646742	196646743	rs121913054	nonsense,missense	+	chr1	196646618	196646804	CSAR_peak_133866_HeLa_Form_SSase_rep2;CSAR_peak_148922_HeLa_Form_SSase_rep1;CSAR_peak_148923_HeLa_Form_SSase_rep1;CSAR_peak_100050_HeLa_Form_DSase_rep2;CSAR_peak_170814_HeLa_Form_DSase_rep3;CSAR_peak_89817_HeLa_Form_DSase_rep1;CSAR_peak_170817_HeLa_Form_DSase_rep3;CSAR_peak_89818_HeLa_Form_DSase_rep1;CSAR_peak_100051_HeLa_Form_DSase_rep2;CSAR_peak_133867_HeLa_Form_SSase_rep2;CSAR_peak_148925_HeLa…	426.49,122.95,91.79,208.74,56.76,143.97,212.51,434.1,129.25,527.35,293	+
chr1	196684808	196684809	rs121913052	missense	+	chr1	196684777	196684844	CSAR_peak_170849_HeLa_Form_DSase_rep3;CSAR_peak_89835_HeLa_Form_DSase_rep1;CSAR_peak_133891_HeLa_Form_SSase_rep2;CSAR_peak_134538_HeLa_Form_SSase_rep3	170.75,112.37,377.81,71.73	+
chr1	196694297	196694298	rs144696019	missense	+	chr1	196694276	196694314	CSAR_peak_133898_HeLa_Form_SSase_rep2	54.42	+
chr1	196697598	196697599	rs148445529	nonsense	+	chr1	196697568	196697659	CSAR_peak_170875_HeLa_Form_DSase_rep3;CSAR_peak_100088_HeLa_Form_DSase_rep2;CSAR_peak_89850_HeLa_Form_DSase_rep1;CSAR_peak_133909_HeLa_Form_SSase_rep2;CSAR_peak_148962_HeLa_Form_SSase_rep1;CSAR_peak_100089_HeLa_Form_DSase_rep2	83.73,81.42,170.46,204.66,295.47,51.24	+
chr1	196706704	196706705	rs121913057	nonsense	+	chr1	196706693	196706708	CSAR_peak_170885_HeLa_Form_DSase_rep3	62.33	+
chr1	196709841	196709842	rs121913053	missense	+	chr1	196709799	196709854	CSAR_peak_133913_HeLa_Form_SSase_rep2;CSAR_peak_170886_HeLa_Form_DSase_rep3	43.05,62.33	+
chr1	196712681	196712682	rs121913062	missense	+	chr1	196712606	196712688	CSAR_peak_170891_HeLa_Form_DSase_rep3;CSAR_peak_89858_HeLa_Form_DSase_rep1;CSAR_peak_148966_HeLa_Form_SSase_rep1;CSAR_peak_133917_HeLa_Form_SSase_rep2	137.3,106.67,58.05,140.7	+
chr1	196716338	196716339	rs121913063	nonsense	+	chr1	196716315	196716355	CSAR_peak_100111_HeLa_Form_DSase_rep2;CSAR_peak_170898_HeLa_Form_DSase_rep3	294.42,83.73	+
chr1	196716389	196716390	rs121913051	missense	+	chr1	196716388	196716425	CSAR_peak_133922_HeLa_Form_SSase_rep2;CSAR_peak_170900_HeLa_Form_DSase_rep3;CSAR_peak_89864_HeLa_Form_DSase_rep1	204.66,43.29,72.96	+
chr1	197057487	197057488	rs199422201	nonsense	-	chr1	197057471	197057546	CSAR_peak_526499_HeLa_Form_SSase_rep2;CSAR_peak_527736_HeLa_Form_SSase_rep3;CSAR_peak_573691_HeLa_Form_SSase_rep1;CSAR_peak_523034_HeLa_Form_DSase_rep3;CSAR_peak_352231_HeLa_Form_DSase_rep1;CSAR_peak_395111_HeLa_Form_DSase_rep2	1528.03,84.99,475.92,231.69,63.36,178.15	-
chr1	197059202	197059203	rs199422199	nonsense	-	chr1	197059165	197059223	CSAR_peak_395113_HeLa_Form_DSase_rep2;CSAR_peak_526504_HeLa_Form_SSase_rep2	176.11,274.31	-
chr1	197059424	197059425	rs199422195	nonsense	-	chr1	197059413	197059434	CSAR_peak_523039_HeLa_Form_DSase_rep3	114.87	-
chr1	197060108	197060109	rs199422188	frameshift	-	chr1	197060070	197060118	CSAR_peak_526505_HeLa_Form_SSase_rep2;CSAR_peak_352238_HeLa_Form_DSase_rep1	276.31,82.82	-
chr1	197061161	197061162	rs199422187	nonsense	-	chr1	197061157	197061208	CSAR_peak_573698_HeLa_Form_SSase_rep1;CSAR_peak_526512_HeLa_Form_SSase_rep2;CSAR_peak_527746_HeLa_Form_SSase_rep3;CSAR_peak_352240_HeLa_Form_DSase_rep1;CSAR_peak_523047_HeLa_Form_DSase_rep3;CSAR_peak_395119_HeLa_Form_DSase_rep2	158.93,449.54,183.24,383.39,404.3,127.75	-
chr1	197062285	197062286	rs199422185	nonsense	-	chr1	197062240	197062292	CSAR_peak_395122_HeLa_Form_DSase_rep2;CSAR_peak_527749_HeLa_Form_SSase_rep3	88.84,46.47	-
chr1	197062357	197062357	rs199422183	frameshift	-	chr1	197062326	197062414	CSAR_peak_527751_HeLa_Form_SSase_rep3;CSAR_peak_526514_HeLa_Form_SSase_rep2	46.47,64.15	-
chr1	197069871	197069873	rs199422180	intron,frameshift	-	chr1	197069865	197069938	CSAR_peak_573725_HeLa_Form_SSase_rep1;CSAR_peak_526534_HeLa_Form_SSase_rep2;CSAR_peak_523069_HeLa_Form_DSase_rep3;CSAR_peak_352257_HeLa_Form_DSase_rep1	195.64,192.81,374.6,82.82	-
chr1	197070107	197070108	rs199422178	intron,nonsense	-	chr1	197070065	197070131	CSAR_peak_526538_HeLa_Form_SSase_rep2;CSAR_peak_523072_HeLa_Form_DSase_rep3;CSAR_peak_395149_HeLa_Form_DSase_rep2	274.31,86.12,83.47	-
chr1	197070520	197070522	rs199422174	intron,frameshift	-	chr1	197070505	197070583	CSAR_peak_523077_HeLa_Form_DSase_rep3;CSAR_peak_395156_HeLa_Form_DSase_rep2;CSAR_peak_352265_HeLa_Form_DSase_rep1;CSAR_peak_573732_HeLa_Form_SSase_rep1;CSAR_peak_526542_HeLa_Form_SSase_rep2	214.01,178.15,63.36,137.21,192.81	-
chr1	197070887	197070892	rs199422172	intron,frameshift	-	chr1	197070871	197070963	CSAR_peak_526544_HeLa_Form_SSase_rep2;CSAR_peak_352268_HeLa_Form_DSase_rep1	274.31,129.18	-
chr1	197070919	197070920	rs199422130	coding-synon,intron	-	chr1	197070871	197070963	CSAR_peak_526544_HeLa_Form_SSase_rep2;CSAR_peak_352268_HeLa_Form_DSase_rep1	274.31,129.18	-
chr1	197072191	197072192	rs137852997	intron,nonsense	-	chr1	197072168	197072200	CSAR_peak_526557_HeLa_Form_SSase_rep2	64.15	-
chr1	197073585	197073586	rs199422165	intron,nonsense	-	chr1	197073568	197073618	CSAR_peak_527821_HeLa_Form_SSase_rep3;CSAR_peak_526575_HeLa_Form_SSase_rep2	105.02,274.31	-
chr1	197073797	197073798	rs199422164	unknown	-	chr1	197073771	197073821	CSAR_peak_526580_HeLa_Form_SSase_rep2;CSAR_peak_395196_HeLa_Form_DSase_rep2;CSAR_peak_523115_HeLa_Form_DSase_rep3;CSAR_peak_352293_HeLa_Form_DSase_rep1	122.04,86.22,43.8,82.82	-
chr1	197074183	197074183	rs199422163	unknown	-	chr1	197074132	197074200	CSAR_peak_526584_HeLa_Form_SSase_rep2;CSAR_peak_527827_HeLa_Form_SSase_rep3	64.15,84.99	-
chr1	197087005	197087006	rs137852995	nonsense	-	chr1	197086982	197087012	CSAR_peak_526616_HeLa_Form_SSase_rep2;CSAR_peak_527849_HeLa_Form_SSase_rep3	120.91,65.71	-
chr1	197094175	197094176	rs199422154	missense	-	chr1	197094171	197094205	CSAR_peak_352326_HeLa_Form_DSase_rep1	72.76	-
chr1	197094202	197094203	rs199422153	nonsense	-	chr1	197094171	197094205	CSAR_peak_352326_HeLa_Form_DSase_rep1	72.76	-
chr1	197094290	197094291	rs199422152	nonsense	-	chr1	197094284	197094348	CSAR_peak_573820_HeLa_Form_SSase_rep1;CSAR_peak_526641_HeLa_Form_SSase_rep2	116.65,64.15	-
chr1	197094319	197094320	rs199422151	nonsense	-	chr1	197094284	197094348	CSAR_peak_573820_HeLa_Form_SSase_rep1;CSAR_peak_526641_HeLa_Form_SSase_rep2	116.65,64.15	-
chr1	197112015	197112016	rs199422141	nonsense	-	chr1	197112006	197112031	CSAR_peak_573850_HeLa_Form_SSase_rep1	78.48	-
chr1	197112379	197112380	rs199422136	frameshift	-	chr1	197112363	197112423	CSAR_peak_573855_HeLa_Form_SSase_rep1;CSAR_peak_526692_HeLa_Form_SSase_rep2;CSAR_peak_523190_HeLa_Form_DSase_rep3	87.57,122.04,52.1	-
chr1	197112533	197112534	rs199422128	missense	-	chr1	197112530	197112575	CSAR_peak_526697_HeLa_Form_SSase_rep2;CSAR_peak_527923_HeLa_Form_SSase_rep3;CSAR_peak_523191_HeLa_Form_DSase_rep3	122.04,65.71,60.38	-
chr1	197112804	197112805	rs199422134	nonsense,missense	-	chr1	197112755	197112830	CSAR_peak_526699_HeLa_Form_SSase_rep2;CSAR_peak_527928_HeLa_Form_SSase_rep3;CSAR_peak_395273_HeLa_Form_DSase_rep2	192.81,63.42,178.15	-
chr1	197113178	197113179	rs137852996	nonsense	-	chr1	197113131	197113201	CSAR_peak_526701_HeLa_Form_SSase_rep2;CSAR_peak_523194_HeLa_Form_DSase_rep3	133.98,60.38	-
chr1	207495886	207495887	rs121909603	nonsense	+	chr1	207495756	207495938	CSAR_peak_136525_HeLa_Form_SSase_rep3;CSAR_peak_135877_HeLa_Form_SSase_rep2;CSAR_peak_151056_HeLa_Form_SSase_rep1;CSAR_peak_151057_HeLa_Form_SSase_rep1;CSAR_peak_151058_HeLa_Form_SSase_rep1;CSAR_peak_136531_HeLa_Form_SSase_rep3;CSAR_peak_101528_HeLa_Form_DSase_rep2;CSAR_peak_173471_HeLa_Form_DSase_rep3;CSAR_peak_91194_HeLa_Form_DSase_rep1;CSAR_peak_101529_HeLa_Form_DSase_rep2;CSAR_peak_91195_HeLa…	131.24,1339.34,78.59,56.22,149.36,72.04,576.04,420.71,337.84,311.56,420.09,192.58	+
chr1	207930435	207930436	rs121909590	nonsense	+	chr1	207930381	207930466	CSAR_peak_91378_HeLa_Form_DSase_rep1;CSAR_peak_101732_HeLa_Form_DSase_rep2;CSAR_peak_173783_HeLa_Form_DSase_rep3;CSAR_peak_101733_HeLa_Form_DSase_rep2;CSAR_peak_136150_HeLa_Form_SSase_rep2;CSAR_peak_151321_HeLa_Form_SSase_rep1;CSAR_peak_136151_HeLa_Form_SSase_rep2	896.2,94.02,661.17,347.87,63.25,539.84,1973.23	+
chr1	207940401	207940402	rs121909589	missense	+	chr1	207940377	207940426	CSAR_peak_136168_HeLa_Form_SSase_rep2;CSAR_peak_151337_HeLa_Form_SSase_rep1;CSAR_peak_173802_HeLa_Form_DSase_rep3	204.66,58.05,62.33	+
chr1	209791899	209791900	rs121912485	nonsense	-	chr1	209791880	209791934	CSAR_peak_529110_HeLa_Form_SSase_rep2;CSAR_peak_530456_HeLa_Form_SSase_rep3;CSAR_peak_354032_HeLa_Form_DSase_rep1;CSAR_peak_397305_HeLa_Form_DSase_rep2;CSAR_peak_524781_HeLa_Form_DSase_rep3	680.06,156.65,155.93,64.17,179.95	-
chr1	209799065	209799066	rs80356682	nonsense	-	chr1	209799048	209799210	CSAR_peak_576486_HeLa_Form_SSase_rep1;CSAR_peak_529118_HeLa_Form_SSase_rep2;CSAR_peak_529119_HeLa_Form_SSase_rep2;CSAR_peak_530472_HeLa_Form_SSase_rep3;CSAR_peak_576487_HeLa_Form_SSase_rep1;CSAR_peak_576488_HeLa_Form_SSase_rep1	137.21,64.15,122.04,262.16,137.21,195.64	-
chr1	209799138	209799139	rs121912484	nonsense	-	chr1	209799048	209799210	CSAR_peak_576486_HeLa_Form_SSase_rep1;CSAR_peak_529118_HeLa_Form_SSase_rep2;CSAR_peak_529119_HeLa_Form_SSase_rep2;CSAR_peak_530472_HeLa_Form_SSase_rep3;CSAR_peak_576487_HeLa_Form_SSase_rep1;CSAR_peak_576488_HeLa_Form_SSase_rep1	137.21,64.15,122.04,262.16,137.21,195.64	-
chr1	209807859	209807860	rs121912483	nonsense	-	chr1	209807833	209807880	CSAR_peak_530494_HeLa_Form_SSase_rep3	84.99	-
chr1	214814082	214814083	rs142089181	missense	+	chr1	214814070	214814145	CSAR_peak_91735_HeLa_Form_DSase_rep1;CSAR_peak_174516_HeLa_Form_DSase_rep3;CSAR_peak_102184_HeLa_Form_DSase_rep2;CSAR_peak_136744_HeLa_Form_SSase_rep2;CSAR_peak_151982_HeLa_Form_SSase_rep1	65.9,134.09,299.77,522.16,236.65	+
chr1	227172610	227172611	rs119468008	missense	+	chr1	227172587	227172616	CSAR_peak_175861_HeLa_Form_DSase_rep3	43.29	+
chr1	228645881	228645882	rs149513823	near-gene-5,missense	+	chr1	228645874	228645941	CSAR_peak_176416_HeLa_Form_DSase_rep3;CSAR_peak_138125_HeLa_Form_SSase_rep2;CSAR_peak_153502_HeLa_Form_SSase_rep1;CSAR_peak_92656_HeLa_Form_DSase_rep1	107.21,140.7,94.33,106.67	+
chr1	229568342	229568343	rs121909526	missense	-	chr1	229568318	229568358	CSAR_peak_581286_HeLa_Form_SSase_rep1;CSAR_peak_533888_HeLa_Form_SSase_rep2	90.03,45.65	-
chr1	231509786	231509787	rs80358193	unknown	-	chr1	231509737	231509790	CSAR_peak_527934_HeLa_Form_DSase_rep3;CSAR_peak_357530_HeLa_Form_DSase_rep1;CSAR_peak_527935_HeLa_Form_DSase_rep3;CSAR_peak_535388_HeLa_Form_SSase_rep3	86.12,129.18,117.24,105.02	-
chr1	235600785	235600786	rs121908384	nonsense	+	chr1	235600757	235600789	CSAR_peak_139775_HeLa_Form_SSase_rep2	43.05	+
chr1	235897889	235897890	rs80338663	missense	-	chr1	235897871	235897912	CSAR_peak_402026_HeLa_Form_DSase_rep2;CSAR_peak_583139_HeLa_Form_SSase_rep1	83.47,87.57	-
chr1	237048501	237048502	rs121913579	missense	+	chr1	237048461	237048516	CSAR_peak_155523_HeLa_Form_SSase_rep1;CSAR_peak_93784_HeLa_Form_DSase_rep1	354.71,72.96	+
chr1	247581642	247581643	rs199475727	intron,untranslated-5	+	chr1	247581615	247581688	CSAR_peak_155935_HeLa_Form_SSase_rep1;CSAR_peak_140862_HeLa_Form_SSase_rep3;CSAR_peak_140288_HeLa_Form_SSase_rep2	626.1,199.03,145.86	+
chr10	1041919	1041920	rs141121079	unknown	+	chr10	1041908	1041955	CSAR_peak_28_HeLa_Form_DSase_rep1;CSAR_peak_35_HeLa_Form_SSase_rep2	185.02,140.7	+
chr10	3824098	3824099	rs121909140	ncRNA,nonsense	-	chr10	3824073	3824100	CSAR_peak_289961_HeLa_Form_SSase_rep3	46.47	-
chr10	3824318	3824319	rs121909142	ncRNA,missense	-	chr10	3824262	3824342	CSAR_peak_296822_HeLa_Form_SSase_rep2;CSAR_peak_326178_HeLa_Form_SSase_rep1;CSAR_peak_373993_HeLa_Form_DSase_rep3	133.98,87.57,86.12	-
chr10	5136662	5136663	rs193920842	intron,missense	+	chr10	5136571	5136676	CSAR_peak_413_HeLa_Form_DSase_rep3;CSAR_peak_211_HeLa_Form_DSase_rep1;CSAR_peak_414_HeLa_Form_DSase_rep3;CSAR_peak_223_HeLa_Form_DSase_rep2;CSAR_peak_319_HeLa_Form_SSase_rep1;CSAR_peak_278_HeLa_Form_SSase_rep2	62.33,292.91,129.93,199.62,196.24,347.28	+
chr10	5141535	5141536	rs144469352	coding-synon	+	chr10	5141522	5141671	CSAR_peak_336_HeLa_Form_SSase_rep1;CSAR_peak_286_HeLa_Form_SSase_rep2;CSAR_peak_242_HeLa_Form_DSase_rep2	58.05,208.98,94.69	+
chr10	13151269	13151270	rs28939688	missense	+	chr10	13151243	13151292	CSAR_peak_899_HeLa_Form_DSase_rep2;CSAR_peak_1308_HeLa_Form_SSase_rep2;CSAR_peak_1468_HeLa_Form_SSase_rep1	167.4,1546.57,396.46	+
chr10	17271871	17271872	rs121917775	missense	+	chr10	17271711	17272015	CSAR_peak_1502_HeLa_Form_SSase_rep2;CSAR_peak_1705_HeLa_Form_SSase_rep1;CSAR_peak_991_HeLa_Form_DSase_rep1;CSAR_peak_1926_HeLa_Form_DSase_rep3;CSAR_peak_1067_HeLa_Form_DSase_rep2;CSAR_peak_1928_HeLa_Form_DSase_rep3;CSAR_peak_1707_HeLa_Form_SSase_rep1;CSAR_peak_1392_HeLa_Form_SSase_rep3;CSAR_peak_1503_HeLa_Form_SSase_rep2;CSAR_peak_1070_HeLa_Form_DSase_rep2;CSAR_peak_1929_HeLa_Form_DSase_rep3;CSAR…	481.24,228.06,174.68,139.17,129.25,83.73,792.39,679.55,867.86,147.1,246.61,110.92,129.25,68.96,125.76,399.74,160.69,150.07	+
chr10	20506395	20506396	rs147561736	coding-synon	+	chr10	20506357	20506404	CSAR_peak_1306_HeLa_Form_DSase_rep1;CSAR_peak_2543_HeLa_Form_DSase_rep3;CSAR_peak_1361_HeLa_Form_DSase_rep2;CSAR_peak_2544_HeLa_Form_DSase_rep3;CSAR_peak_1848_HeLa_Form_SSase_rep3;CSAR_peak_2023_HeLa_Form_SSase_rep2;CSAR_peak_2239_HeLa_Form_SSase_rep1	59.37,161.19,106.82,43.29,81.12,353.84,94.33	+
chr10	34739274	34739275	rs193921017	intron,missense	-	chr10	34739248	34739283	CSAR_peak_218833_HeLa_Form_DSase_rep2	83.47	-
chr10	51748551	51748552	rs148430930	missense	+	chr10	51748529	51748569	CSAR_peak_3471_HeLa_Form_SSase_rep2	43.05	+
chr10	60121145	60121146	rs146640405	missense,untranslated-5	+	chr10	60121138	60121169	CSAR_peak_3910_HeLa_Form_SSase_rep1	94.33	+
chr10	60121147	60121148	rs141191537	frameshift,untranslated-5	+	chr10	60121138	60121169	CSAR_peak_3910_HeLa_Form_SSase_rep1	94.33	+
chr10	73579283	73579284	rs121918109	nonsense	-	chr10	73579224	73579415	CSAR_peak_336106_HeLa_Form_SSase_rep1;CSAR_peak_306191_HeLa_Form_SSase_rep2;CSAR_peak_298884_HeLa_Form_SSase_rep3;CSAR_peak_306193_HeLa_Form_SSase_rep2;CSAR_peak_336107_HeLa_Form_SSase_rep1;CSAR_peak_298886_HeLa_Form_SSase_rep3;CSAR_peak_201757_HeLa_Form_DSase_rep1;CSAR_peak_221724_HeLa_Form_DSase_rep2;CSAR_peak_379493_HeLa_Form_DSase_rep3;CSAR_peak_379494_HeLa_Form_DSase_rep3;CSAR_peak_221727_He…	78.48,680.06,105.02,234.62,71.4,96.04,201.55,85.31,140.19,58.81,226.97,49.97,134.81,101.83,46.47	-
chr10	73579517	73579518	rs121918105	missense	-	chr10	73579471	73579558	CSAR_peak_298892_HeLa_Form_SSase_rep3;CSAR_peak_306198_HeLa_Form_SSase_rep2;CSAR_peak_336115_HeLa_Form_SSase_rep1;CSAR_peak_221729_HeLa_Form_DSase_rep2;CSAR_peak_221730_HeLa_Form_DSase_rep2	533.13,567.87,231.2,127.75,83.47	-
chr10	73579518	73579519	rs121918108	missense	-	chr10	73579471	73579558	CSAR_peak_298892_HeLa_Form_SSase_rep3;CSAR_peak_306198_HeLa_Form_SSase_rep2;CSAR_peak_336115_HeLa_Form_SSase_rep1;CSAR_peak_221729_HeLa_Form_DSase_rep2;CSAR_peak_221730_HeLa_Form_DSase_rep2	533.13,567.87,231.2,127.75,83.47	-
chr10	73579616	73579617	rs121918110	missense	-	chr10	73579561	73579694	CSAR_peak_306199_HeLa_Form_SSase_rep2;CSAR_peak_298893_HeLa_Form_SSase_rep3;CSAR_peak_336118_HeLa_Form_SSase_rep1;CSAR_peak_221731_HeLa_Form_DSase_rep2;CSAR_peak_379500_HeLa_Form_DSase_rep3;CSAR_peak_201761_HeLa_Form_DSase_rep1;CSAR_peak_221734_HeLa_Form_DSase_rep2;CSAR_peak_306202_HeLa_Form_SSase_rep2;CSAR_peak_336119_HeLa_Form_SSase_rep1	504.9,515.07,92,513.93,461.6,112.12,95.47,113.16,262	-
chr10	73585648	73585649	rs121918104	missense	-	chr10	73585606	73585681	CSAR_peak_336171_HeLa_Form_SSase_rep1;CSAR_peak_306247_HeLa_Form_SSase_rep2;CSAR_peak_379528_HeLa_Form_DSase_rep3	158.93,64.15,60.38	-
chr10	73587840	73587841	rs121918103	missense	-	chr10	73587771	73587887	CSAR_peak_306259_HeLa_Form_SSase_rep2;CSAR_peak_336188_HeLa_Form_SSase_rep1;CSAR_peak_336190_HeLa_Form_SSase_rep1;CSAR_peak_298972_HeLa_Form_SSase_rep3;CSAR_peak_201810_HeLa_Form_DSase_rep1;CSAR_peak_221783_HeLa_Form_DSase_rep2;CSAR_peak_221784_HeLa_Form_DSase_rep2	1381.95,199.2,229.07,95.46,97.81,97.33,129.85	-
chr10	73587847	73587848	rs121918107	missense	-	chr10	73587771	73587887	CSAR_peak_306259_HeLa_Form_SSase_rep2;CSAR_peak_336188_HeLa_Form_SSase_rep1;CSAR_peak_336190_HeLa_Form_SSase_rep1;CSAR_peak_298972_HeLa_Form_SSase_rep3;CSAR_peak_201810_HeLa_Form_DSase_rep1;CSAR_peak_221783_HeLa_Form_DSase_rep2;CSAR_peak_221784_HeLa_Form_DSase_rep2	1381.95,199.2,229.07,95.46,97.81,97.33,129.85	-
chr10	73610977	73610978	rs121918106	missense	-	chr10	73610950	73611018	CSAR_peak_336277_HeLa_Form_SSase_rep1;CSAR_peak_306344_HeLa_Form_SSase_rep2;CSAR_peak_299048_HeLa_Form_SSase_rep3;CSAR_peak_201858_HeLa_Form_DSase_rep1;CSAR_peak_221853_HeLa_Form_DSase_rep2;CSAR_peak_221854_HeLa_Form_DSase_rep2	87.57,196.66,208.22,205.54,312.05,53.95	-
chr10	75010692	75010693	rs104894168	intron,nonsense	-	chr10	75010659	75010721	CSAR_peak_306839_HeLa_Form_SSase_rep2;CSAR_peak_299517_HeLa_Form_SSase_rep3;CSAR_peak_222246_HeLa_Form_DSase_rep2;CSAR_peak_202164_HeLa_Form_DSase_rep1	192.81,183.24,214.98,447.07	-
chr10	75842256	75842257	rs71579353	missense	+	chr10	75842243	75842306	CSAR_peak_5011_HeLa_Form_SSase_rep2;CSAR_peak_4598_HeLa_Form_SSase_rep3	76.8,138.21	+
chr10	75871843	75871844	rs121917776	intron,missense	+	chr10	75871837	75871903	CSAR_peak_5505_HeLa_Form_SSase_rep1;CSAR_peak_4681_HeLa_Form_SSase_rep3;CSAR_peak_6484_HeLa_Form_DSase_rep3	136.74,71.73,43.29	+
chr10	76789611	76789612	rs199470481	frameshift	+	chr10	76789569	76789636	CSAR_peak_5467_HeLa_Form_SSase_rep2;CSAR_peak_5932_HeLa_Form_SSase_rep1	437.08,63.87	+
chr10	79795447	79795448	rs142915931	coding-synon	+	chr10	79795331	79795518	CSAR_peak_3938_HeLa_Form_DSase_rep2;CSAR_peak_5738_HeLa_Form_SSase_rep2;CSAR_peak_6263_HeLa_Form_SSase_rep1;CSAR_peak_7342_HeLa_Form_DSase_rep3;CSAR_peak_3940_HeLa_Form_DSase_rep2;CSAR_peak_3719_HeLa_Form_DSase_rep1;CSAR_peak_3942_HeLa_Form_DSase_rep2;CSAR_peak_7343_HeLa_Form_DSase_rep3;CSAR_peak_3724_HeLa_Form_DSase_rep1	55.84,964.63,162.95,379.54,85.89,76.02,453.97,362.21,71.51	+
chr10	79796987	79796988	rs104894188	nonsense	+	chr10	79796952	79797041	CSAR_peak_5746_HeLa_Form_SSase_rep2;CSAR_peak_6268_HeLa_Form_SSase_rep1;CSAR_peak_3734_HeLa_Form_DSase_rep1;CSAR_peak_7353_HeLa_Form_DSase_rep3;CSAR_peak_3946_HeLa_Form_DSase_rep2	2292.64,742.47,634.24,286.28,171.77	+
chr10	81113513	81113514	rs140144301	coding-synon	+	chr10	81113481	81113531	CSAR_peak_6427_HeLa_Form_SSase_rep1;CSAR_peak_5868_HeLa_Form_SSase_rep2;CSAR_peak_4015_HeLa_Form_DSase_rep2;CSAR_peak_7521_HeLa_Form_DSase_rep3	58.05,54.42,156.84,43.29	+
chr10	88813136	88813137	rs121909730	missense	-	chr10	88813109	88813175	CSAR_peak_223325_HeLa_Form_DSase_rep2;CSAR_peak_380712_HeLa_Form_DSase_rep3	53.95,67.25	-
chr10	88813154	88813155	rs121909732	missense	-	chr10	88813109	88813175	CSAR_peak_223325_HeLa_Form_DSase_rep2;CSAR_peak_380712_HeLa_Form_DSase_rep3	53.95,67.25	-
chr10	88813159	88813160	rs121909734	missense	-	chr10	88813109	88813175	CSAR_peak_223325_HeLa_Form_DSase_rep2;CSAR_peak_380712_HeLa_Form_DSase_rep3	53.95,67.25	-
chr10	88813160	88813161	rs121909733	missense	-	chr10	88813109	88813175	CSAR_peak_223325_HeLa_Form_DSase_rep2;CSAR_peak_380712_HeLa_Form_DSase_rep3	53.95,67.25	-
chr10	88912359	88912360	rs142798867	missense	+	chr10	88912331	88912384	CSAR_peak_6162_HeLa_Form_SSase_rep2	140.7	+
chr10	89487159	89487160	rs121908952	nonsense	+	chr10	89487153	89487191	CSAR_peak_4269_HeLa_Form_DSase_rep2;CSAR_peak_4021_HeLa_Form_DSase_rep1;CSAR_peak_6226_HeLa_Form_SSase_rep2	63.23,143.35,97.54	+
chr10	89624241	89624243	rs121913290	unknown	+	chr10	89624223	89624267	CSAR_peak_6243_HeLa_Form_SSase_rep2;CSAR_peak_6805_HeLa_Form_SSase_rep1;CSAR_peak_7947_HeLa_Form_DSase_rep3	85.99,136.74,107.21	+
chr10	89624280	89624281	rs121909233	near-gene-5,missense	+	chr10	89624274	89624314	CSAR_peak_6806_HeLa_Form_SSase_rep1;CSAR_peak_6245_HeLa_Form_SSase_rep2	113.23,67.44	+
chr10	89685313	89685314	rs121909226	missense	+	chr10	89685306	89685348	CSAR_peak_4365_HeLa_Form_DSase_rep2;CSAR_peak_6418_HeLa_Form_SSase_rep2	81.42,43.05	+
chr10	89692901	89692902	rs121909218	missense	+	chr10	89692886	89692927	CSAR_peak_8157_HeLa_Form_DSase_rep3;CSAR_peak_4178_HeLa_Form_DSase_rep1;CSAR_peak_6438_HeLa_Form_SSase_rep2	62.33,72.96,43.05	+
chr10	89692903	89692904	rs121909224	nonsense,missense	+	chr10	89692886	89692927	CSAR_peak_8157_HeLa_Form_DSase_rep3;CSAR_peak_4178_HeLa_Form_DSase_rep1;CSAR_peak_6438_HeLa_Form_SSase_rep2	62.33,72.96,43.05	+
chr10	89692904	89692905	rs121909229	missense	+	chr10	89692886	89692927	CSAR_peak_8157_HeLa_Form_DSase_rep3;CSAR_peak_4178_HeLa_Form_DSase_rep1;CSAR_peak_6438_HeLa_Form_SSase_rep2	62.33,72.96,43.05	+
chr10	89692904	89692905	rs121913292	frameshift	+	chr10	89692886	89692927	CSAR_peak_8157_HeLa_Form_DSase_rep3;CSAR_peak_4178_HeLa_Form_DSase_rep1;CSAR_peak_6438_HeLa_Form_SSase_rep2	62.33,72.96,43.05	+
chr10	89692910	89692911	rs121909241	missense	+	chr10	89692886	89692927	CSAR_peak_8157_HeLa_Form_DSase_rep3;CSAR_peak_4178_HeLa_Form_DSase_rep1;CSAR_peak_6438_HeLa_Form_SSase_rep2	62.33,72.96,43.05	+
chr10	89692984	89692985	rs121909220	nonsense	+	chr10	89692979	89693022	CSAR_peak_4179_HeLa_Form_DSase_rep1;CSAR_peak_6439_HeLa_Form_SSase_rep2	100.54,149.88	+
chr10	89717729	89717730	rs121909239	missense	+	chr10	89717725	89717800	CSAR_peak_8216_HeLa_Form_DSase_rep3;CSAR_peak_6489_HeLa_Form_SSase_rep2	43.29,140.7	+
chr10	89717740	89717741	rs121909228	nonsense	+	chr10	89717725	89717800	CSAR_peak_8216_HeLa_Form_DSase_rep3;CSAR_peak_6489_HeLa_Form_SSase_rep2	43.29,140.7	+
chr10	89717769	89717770	rs121913289	unknown	+	chr10	89717725	89717800	CSAR_peak_8216_HeLa_Form_DSase_rep3;CSAR_peak_6489_HeLa_Form_SSase_rep2	43.29,140.7	+
chr10	93390179	93390180	rs193920921	missense	-	chr10	93390114	93390182	CSAR_peak_223758_HeLa_Form_DSase_rep2;CSAR_peak_381042_HeLa_Form_DSase_rep3;CSAR_peak_338956_HeLa_Form_SSase_rep1;CSAR_peak_301518_HeLa_Form_SSase_rep3	53.95,146.24,107.88,65.71	-
chr10	93753473	93753474	rs149445632	missense	+	chr10	93753463	93753504	CSAR_peak_4730_HeLa_Form_DSase_rep2;CSAR_peak_4552_HeLa_Form_DSase_rep1;CSAR_peak_8942_HeLa_Form_DSase_rep3;CSAR_peak_7028_HeLa_Form_SSase_rep2;CSAR_peak_7630_HeLa_Form_SSase_rep1	252.94,143.35,219.81,85.99,94.33	+
chr10	97402800	97402801	rs121434582	missense	-	chr10	97402777	97402801	CSAR_peak_224458_HeLa_Form_DSase_rep2	131.36	-
chr10	100177427	100177428	rs121908385	nonsense	-	chr10	100177407	100177448	CSAR_peak_303040_HeLa_Form_SSase_rep3	84.99	-
chr10	112361579	112361580	rs139627416	nonsense	+	chr10	112361508	112361635	CSAR_peak_9590_HeLa_Form_SSase_rep1;CSAR_peak_6132_HeLa_Form_DSase_rep2;CSAR_peak_11327_HeLa_Form_DSase_rep3;CSAR_peak_8104_HeLa_Form_SSase_rep3;CSAR_peak_8810_HeLa_Form_SSase_rep2;CSAR_peak_9591_HeLa_Form_SSase_rep1;CSAR_peak_5799_HeLa_Form_DSase_rep1;CSAR_peak_11330_HeLa_Form_DSase_rep3;CSAR_peak_6135_HeLa_Form_DSase_rep2;CSAR_peak_11332_HeLa_Form_DSase_rep3;CSAR_peak_5800_HeLa_Form_DSase_rep1;…	236.65,51.24,43.29,81.12,637.24,258.41,79.71,103.4,97.02,134.09,106.67,63.23	+
chr10	112769110	112769111	rs144074390	missense	+	chr10	112769067	112769138	CSAR_peak_8983_HeLa_Form_SSase_rep2;CSAR_peak_5939_HeLa_Form_DSase_rep1;CSAR_peak_6275_HeLa_Form_DSase_rep2	353.84,185.02,67.6	+
chr10	124249118	124249119	rs113993968	missense	+	chr10	124249070	124249124	CSAR_peak_10117_HeLa_Form_SSase_rep2;CSAR_peak_13013_HeLa_Form_DSase_rep3;CSAR_peak_7010_HeLa_Form_DSase_rep2;CSAR_peak_7011_HeLa_Form_DSase_rep2	156,84.21,51.57,167.4	+
chr10	124266317	124266318	rs113993969	missense	+	chr10	124266307	124266386	CSAR_peak_11060_HeLa_Form_SSase_rep1;CSAR_peak_10124_HeLa_Form_SSase_rep2;CSAR_peak_11062_HeLa_Form_SSase_rep1;CSAR_peak_13033_HeLa_Form_DSase_rep3	136.74,204.66,58.05,43.29	+
chr10	124266332	124266333	rs113993970	nonsense	+	chr10	124266307	124266386	CSAR_peak_11060_HeLa_Form_SSase_rep1;CSAR_peak_10124_HeLa_Form_SSase_rep2;CSAR_peak_11062_HeLa_Form_SSase_rep1;CSAR_peak_13033_HeLa_Form_DSase_rep3	136.74,204.66,58.05,43.29	+
chr10	126086625	126086626	rs121965043	missense	-	chr10	126086610	126086672	CSAR_peak_207332_HeLa_Form_DSase_rep1;CSAR_peak_314777_HeLa_Form_SSase_rep2;CSAR_peak_307211_HeLa_Form_SSase_rep3	82.82,133.98,105.02	-
chr10	126086629	126086630	rs121965055	nonsense	-	chr10	126086610	126086672	CSAR_peak_207332_HeLa_Form_DSase_rep1;CSAR_peak_314777_HeLa_Form_SSase_rep2;CSAR_peak_307211_HeLa_Form_SSase_rep3	82.82,133.98,105.02	-
chr10	126086644	126086645	rs121965036	nonsense	-	chr10	126086610	126086672	CSAR_peak_207332_HeLa_Form_DSase_rep1;CSAR_peak_314777_HeLa_Form_SSase_rep2;CSAR_peak_307211_HeLa_Form_SSase_rep3	82.82,133.98,105.02	-
chr10	126086650	126086651	rs121965054	missense	-	chr10	126086610	126086672	CSAR_peak_207332_HeLa_Form_DSase_rep1;CSAR_peak_314777_HeLa_Form_SSase_rep2;CSAR_peak_307211_HeLa_Form_SSase_rep3	82.82,133.98,105.02	-
chr10	126091583	126091584	rs121965042	missense	-	chr10	126091563	126091658	CSAR_peak_207336_HeLa_Form_DSase_rep1;CSAR_peak_228316_HeLa_Form_DSase_rep2;CSAR_peak_384651_HeLa_Form_DSase_rep3;CSAR_peak_314783_HeLa_Form_SSase_rep2	241.4,129.85,52.28,192.81	-
chr10	126091587	126091588	rs121965041	missense	-	chr10	126091563	126091658	CSAR_peak_207336_HeLa_Form_DSase_rep1;CSAR_peak_228316_HeLa_Form_DSase_rep2;CSAR_peak_384651_HeLa_Form_DSase_rep3;CSAR_peak_314783_HeLa_Form_SSase_rep2	241.4,129.85,52.28,192.81	-
chr10	126092388	126092389	rs121965052	missense	-	chr10	126092369	126092398	CSAR_peak_307217_HeLa_Form_SSase_rep3	84.99	-
chr10	126094100	126094103	rs121965035	cds-indel	-	chr10	126094101	126094136	CSAR_peak_345172_HeLa_Form_SSase_rep1;CSAR_peak_384655_HeLa_Form_DSase_rep3	65.44,60.38	-
chr10	126094102	126094103	rs121965050	missense	-	chr10	126094101	126094136	CSAR_peak_345172_HeLa_Form_SSase_rep1;CSAR_peak_384655_HeLa_Form_DSase_rep3	65.44,60.38	-
chr10	126094113	126094114	rs121965040	missense	-	chr10	126094101	126094136	CSAR_peak_345172_HeLa_Form_SSase_rep1;CSAR_peak_384655_HeLa_Form_DSase_rep3	65.44,60.38	-
chr10	126097455	126097456	rs121965038	missense,untranslated-5	-	chr10	126097405	126097459	CSAR_peak_307221_HeLa_Form_SSase_rep3;CSAR_peak_345176_HeLa_Form_SSase_rep1;CSAR_peak_314789_HeLa_Form_SSase_rep2	63.42,330,133.98	-
chr11	533882	533883	rs121917758	missense	-	chr11	533875	533921	CSAR_peak_309759_HeLa_Form_SSase_rep3;CSAR_peak_230124_HeLa_Form_DSase_rep2	84.99,83.47	-
chr11	654028	654029	rs193920740	missense	-	chr11	654007	654036	CSAR_peak_230162_HeLa_Form_DSase_rep2	83.47	-
chr11	763392	763395	rs137853085	cds-indel	+	chr11	763392	763436	CSAR_peak_10806_HeLa_Form_SSase_rep2;CSAR_peak_11906_HeLa_Form_SSase_rep1;CSAR_peak_10049_HeLa_Form_SSase_rep3	67.44,236.65,111.06	+
chr11	823800	823801	rs121918260	nonsense	+	chr11	823785	823819	CSAR_peak_11960_HeLa_Form_SSase_rep1	58.05	+
chr11	1774822	1774823	rs121912790	missense	-	chr11	1774812	1774897	CSAR_peak_310101_HeLa_Form_SSase_rep3;CSAR_peak_317396_HeLa_Form_SSase_rep2;CSAR_peak_348005_HeLa_Form_SSase_rep1;CSAR_peak_209111_HeLa_Form_DSase_rep1	351.14,221.6,259.24,82.82	-
chr11	1778572	1778573	rs121912789	missense	-	chr11	1778561	1778614	CSAR_peak_317411_HeLa_Form_SSase_rep2;CSAR_peak_209118_HeLa_Form_DSase_rep1;CSAR_peak_230394_HeLa_Form_DSase_rep2	294.83,241.4,75.05	-
chr11	2182038	2182039	rs121908261	ncRNA,missense	-	chr11	2182032	2182048	CSAR_peak_310148_HeLa_Form_SSase_rep3	84.99	-
chr11	2906580	2906581	rs137852766	nonsense	-	chr11	2906451	2906626	CSAR_peak_310199_HeLa_Form_SSase_rep3;CSAR_peak_348076_HeLa_Form_SSase_rep1;CSAR_peak_317474_HeLa_Form_SSase_rep2;CSAR_peak_310200_HeLa_Form_SSase_rep3;CSAR_peak_348077_HeLa_Form_SSase_rep1;CSAR_peak_317476_HeLa_Form_SSase_rep2;CSAR_peak_310204_HeLa_Form_SSase_rep3;CSAR_peak_230475_HeLa_Form_DSase_rep2	105.02,137.21,207.1,151.91,418.78,64.15,84.99,53.95	-
chr11	6413082	6413083	rs120074120	nonsense	+	chr11	6413055	6413101	CSAR_peak_12286_HeLa_Form_SSase_rep1;CSAR_peak_11159_HeLa_Form_SSase_rep2	136.74,140.7	+
chr11	6414909	6414910	rs120074127	nonsense,missense	+	chr11	6414879	6414936	CSAR_peak_7342_HeLa_Form_DSase_rep1;CSAR_peak_12291_HeLa_Form_SSase_rep1	72.96,58.05	+
chr11	6635838	6635839	rs121908210	missense	-	chr11	6635786	6635948	CSAR_peak_311632_HeLa_Form_SSase_rep3;CSAR_peak_349491_HeLa_Form_SSase_rep1;CSAR_peak_318803_HeLa_Form_SSase_rep2;CSAR_peak_318804_HeLa_Form_SSase_rep2;CSAR_peak_311635_HeLa_Form_SSase_rep3;CSAR_peak_318806_HeLa_Form_SSase_rep2;CSAR_peak_210019_HeLa_Form_DSase_rep1;CSAR_peak_210020_HeLa_Form_DSase_rep1;CSAR_peak_210021_HeLa_Form_DSase_rep1	105.02,494.38,122.04,449.54,204.54,64.15,129.18,82.82,129.18	-
chr11	6636486	6636487	rs119455956	missense	-	chr11	6636479	6636499	CSAR_peak_311641_HeLa_Form_SSase_rep3;CSAR_peak_349493_HeLa_Form_SSase_rep1	46.47,65.44	-
chr11	6638270	6638271	rs119455955	nonsense	-	chr11	6638210	6638370	CSAR_peak_318821_HeLa_Form_SSase_rep2;CSAR_peak_349510_HeLa_Form_SSase_rep1;CSAR_peak_387296_HeLa_Form_DSase_rep3;CSAR_peak_318822_HeLa_Form_SSase_rep2;CSAR_peak_349512_HeLa_Form_SSase_rep1;CSAR_peak_311653_HeLa_Form_SSase_rep3;CSAR_peak_231496_HeLa_Form_DSase_rep2	329.96,128.15,179.95,1514.59,524.95,84.99,75.05	-
chr11	6638275	6638276	rs121908209	missense	-	chr11	6638210	6638370	CSAR_peak_318821_HeLa_Form_SSase_rep2;CSAR_peak_349510_HeLa_Form_SSase_rep1;CSAR_peak_387296_HeLa_Form_DSase_rep3;CSAR_peak_318822_HeLa_Form_SSase_rep2;CSAR_peak_349512_HeLa_Form_SSase_rep1;CSAR_peak_311653_HeLa_Form_SSase_rep3;CSAR_peak_231496_HeLa_Form_DSase_rep2	329.96,128.15,179.95,1514.59,524.95,84.99,75.05	-
chr11	6638276	6638277	rs28940573	missense	-	chr11	6638210	6638370	CSAR_peak_318821_HeLa_Form_SSase_rep2;CSAR_peak_349510_HeLa_Form_SSase_rep1;CSAR_peak_387296_HeLa_Form_DSase_rep3;CSAR_peak_318822_HeLa_Form_SSase_rep2;CSAR_peak_349512_HeLa_Form_SSase_rep1;CSAR_peak_311653_HeLa_Form_SSase_rep3;CSAR_peak_231496_HeLa_Form_DSase_rep2	329.96,128.15,179.95,1514.59,524.95,84.99,75.05	-
chr11	6638287	6638288	rs121908205	missense	-	chr11	6638210	6638370	CSAR_peak_318821_HeLa_Form_SSase_rep2;CSAR_peak_349510_HeLa_Form_SSase_rep1;CSAR_peak_387296_HeLa_Form_DSase_rep3;CSAR_peak_318822_HeLa_Form_SSase_rep2;CSAR_peak_349512_HeLa_Form_SSase_rep1;CSAR_peak_311653_HeLa_Form_SSase_rep3;CSAR_peak_231496_HeLa_Form_DSase_rep2	329.96,128.15,179.95,1514.59,524.95,84.99,75.05	-
chr11	12958748	12958749	rs11567847	missense	+	chr11	12958717	12958807	CSAR_peak_13203_HeLa_Form_SSase_rep2;CSAR_peak_14487_HeLa_Form_SSase_rep1;CSAR_peak_16978_HeLa_Form_DSase_rep3;CSAR_peak_9222_HeLa_Form_DSase_rep2;CSAR_peak_8720_HeLa_Form_DSase_rep1	353.84,99.58,56.76,63.23,71.33	+
chr11	13733489	13733490	rs150190417	missense	+	chr11	13733469	13733507	CSAR_peak_13377_HeLa_Form_SSase_rep2	140.7	+
chr11	14316389	14316390	rs113954997	missense,untranslated-5	-	chr11	14316348	14316410	CSAR_peak_320629_HeLa_Form_SSase_rep2;CSAR_peak_351449_HeLa_Form_SSase_rep1;CSAR_peak_232851_HeLa_Form_DSase_rep2;CSAR_peak_211272_HeLa_Form_DSase_rep1;CSAR_peak_232852_HeLa_Form_DSase_rep2	463.72,330,88.84,111.42,127.75	-
chr11	18428813	18428814	rs121912479	ncRNA,nonsense,missense,untranslated-3	+	chr11	18428667	18428997	CSAR_peak_15114_HeLa_Form_SSase_rep1;CSAR_peak_13776_HeLa_Form_SSase_rep2;CSAR_peak_15115_HeLa_Form_SSase_rep1;CSAR_peak_17720_HeLa_Form_DSase_rep3;CSAR_peak_9716_HeLa_Form_DSase_rep2;CSAR_peak_9719_HeLa_Form_DSase_rep2;CSAR_peak_9171_HeLa_Form_DSase_rep1;CSAR_peak_13777_HeLa_Form_SSase_rep2;CSAR_peak_12905_HeLa_Form_SSase_rep3;CSAR_peak_13778_HeLa_Form_SSase_rep2;CSAR_peak_15117_HeLa_Form_SSase_…	262.88,1417.55,188.24,174.23,71.66,101.65,68.33,43.32,131.24,208.98,196.24,120.23,243.44,88.12,233.9,93.28,1196.98,212.52,72.04	+
chr11	20129270	20129271	rs139487612	missense	+	chr11	20129234	20129352	CSAR_peak_14046_HeLa_Form_SSase_rep3;CSAR_peak_16409_HeLa_Form_SSase_rep1;CSAR_peak_14922_HeLa_Form_SSase_rep2;CSAR_peak_16410_HeLa_Form_SSase_rep1;CSAR_peak_14923_HeLa_Form_SSase_rep2;CSAR_peak_19113_HeLa_Form_DSase_rep3	145.5,354.71,103.78,94.33,276.03,107.21	+
chr11	31812269	31812270	rs121907926	missense	-	chr11	31812264	31812313	CSAR_peak_314815_HeLa_Form_SSase_rep3;CSAR_peak_353016_HeLa_Form_SSase_rep1;CSAR_peak_322131_HeLa_Form_SSase_rep2	302.02,278.67,122.04	-
chr11	31823263	31823264	rs121907923	missense	-	chr11	31823263	31823307	CSAR_peak_212269_HeLa_Form_DSase_rep1;CSAR_peak_322138_HeLa_Form_SSase_rep2;CSAR_peak_314822_HeLa_Form_SSase_rep3	129.18,122.04,84.99	-
chr11	31823274	31823275	rs121907920	missense	-	chr11	31823263	31823307	CSAR_peak_212269_HeLa_Form_DSase_rep1;CSAR_peak_322138_HeLa_Form_SSase_rep2;CSAR_peak_314822_HeLa_Form_SSase_rep3	129.18,122.04,84.99	-
chr11	31824316	31824317	rs121907913	missense	-	chr11	31824278	31824323	CSAR_peak_314823_HeLa_Form_SSase_rep3;CSAR_peak_353030_HeLa_Form_SSase_rep1;CSAR_peak_212271_HeLa_Form_DSase_rep1;CSAR_peak_389423_HeLa_Form_DSase_rep3	65.71,330,111.42,60.38	-
chr11	32610243	32610244	rs140524517	missense	+	chr11	32610240	32610289	CSAR_peak_15323_HeLa_Form_SSase_rep2;CSAR_peak_16818_HeLa_Form_SSase_rep1;CSAR_peak_10669_HeLa_Form_DSase_rep2	208.98,78.99,101.65	+
chr11	35198189	35198190	rs121909545	missense	+	chr11	35198186	35198212	CSAR_peak_15846_HeLa_Form_SSase_rep2;CSAR_peak_11086_HeLa_Form_DSase_rep2	121.51,129.25	+
chr11	47256334	47256335	rs121434639	missense	+	chr11	47256310	47256363	CSAR_peak_19017_HeLa_Form_SSase_rep1;CSAR_peak_11494_HeLa_Form_DSase_rep1;CSAR_peak_12078_HeLa_Form_DSase_rep2	244.8,143.35,63.23	+
chr11	47256858	47256859	rs121434642	missense	+	chr11	47256829	47256917	CSAR_peak_19020_HeLa_Form_SSase_rep1;CSAR_peak_16325_HeLa_Form_SSase_rep3;CSAR_peak_17416_HeLa_Form_SSase_rep2;CSAR_peak_16327_HeLa_Form_SSase_rep3	203.34,53.87,204.66,111.06	+
chr11	47256876	47256877	rs121434641	nonsense	+	chr11	47256829	47256917	CSAR_peak_19020_HeLa_Form_SSase_rep1;CSAR_peak_16325_HeLa_Form_SSase_rep3;CSAR_peak_17416_HeLa_Form_SSase_rep2;CSAR_peak_16327_HeLa_Form_SSase_rep3	203.34,53.87,204.66,111.06	+
chr11	47603691	47603692	rs28939714	missense	+	chr11	47603670	47603716	CSAR_peak_19188_HeLa_Form_SSase_rep1;CSAR_peak_17566_HeLa_Form_SSase_rep2	196.24,347.85	+
chr11	48145187	48145188	rs121434507	missense	+	chr11	48145185	48145220	CSAR_peak_19458_HeLa_Form_SSase_rep1	58.05	+
chr11	61187419	61187419	rs193920985	frameshift,splice-5	-	chr11	61187412	61187575	CSAR_peak_319377_HeLa_Form_SSase_rep3;CSAR_peak_326434_HeLa_Form_SSase_rep2;CSAR_peak_319378_HeLa_Form_SSase_rep3;CSAR_peak_357741_HeLa_Form_SSase_rep1;CSAR_peak_215327_HeLa_Form_DSase_rep1;CSAR_peak_392372_HeLa_Form_DSase_rep3;CSAR_peak_215329_HeLa_Form_DSase_rep1;CSAR_peak_326435_HeLa_Form_SSase_rep2;CSAR_peak_357745_HeLa_Form_SSase_rep1	105.02,1182.7,446.11,106.45,82.82,117.24,182.37,78.12,158.93	-
chr11	66278127	66278167	rs113994178	unknown	+	chr11	66278148	66278188	CSAR_peak_20318_HeLa_Form_SSase_rep2;CSAR_peak_22462_HeLa_Form_SSase_rep1	43.05,58.05	+
chr11	66481115	66481116	rs121918306	missense	-	chr11	66481110	66481164	CSAR_peak_329563_HeLa_Form_SSase_rep2;CSAR_peak_322943_HeLa_Form_SSase_rep3	365,65.71	-
chr11	66617431	66617432	rs1131855	coding-synon	-	chr11	66617422	66617464	CSAR_peak_323031_HeLa_Form_SSase_rep3;CSAR_peak_361440_HeLa_Form_SSase_rep1	241.98,87.57	-
chr11	66617868	66617869	rs113994147	missense	-	chr11	66617867	66617891	CSAR_peak_323038_HeLa_Form_SSase_rep3	46.47	-
chr11	66618388	66618389	rs28940590	missense	-	chr11	66618364	66618410	CSAR_peak_394908_HeLa_Form_DSase_rep3;CSAR_peak_217686_HeLa_Form_DSase_rep1;CSAR_peak_240416_HeLa_Form_DSase_rep2;CSAR_peak_323047_HeLa_Form_SSase_rep3	60.38,82.82,178.15,65.71	-
chr11	66619414	66619415	rs28940589	missense	-	chr11	66619399	66619438	CSAR_peak_217695_HeLa_Form_DSase_rep1;CSAR_peak_329671_HeLa_Form_SSase_rep2	129.18,64.15	-
chr11	66619986	66619987	rs119103242	missense	-	chr11	66619982	66620012	CSAR_peak_329675_HeLa_Form_SSase_rep2	122.04	-
chr11	66620029	66620030	rs113994144	missense	-	chr11	66620025	66620105	CSAR_peak_361466_HeLa_Form_SSase_rep1;CSAR_peak_329677_HeLa_Form_SSase_rep2	428.7,122.04	-
chr11	66633788	66633789	rs1051704	missense	-	chr11	66633736	66633837	CSAR_peak_323121_HeLa_Form_SSase_rep3;CSAR_peak_329724_HeLa_Form_SSase_rep2;CSAR_peak_361526_HeLa_Form_SSase_rep1;CSAR_peak_394971_HeLa_Form_DSase_rep3	156.65,315.02,266.26,60.38	-
chr11	66637879	66637880	rs113994142	missense	-	chr11	66637797	66637932	CSAR_peak_361542_HeLa_Form_SSase_rep1;CSAR_peak_323137_HeLa_Form_SSase_rep3;CSAR_peak_361544_HeLa_Form_SSase_rep1;CSAR_peak_329734_HeLa_Form_SSase_rep2;CSAR_peak_323142_HeLa_Form_SSase_rep3;CSAR_peak_240493_HeLa_Form_DSase_rep2;CSAR_peak_394983_HeLa_Form_DSase_rep3;CSAR_peak_240495_HeLa_Form_DSase_rep2	78.48,84.99,744.32,274.31,48.03,95.47,146.24,83.47	-
chr11	66638805	66638806	rs119103241	missense	-	chr11	66638799	66638857	CSAR_peak_240500_HeLa_Form_DSase_rep2;CSAR_peak_329739_HeLa_Form_SSase_rep2	127.75,64.15	-
chr11	66639294	66639295	rs113994141	missense	-	chr11	66639229	66639342	CSAR_peak_329742_HeLa_Form_SSase_rep2;CSAR_peak_323159_HeLa_Form_SSase_rep3;CSAR_peak_323161_HeLa_Form_SSase_rep3;CSAR_peak_361558_HeLa_Form_SSase_rep1;CSAR_peak_240505_HeLa_Form_DSase_rep2	365,115.21,65.71,137.21,497.89	-
chr11	67132963	67132964	rs104894198	intron,nonsense	-	chr11	67132953	67132988	CSAR_peak_330096_HeLa_Form_SSase_rep2	64.15	-
chr11	67250668	67250669	rs104894194	nonsense	+	chr11	67250655	67250711	CSAR_peak_27278_HeLa_Form_DSase_rep3;CSAR_peak_21051_HeLa_Form_SSase_rep2	134.09,140.7	+
chr11	67250692	67250693	rs121908357	nonsense	+	chr11	67250655	67250711	CSAR_peak_27278_HeLa_Form_DSase_rep3;CSAR_peak_21051_HeLa_Form_SSase_rep2	134.09,140.7	+
chr11	67250702	67250710	rs104895074	frameshift	+	chr11	67250655	67250711	CSAR_peak_27278_HeLa_Form_DSase_rep3;CSAR_peak_21051_HeLa_Form_SSase_rep2	134.09,140.7	+
chr11	67258381	67258382	rs104894190	missense	+	chr11	67258381	67258454	CSAR_peak_20716_HeLa_Form_SSase_rep3;CSAR_peak_23337_HeLa_Form_SSase_rep1;CSAR_peak_21062_HeLa_Form_SSase_rep2;CSAR_peak_23338_HeLa_Form_SSase_rep1;CSAR_peak_27290_HeLa_Form_DSase_rep3;CSAR_peak_14614_HeLa_Form_DSase_rep1	60.67,94.33,353.84,92.73,219.81,297.57	+
chr11	67377980	67377981	rs121913661	near-gene-3,missense	+	chr11	67377950	67377985	CSAR_peak_21113_HeLa_Form_SSase_rep2;CSAR_peak_14657_HeLa_Form_DSase_rep1	85.99,72.96	+
chr11	67378981	67378982	rs121913660	missense	+	chr11	67378949	67379070	CSAR_peak_21122_HeLa_Form_SSase_rep2;CSAR_peak_20791_HeLa_Form_SSase_rep3;CSAR_peak_23406_HeLa_Form_SSase_rep1;CSAR_peak_14663_HeLa_Form_DSase_rep1;CSAR_peak_15471_HeLa_Form_DSase_rep2	715.93,165.16,94.88,106.67,184.19	+
chr11	67379695	67379696	rs121913659	near-gene-5,missense	+	chr11	67379674	67379758	CSAR_peak_23412_HeLa_Form_SSase_rep1;CSAR_peak_20802_HeLa_Form_SSase_rep3	113.23,183.65	+
chr11	67800682	67800683	rs121912638	near-gene-5,missense	+	chr11	67800639	67800691	CSAR_peak_20907_HeLa_Form_SSase_rep3;CSAR_peak_23520_HeLa_Form_SSase_rep1	71.73,136.74	+
chr11	67803759	67803760	rs111033588	missense	+	chr11	67803729	67803844	CSAR_peak_15548_HeLa_Form_DSase_rep2;CSAR_peak_21225_HeLa_Form_SSase_rep2;CSAR_peak_23527_HeLa_Form_SSase_rep1;CSAR_peak_20915_HeLa_Form_SSase_rep3;CSAR_peak_21226_HeLa_Form_SSase_rep2	199.62,103.78,152.69,53.87,204.66	+
chr11	67803838	67803839	rs149058021	coding-synon	+	chr11	67803729	67803844	CSAR_peak_15548_HeLa_Form_DSase_rep2;CSAR_peak_21225_HeLa_Form_SSase_rep2;CSAR_peak_23527_HeLa_Form_SSase_rep1;CSAR_peak_20915_HeLa_Form_SSase_rep3;CSAR_peak_21226_HeLa_Form_SSase_rep2	199.62,103.78,152.69,53.87,204.66	+
chr11	67814946	67814947	rs137853150	missense	+	chr11	67814930	67815052	CSAR_peak_23550_HeLa_Form_SSase_rep1;CSAR_peak_20937_HeLa_Form_SSase_rep3;CSAR_peak_21246_HeLa_Form_SSase_rep2	810.35,71.73,596.83	+
chr11	68115655	68115656	rs80358305	missense	+	chr11	68115645	68115694	CSAR_peak_20999_HeLa_Form_SSase_rep3;CSAR_peak_23600_HeLa_Form_SSase_rep1;CSAR_peak_21282_HeLa_Form_SSase_rep2	71.73,293,140.7	+
chr11	68125139	68125140	rs121908669	missense	+	chr11	68125128	68125239	CSAR_peak_21287_HeLa_Form_SSase_rep2;CSAR_peak_21002_HeLa_Form_SSase_rep3;CSAR_peak_15608_HeLa_Form_DSase_rep2;CSAR_peak_27565_HeLa_Form_DSase_rep3;CSAR_peak_21003_HeLa_Form_SSase_rep3;CSAR_peak_21289_HeLa_Form_SSase_rep2;CSAR_peak_23602_HeLa_Form_SSase_rep1	43.05,262.85,299.77,96.13,132.9,289.53,78.65	+
chr11	68125140	68125141	rs121908668	missense	+	chr11	68125128	68125239	CSAR_peak_21287_HeLa_Form_SSase_rep2;CSAR_peak_21002_HeLa_Form_SSase_rep3;CSAR_peak_15608_HeLa_Form_DSase_rep2;CSAR_peak_27565_HeLa_Form_DSase_rep3;CSAR_peak_21003_HeLa_Form_SSase_rep3;CSAR_peak_21289_HeLa_Form_SSase_rep2;CSAR_peak_23602_HeLa_Form_SSase_rep1	43.05,262.85,299.77,96.13,132.9,289.53,78.65	+
chr11	68125146	68125147	rs80358306	missense	+	chr11	68125128	68125239	CSAR_peak_21287_HeLa_Form_SSase_rep2;CSAR_peak_21002_HeLa_Form_SSase_rep3;CSAR_peak_15608_HeLa_Form_DSase_rep2;CSAR_peak_27565_HeLa_Form_DSase_rep3;CSAR_peak_21003_HeLa_Form_SSase_rep3;CSAR_peak_21289_HeLa_Form_SSase_rep2;CSAR_peak_23602_HeLa_Form_SSase_rep1	43.05,262.85,299.77,96.13,132.9,289.53,78.65	+
chr11	68131285	68131286	rs121908673	missense	+	chr11	68131266	68131308	CSAR_peak_21290_HeLa_Form_SSase_rep2	100.52	+
chr11	68154049	68154050	rs121908661	nonsense	+	chr11	68154029	68154052	CSAR_peak_21301_HeLa_Form_SSase_rep2	43.05	+
chr11	68170969	68170970	rs80358310	missense	+	chr11	68170962	68170999	CSAR_peak_21310_HeLa_Form_SSase_rep2	437.08	+
chr11	68177440	68177440	rs121908662	unknown	+	chr11	68177401	68177500	CSAR_peak_21315_HeLa_Form_SSase_rep2;CSAR_peak_23640_HeLa_Form_SSase_rep1;CSAR_peak_21316_HeLa_Form_SSase_rep2;CSAR_peak_21317_HeLa_Form_SSase_rep2	43.05,136.74,43.05,145.86	+
chr11	68177491	68177492	rs121908667	nonsense	+	chr11	68177401	68177500	CSAR_peak_21315_HeLa_Form_SSase_rep2;CSAR_peak_23640_HeLa_Form_SSase_rep1;CSAR_peak_21316_HeLa_Form_SSase_rep2;CSAR_peak_21317_HeLa_Form_SSase_rep2	43.05,136.74,43.05,145.86	+
chr11	68177591	68177592	rs80358315	missense	+	chr11	68177544	68177596	CSAR_peak_21036_HeLa_Form_SSase_rep3;CSAR_peak_23642_HeLa_Form_SSase_rep1;CSAR_peak_21319_HeLa_Form_SSase_rep2	81.12,94.33,98.78	+
chr11	68181209	68181210	rs121908663	nonsense	+	chr11	68181181	68181220	CSAR_peak_21322_HeLa_Form_SSase_rep2;CSAR_peak_21045_HeLa_Form_SSase_rep3	149.88,60.67	+
chr11	68183913	68183914	rs147716006	coding-synon	+	chr11	68183886	68183924	CSAR_peak_27617_HeLa_Form_DSase_rep3	43.29	+
chr11	68201314	68201315	rs148685646	intron	+	chr11	68201261	68201328	CSAR_peak_21343_HeLa_Form_SSase_rep2;CSAR_peak_23664_HeLa_Form_SSase_rep1;CSAR_peak_14796_HeLa_Form_DSase_rep1;CSAR_peak_27632_HeLa_Form_DSase_rep3	1290.27,166.35,143.35,62.33	+
chr11	68527727	68530226	rs80356797	unknown	-	chr11	68527716	68527764	CSAR_peak_241196_HeLa_Form_DSase_rep2;CSAR_peak_218309_HeLa_Form_DSase_rep1;CSAR_peak_324129_HeLa_Form_SSase_rep3	358.44,129.18,84.99	-
chr11	68527727	68530226	rs80356797	unknown	-	chr11	68527777	68527818	CSAR_peak_395582_HeLa_Form_DSase_rep3;CSAR_peak_330658_HeLa_Form_SSase_rep2	146.24,122.04	-
chr11	68527727	68530226	rs80356797	unknown	-	chr11	68529113	68529157	CSAR_peak_395585_HeLa_Form_DSase_rep3;CSAR_peak_241201_HeLa_Form_DSase_rep2	114.87,83.47	-
chr11	68527727	68530226	rs80356797	unknown	-	chr11	68530208	68530233	CSAR_peak_330662_HeLa_Form_SSase_rep2	365	-
chr11	68529155	68529156	rs80356798	splice-3	-	chr11	68529113	68529157	CSAR_peak_395585_HeLa_Form_DSase_rep3;CSAR_peak_241201_HeLa_Form_DSase_rep2	114.87,83.47	-
chr11	68548129	68548130	rs80356779	missense	-	chr11	68548118	68548154	CSAR_peak_324144_HeLa_Form_SSase_rep3	105.02	-
chr11	68548140	68548141	rs80356794	nonsense	-	chr11	68548118	68548154	CSAR_peak_324144_HeLa_Form_SSase_rep3	105.02	-
chr11	68549349	68549350	rs80356790	missense	-	chr11	68549270	68549440	CSAR_peak_241212_HeLa_Form_DSase_rep2;CSAR_peak_395598_HeLa_Form_DSase_rep3;CSAR_peak_218320_HeLa_Form_DSase_rep1;CSAR_peak_241213_HeLa_Form_DSase_rep2;CSAR_peak_395600_HeLa_Form_DSase_rep3;CSAR_peak_241214_HeLa_Form_DSase_rep2;CSAR_peak_362599_HeLa_Form_SSase_rep1;CSAR_peak_330675_HeLa_Form_SSase_rep2;CSAR_peak_324146_HeLa_Form_SSase_rep3;CSAR_peak_330676_HeLa_Form_SSase_rep2;CSAR_peak_362600_He…	129.85,162.01,326.63,214.98,117.24,131.36,833.59,449.54,262.16,64.15,215.3	-
chr11	68552366	68552367	rs80356787	missense	-	chr11	68552305	68552466	CSAR_peak_324150_HeLa_Form_SSase_rep3;CSAR_peak_362601_HeLa_Form_SSase_rep1;CSAR_peak_324151_HeLa_Form_SSase_rep3;CSAR_peak_330681_HeLa_Form_SSase_rep2;CSAR_peak_362602_HeLa_Form_SSase_rep1;CSAR_peak_218322_HeLa_Form_DSase_rep1;CSAR_peak_395601_HeLa_Form_DSase_rep3;CSAR_peak_241221_HeLa_Form_DSase_rep2;CSAR_peak_218324_HeLa_Form_DSase_rep1;CSAR_peak_395602_HeLa_Form_DSase_rep3	65.71,107.88,84.99,758.3,158.93,82.82,71.97,127.75,82.82,179.95	-
chr11	68552376	68552377	rs80356777	missense	-	chr11	68552305	68552466	CSAR_peak_324150_HeLa_Form_SSase_rep3;CSAR_peak_362601_HeLa_Form_SSase_rep1;CSAR_peak_324151_HeLa_Form_SSase_rep3;CSAR_peak_330681_HeLa_Form_SSase_rep2;CSAR_peak_362602_HeLa_Form_SSase_rep1;CSAR_peak_218322_HeLa_Form_DSase_rep1;CSAR_peak_395601_HeLa_Form_DSase_rep3;CSAR_peak_241221_HeLa_Form_DSase_rep2;CSAR_peak_218324_HeLa_Form_DSase_rep1;CSAR_peak_395602_HeLa_Form_DSase_rep3	65.71,107.88,84.99,758.3,158.93,82.82,71.97,127.75,82.82,179.95	-
chr11	68552418	68552419	rs80356783	missense	-	chr11	68552305	68552466	CSAR_peak_324150_HeLa_Form_SSase_rep3;CSAR_peak_362601_HeLa_Form_SSase_rep1;CSAR_peak_324151_HeLa_Form_SSase_rep3;CSAR_peak_330681_HeLa_Form_SSase_rep2;CSAR_peak_362602_HeLa_Form_SSase_rep1;CSAR_peak_218322_HeLa_Form_DSase_rep1;CSAR_peak_395601_HeLa_Form_DSase_rep3;CSAR_peak_241221_HeLa_Form_DSase_rep2;CSAR_peak_218324_HeLa_Form_DSase_rep1;CSAR_peak_395602_HeLa_Form_DSase_rep3	65.71,107.88,84.99,758.3,158.93,82.82,71.97,127.75,82.82,179.95	-
chr11	68575089	68575090	rs80356774	nonsense	-	chr11	68575036	68575129	CSAR_peak_330704_HeLa_Form_SSase_rep2;CSAR_peak_362622_HeLa_Form_SSase_rep1	64.15,215.3	-
chr11	68673570	68673571	rs137852668	nonsense	+	chr11	68673562	68673582	CSAR_peak_21745_HeLa_Form_SSase_rep2	43.05	+
chr11	71146506	71146507	rs80338864	missense	-	chr11	71146448	71146522	CSAR_peak_362791_HeLa_Form_SSase_rep1;CSAR_peak_330825_HeLa_Form_SSase_rep2;CSAR_peak_324344_HeLa_Form_SSase_rep3	107.88,64.15,204.54	-
chr11	71146620	71146621	rs80338862	missense	-	chr11	71146573	71146632	CSAR_peak_324345_HeLa_Form_SSase_rep3;CSAR_peak_330827_HeLa_Form_SSase_rep2;CSAR_peak_241347_HeLa_Form_DSase_rep2	204.54,147.75,95.47	-
chr11	71146872	71146873	rs80338859	missense	-	chr11	71146829	71146894	CSAR_peak_324349_HeLa_Form_SSase_rep3;CSAR_peak_362797_HeLa_Form_SSase_rep1	84.99,65.44	-
chr11	71148914	71148915	rs80338858	coding-synon,missense	-	chr11	71148872	71148981	CSAR_peak_362803_HeLa_Form_SSase_rep1;CSAR_peak_324353_HeLa_Form_SSase_rep3;CSAR_peak_362804_HeLa_Form_SSase_rep1;CSAR_peak_330834_HeLa_Form_SSase_rep2;CSAR_peak_395702_HeLa_Form_DSase_rep3;CSAR_peak_395704_HeLa_Form_DSase_rep3;CSAR_peak_241357_HeLa_Form_DSase_rep2	210.19,252.42,236.2,425.97,92.73,461.6,264.07	-
chr11	71148954	71148955	rs121909765	missense	-	chr11	71148872	71148981	CSAR_peak_362803_HeLa_Form_SSase_rep1;CSAR_peak_324353_HeLa_Form_SSase_rep3;CSAR_peak_362804_HeLa_Form_SSase_rep1;CSAR_peak_330834_HeLa_Form_SSase_rep2;CSAR_peak_395702_HeLa_Form_DSase_rep3;CSAR_peak_395704_HeLa_Form_DSase_rep3;CSAR_peak_241357_HeLa_Form_DSase_rep2	210.19,252.42,236.2,425.97,92.73,461.6,264.07	-
chr11	71150011	71150012	rs104894212	missense	-	chr11	71149998	71150104	CSAR_peak_324359_HeLa_Form_SSase_rep3;CSAR_peak_330837_HeLa_Form_SSase_rep2;CSAR_peak_362811_HeLa_Form_SSase_rep1;CSAR_peak_395705_HeLa_Form_DSase_rep3;CSAR_peak_241359_HeLa_Form_DSase_rep2;CSAR_peak_330838_HeLa_Form_SSase_rep2	217.14,373.86,92,146.24,137.45,68.82	-
chr11	71150025	71150026	rs121909764	missense	-	chr11	71149998	71150104	CSAR_peak_324359_HeLa_Form_SSase_rep3;CSAR_peak_330837_HeLa_Form_SSase_rep2;CSAR_peak_362811_HeLa_Form_SSase_rep1;CSAR_peak_395705_HeLa_Form_DSase_rep3;CSAR_peak_241359_HeLa_Form_DSase_rep2;CSAR_peak_330838_HeLa_Form_SSase_rep2	217.14,373.86,92,146.24,137.45,68.82	-
chr11	71150030	71150031	rs80338857	missense	-	chr11	71149998	71150104	CSAR_peak_324359_HeLa_Form_SSase_rep3;CSAR_peak_330837_HeLa_Form_SSase_rep2;CSAR_peak_362811_HeLa_Form_SSase_rep1;CSAR_peak_395705_HeLa_Form_DSase_rep3;CSAR_peak_241359_HeLa_Form_DSase_rep2;CSAR_peak_330838_HeLa_Form_SSase_rep2	217.14,373.86,92,146.24,137.45,68.82	-
chr11	71150031	71150032	rs80338856	missense	-	chr11	71149998	71150104	CSAR_peak_324359_HeLa_Form_SSase_rep3;CSAR_peak_330837_HeLa_Form_SSase_rep2;CSAR_peak_362811_HeLa_Form_SSase_rep1;CSAR_peak_395705_HeLa_Form_DSase_rep3;CSAR_peak_241359_HeLa_Form_DSase_rep2;CSAR_peak_330838_HeLa_Form_SSase_rep2	217.14,373.86,92,146.24,137.45,68.82	-
chr11	71152445	71152446	rs104894213	nonsense	-	chr11	71152442	71152494	CSAR_peak_330844_HeLa_Form_SSase_rep2;CSAR_peak_324371_HeLa_Form_SSase_rep3;CSAR_peak_218438_HeLa_Form_DSase_rep1;CSAR_peak_395709_HeLa_Form_DSase_rep3	365,94.12,305.56,86.12	-
chr11	71153364	71153365	rs28938174	missense	-	chr11	71153329	71153366	CSAR_peak_362821_HeLa_Form_SSase_rep1;CSAR_peak_324375_HeLa_Form_SSase_rep3;CSAR_peak_241366_HeLa_Form_DSase_rep2	215.3,48.03,88.84	-
chr11	71155156	71155157	rs104886038	missense	-	chr11	71155098	71155164	CSAR_peak_241371_HeLa_Form_DSase_rep2;CSAR_peak_362825_HeLa_Form_SSase_rep1	358.44,195.64	-
chr11	71903364	71903364	rs121918843	cds-indel	+	chr11	71903196	71903413	CSAR_peak_22167_HeLa_Form_SSase_rep2;CSAR_peak_16172_HeLa_Form_DSase_rep2;CSAR_peak_15321_HeLa_Form_DSase_rep1;CSAR_peak_22170_HeLa_Form_SSase_rep2;CSAR_peak_24601_HeLa_Form_SSase_rep1;CSAR_peak_24602_HeLa_Form_SSase_rep1;CSAR_peak_28661_HeLa_Form_DSase_rep3;CSAR_peak_15322_HeLa_Form_DSase_rep1;CSAR_peak_16173_HeLa_Form_DSase_rep2	43.05,78.96,143.97,1060.32,120.07,229.29,129.76,96.66,309.62	+
chr11	71906497	71906498	rs121918405	nonsense	+	chr11	71906497	71906539	CSAR_peak_22176_HeLa_Form_SSase_rep2;CSAR_peak_24610_HeLa_Form_SSase_rep1;CSAR_peak_16179_HeLa_Form_DSase_rep2;CSAR_peak_28674_HeLa_Form_DSase_rep3	204.66,113.23,94.69,107.21	+
chr11	75277514	75277515	rs7105528	missense	+	chr11	75277408	75277737	CSAR_peak_22698_HeLa_Form_SSase_rep2;CSAR_peak_25224_HeLa_Form_SSase_rep1;CSAR_peak_22419_HeLa_Form_SSase_rep3;CSAR_peak_25226_HeLa_Form_SSase_rep1;CSAR_peak_22423_HeLa_Form_SSase_rep3;CSAR_peak_22699_HeLa_Form_SSase_rep2;CSAR_peak_22701_HeLa_Form_SSase_rep2;CSAR_peak_25227_HeLa_Form_SSase_rep1;CSAR_peak_22424_HeLa_Form_SSase_rep3;CSAR_peak_22425_HeLa_Form_SSase_rep3;CSAR_peak_22702_HeLa_Form_SSa…	204.66,94.33,71.73,236.65,181.54,85.99,1428.31,341.9,76.33,85.7,353.84,94.69,191.12,111.05,81.42	+
chr11	75277626	75277627	rs137853892	missense	+	chr11	75277408	75277737	CSAR_peak_22698_HeLa_Form_SSase_rep2;CSAR_peak_25224_HeLa_Form_SSase_rep1;CSAR_peak_22419_HeLa_Form_SSase_rep3;CSAR_peak_25226_HeLa_Form_SSase_rep1;CSAR_peak_22423_HeLa_Form_SSase_rep3;CSAR_peak_22699_HeLa_Form_SSase_rep2;CSAR_peak_22701_HeLa_Form_SSase_rep2;CSAR_peak_25227_HeLa_Form_SSase_rep1;CSAR_peak_22424_HeLa_Form_SSase_rep3;CSAR_peak_22425_HeLa_Form_SSase_rep3;CSAR_peak_22702_HeLa_Form_SSa…	204.66,94.33,71.73,236.65,181.54,85.99,1428.31,341.9,76.33,85.7,353.84,94.69,191.12,111.05,81.42	+
chr11	88027278	88027279	rs104894215	missense	-	chr11	88027172	88027349	CSAR_peak_334622_HeLa_Form_SSase_rep2;CSAR_peak_366807_HeLa_Form_SSase_rep1;CSAR_peak_327960_HeLa_Form_SSase_rep3;CSAR_peak_327961_HeLa_Form_SSase_rep3;CSAR_peak_366809_HeLa_Form_SSase_rep1;CSAR_peak_397908_HeLa_Form_DSase_rep3;CSAR_peak_397909_HeLa_Form_DSase_rep3;CSAR_peak_220985_HeLa_Form_DSase_rep1;CSAR_peak_397910_HeLa_Form_DSase_rep3;CSAR_peak_220986_HeLa_Form_DSase_rep1;CSAR_peak_397912_He…	663.55,65.44,130.24,48.03,63.77,114.87,60.38,542.7,331.06,72.76,86.12	-
chr11	88027330	88027331	rs28937571	missense	-	chr11	88027172	88027349	CSAR_peak_334622_HeLa_Form_SSase_rep2;CSAR_peak_366807_HeLa_Form_SSase_rep1;CSAR_peak_327960_HeLa_Form_SSase_rep3;CSAR_peak_327961_HeLa_Form_SSase_rep3;CSAR_peak_366809_HeLa_Form_SSase_rep1;CSAR_peak_397908_HeLa_Form_DSase_rep3;CSAR_peak_397909_HeLa_Form_DSase_rep3;CSAR_peak_220985_HeLa_Form_DSase_rep1;CSAR_peak_397910_HeLa_Form_DSase_rep3;CSAR_peak_220986_HeLa_Form_DSase_rep1;CSAR_peak_397912_He…	663.55,65.44,130.24,48.03,63.77,114.87,60.38,542.7,331.06,72.76,86.12	-
chr11	88029332	88029333	rs104894208	missense	-	chr11	88029310	88029342	CSAR_peak_327970_HeLa_Form_SSase_rep3	46.47	-
chr11	88029333	88029334	rs104894209	nonsense	-	chr11	88029310	88029342	CSAR_peak_327970_HeLa_Form_SSase_rep3	46.47	-
chr11	88045660	88045661	rs104894216	missense	-	chr11	88045577	88045714	CSAR_peak_334641_HeLa_Form_SSase_rep2;CSAR_peak_366837_HeLa_Form_SSase_rep1;CSAR_peak_221008_HeLa_Form_DSase_rep1;CSAR_peak_244058_HeLa_Form_DSase_rep2;CSAR_peak_397925_HeLa_Form_DSase_rep3	921.46,264.66,182.37,294.08,52.1	-
chr11	88068219	88068220	rs199474831	missense	-	chr11	88068214	88068242	CSAR_peak_334728_HeLa_Form_SSase_rep2	70.02	-
chr11	88070724	88070725	rs104894210	missense	-	chr11	88070710	88070791	CSAR_peak_334734_HeLa_Form_SSase_rep2;CSAR_peak_366922_HeLa_Form_SSase_rep1;CSAR_peak_328095_HeLa_Form_SSase_rep3	122.04,87.57,202.53	-
chr11	94192631	94192632	rs137852762	missense	-	chr11	94192631	94192703	CSAR_peak_221494_HeLa_Form_DSase_rep1;CSAR_peak_244601_HeLa_Form_DSase_rep2;CSAR_peak_335220_HeLa_Form_SSase_rep2	374.27,83.47,274.31	-
chr11	94209483	94209484	rs137852763	missense	-	chr11	94209462	94209553	CSAR_peak_367495_HeLa_Form_SSase_rep1;CSAR_peak_335252_HeLa_Form_SSase_rep2;CSAR_peak_328708_HeLa_Form_SSase_rep3;CSAR_peak_398423_HeLa_Form_DSase_rep3	215.3,356.59,84.99,52.1	-
chr11	95574815	95574816	rs121434404	nonsense	-	chr11	95574782	95574817	CSAR_peak_221695_HeLa_Form_DSase_rep1	82.82	-
chr11	102995925	102995926	rs137853030	missense	+	chr11	102995912	102995934	CSAR_peak_23931_HeLa_Form_SSase_rep2	43.05	+
chr11	103055760	103055761	rs137853031	missense	+	chr11	103055734	103055763	CSAR_peak_23956_HeLa_Form_SSase_rep2	43.05	+
chr11	108004986	108004987	rs120074145	missense	+	chr11	108004980	108005025	CSAR_peak_16491_HeLa_Form_DSase_rep1	72.96	+
chr11	108005966	108005967	rs120074148	missense	+	chr11	108005959	108005993	CSAR_peak_24027_HeLa_Form_SSase_rep2	204.66	+
chr11	108017058	108017059	rs120074143	missense	+	chr11	108017039	108017081	CSAR_peak_31042_HeLa_Form_DSase_rep3;CSAR_peak_24035_HeLa_Form_SSase_rep2	62.33,208.98	+
chr11	108017060	108017061	rs120074140	missense	+	chr11	108017039	108017081	CSAR_peak_31042_HeLa_Form_DSase_rep3;CSAR_peak_24035_HeLa_Form_SSase_rep2	62.33,208.98	+
chr11	108098532	108098533	rs55861249	coding-synon,nonsense	+	chr11	108098508	108098573	CSAR_peak_24053_HeLa_Form_SSase_rep2;CSAR_peak_26645_HeLa_Form_SSase_rep1;CSAR_peak_23580_HeLa_Form_SSase_rep3	695.02,63.87,79.99	+
chr11	108199885	108199886	rs193302874	missense	+	chr11	108199853	108199895	CSAR_peak_26702_HeLa_Form_SSase_rep1	184.4	+
chr11	108199925	108199926	rs121434221	missense	+	chr11	108199921	108199949	CSAR_peak_24121_HeLa_Form_SSase_rep2	43.05	+
chr11	108199928	108199929	rs28904921	missense	+	chr11	108199921	108199949	CSAR_peak_24121_HeLa_Form_SSase_rep2	43.05	+
chr11	108200959	108200960	rs121434220	nonsense	+	chr11	108200951	108201015	CSAR_peak_26703_HeLa_Form_SSase_rep1;CSAR_peak_24122_HeLa_Form_SSase_rep2;CSAR_peak_17539_HeLa_Form_DSase_rep2	136.74,43.05,81.42	+
chr11	110102613	110102614	rs121918379	missense	-	chr11	110102589	110102622	CSAR_peak_245768_HeLa_Form_DSase_rep2;CSAR_peak_399344_HeLa_Form_DSase_rep3	131.36,117.24	-
chr11	111779564	111779565	rs104894202	nonsense	-	chr11	111779515	111779586	CSAR_peak_330302_HeLa_Form_SSase_rep3;CSAR_peak_337017_HeLa_Form_SSase_rep2;CSAR_peak_245945_HeLa_Form_DSase_rep2;CSAR_peak_399513_HeLa_Form_DSase_rep3	115.21,113.16,88.84,60.38	-
chr11	111779657	111779658	rs104894201	missense	-	chr11	111779628	111779658	CSAR_peak_337020_HeLa_Form_SSase_rep2	64.15	-
chr11	111957631	111957632	rs104894307	near-gene-5,missense	+	chr11	111957612	111957670	CSAR_peak_23875_HeLa_Form_SSase_rep3;CSAR_peak_26988_HeLa_Form_SSase_rep1	71.73,152.69	+
chr11	111957633	111957634	rs80338842	near-gene-5,missense	+	chr11	111957612	111957670	CSAR_peak_23875_HeLa_Form_SSase_rep3;CSAR_peak_26988_HeLa_Form_SSase_rep1	71.73,152.69	+
chr11	111957644	111957645	rs104894310	near-gene-5,nonsense	+	chr11	111957612	111957670	CSAR_peak_23875_HeLa_Form_SSase_rep3;CSAR_peak_26988_HeLa_Form_SSase_rep1	71.73,152.69	+
chr11	111957663	111957664	rs104894309	near-gene-5,nonsense	+	chr11	111957612	111957670	CSAR_peak_23875_HeLa_Form_SSase_rep3;CSAR_peak_26988_HeLa_Form_SSase_rep1	71.73,152.69	+
chr11	111957664	111957665	rs34677591	near-gene-5,missense	+	chr11	111957612	111957670	CSAR_peak_23875_HeLa_Form_SSase_rep3;CSAR_peak_26988_HeLa_Form_SSase_rep1	71.73,152.69	+
chr11	111959725	111959726	rs104894302	missense	+	chr11	111959725	111959754	CSAR_peak_24405_HeLa_Form_SSase_rep2	54.42	+
chr11	112103927	112103928	rs104894280	missense	+	chr11	112103910	112103958	CSAR_peak_17766_HeLa_Form_DSase_rep2;CSAR_peak_31541_HeLa_Form_DSase_rep3	117.65,107.21	+
chr11	118962868	118962869	rs118204116	missense	+	chr11	118962852	118962885	CSAR_peak_27420_HeLa_Form_SSase_rep1	94.33	+
chr11	118971105	118971106	rs28934876	missense	-	chr11	118971071	118971142	CSAR_peak_337942_HeLa_Form_SSase_rep2	133.98	-
chr11	121177952	121177953	rs104894296	missense	+	chr11	121177918	121177958	CSAR_peak_27623_HeLa_Form_SSase_rep1;CSAR_peak_25016_HeLa_Form_SSase_rep2	94.33,85.99	+
chr12	977862	977863	rs111033591	intron,nonsense	+	chr12	977860	977905	CSAR_peak_28553_HeLa_Form_SSase_rep1;CSAR_peak_25874_HeLa_Form_SSase_rep2	152.69,54.42	+
chr12	6438765	6438766	rs104895291	nonsense	-	chr12	6438763	6438800	CSAR_peak_341166_HeLa_Form_SSase_rep2	78.12	-
chr12	6438770	6438771	rs151344628	coding-synon	-	chr12	6438763	6438800	CSAR_peak_341166_HeLa_Form_SSase_rep2	78.12	-
chr12	6440031	6440058	rs104895272	cds-indel	-	chr12	6440008	6440072	CSAR_peak_402159_HeLa_Form_DSase_rep3;CSAR_peak_249129_HeLa_Form_DSase_rep2;CSAR_peak_334475_HeLa_Form_SSase_rep3;CSAR_peak_341173_HeLa_Form_SSase_rep2;CSAR_peak_373808_HeLa_Form_SSase_rep1;CSAR_peak_334476_HeLa_Form_SSase_rep3	179.95,422.23,198.66,680.06,470.45,93.39	-
chr12	6440038	6440039	rs104895285	missense	-	chr12	6440008	6440072	CSAR_peak_402159_HeLa_Form_DSase_rep3;CSAR_peak_249129_HeLa_Form_DSase_rep2;CSAR_peak_334475_HeLa_Form_SSase_rep3;CSAR_peak_341173_HeLa_Form_SSase_rep2;CSAR_peak_373808_HeLa_Form_SSase_rep1;CSAR_peak_334476_HeLa_Form_SSase_rep3	179.95,422.23,198.66,680.06,470.45,93.39	-
chr12	6440047	6440048	rs104895247	missense	-	chr12	6440008	6440072	CSAR_peak_402159_HeLa_Form_DSase_rep3;CSAR_peak_249129_HeLa_Form_DSase_rep2;CSAR_peak_334475_HeLa_Form_SSase_rep3;CSAR_peak_341173_HeLa_Form_SSase_rep2;CSAR_peak_373808_HeLa_Form_SSase_rep1;CSAR_peak_334476_HeLa_Form_SSase_rep3	179.95,422.23,198.66,680.06,470.45,93.39	-
chr12	6442328	6442329	rs104895251	intron	-	chr12	6442206	6442335	CSAR_peak_341182_HeLa_Form_SSase_rep2;CSAR_peak_373814_HeLa_Form_SSase_rep1;CSAR_peak_341184_HeLa_Form_SSase_rep2;CSAR_peak_334486_HeLa_Form_SSase_rep3	64.15,140.83,1049.79,422.73	-
chr12	6442570	6442571	rs104895288	missense	-	chr12	6442546	6442586	CSAR_peak_334487_HeLa_Form_SSase_rep3	46.47	-
chr12	6442583	6442584	rs104895233	missense	-	chr12	6442546	6442586	CSAR_peak_334487_HeLa_Form_SSase_rep3	46.47	-
chr12	6442606	6442607	rs104895257	missense	-	chr12	6442604	6442675	CSAR_peak_373816_HeLa_Form_SSase_rep1;CSAR_peak_334489_HeLa_Form_SSase_rep3;CSAR_peak_341189_HeLa_Form_SSase_rep2;CSAR_peak_249140_HeLa_Form_DSase_rep2;CSAR_peak_402169_HeLa_Form_DSase_rep3	106.45,500.98,276.31,53.95,146.24	-
chr12	6442624	6442625	rs104895242	missense	-	chr12	6442604	6442675	CSAR_peak_373816_HeLa_Form_SSase_rep1;CSAR_peak_334489_HeLa_Form_SSase_rep3;CSAR_peak_341189_HeLa_Form_SSase_rep2;CSAR_peak_249140_HeLa_Form_DSase_rep2;CSAR_peak_402169_HeLa_Form_DSase_rep3	106.45,500.98,276.31,53.95,146.24	-
chr12	6442630	6442631	rs104895234	missense	-	chr12	6442604	6442675	CSAR_peak_373816_HeLa_Form_SSase_rep1;CSAR_peak_334489_HeLa_Form_SSase_rep3;CSAR_peak_341189_HeLa_Form_SSase_rep2;CSAR_peak_249140_HeLa_Form_DSase_rep2;CSAR_peak_402169_HeLa_Form_DSase_rep3	106.45,500.98,276.31,53.95,146.24	-
chr12	6442634	6442635	rs104895278	missense	-	chr12	6442604	6442675	CSAR_peak_373816_HeLa_Form_SSase_rep1;CSAR_peak_334489_HeLa_Form_SSase_rep3;CSAR_peak_341189_HeLa_Form_SSase_rep2;CSAR_peak_249140_HeLa_Form_DSase_rep2;CSAR_peak_402169_HeLa_Form_DSase_rep3	106.45,500.98,276.31,53.95,146.24	-
chr12	6442635	6442636	rs104895260	coding-synon	-	chr12	6442604	6442675	CSAR_peak_373816_HeLa_Form_SSase_rep1;CSAR_peak_334489_HeLa_Form_SSase_rep3;CSAR_peak_341189_HeLa_Form_SSase_rep2;CSAR_peak_249140_HeLa_Form_DSase_rep2;CSAR_peak_402169_HeLa_Form_DSase_rep3	106.45,500.98,276.31,53.95,146.24	-
chr12	6442643	6442644	rs104895276	missense	-	chr12	6442604	6442675	CSAR_peak_373816_HeLa_Form_SSase_rep1;CSAR_peak_334489_HeLa_Form_SSase_rep3;CSAR_peak_341189_HeLa_Form_SSase_rep2;CSAR_peak_249140_HeLa_Form_DSase_rep2;CSAR_peak_402169_HeLa_Form_DSase_rep3	106.45,500.98,276.31,53.95,146.24	-
chr12	6442654	6442655	rs104895222	missense	-	chr12	6442604	6442675	CSAR_peak_373816_HeLa_Form_SSase_rep1;CSAR_peak_334489_HeLa_Form_SSase_rep3;CSAR_peak_341189_HeLa_Form_SSase_rep2;CSAR_peak_249140_HeLa_Form_DSase_rep2;CSAR_peak_402169_HeLa_Form_DSase_rep3	106.45,500.98,276.31,53.95,146.24	-
chr12	6442655	6442656	rs104895221	missense	-	chr12	6442604	6442675	CSAR_peak_373816_HeLa_Form_SSase_rep1;CSAR_peak_334489_HeLa_Form_SSase_rep3;CSAR_peak_341189_HeLa_Form_SSase_rep2;CSAR_peak_249140_HeLa_Form_DSase_rep2;CSAR_peak_402169_HeLa_Form_DSase_rep3	106.45,500.98,276.31,53.95,146.24	-
chr12	6442661	6442662	rs104895226	missense	-	chr12	6442604	6442675	CSAR_peak_373816_HeLa_Form_SSase_rep1;CSAR_peak_334489_HeLa_Form_SSase_rep3;CSAR_peak_341189_HeLa_Form_SSase_rep2;CSAR_peak_249140_HeLa_Form_DSase_rep2;CSAR_peak_402169_HeLa_Form_DSase_rep3	106.45,500.98,276.31,53.95,146.24	-
chr12	6442962	6442963	rs104895292	missense	-	chr12	6442960	6443060	CSAR_peak_341190_HeLa_Form_SSase_rep2;CSAR_peak_373819_HeLa_Form_SSase_rep1;CSAR_peak_402175_HeLa_Form_DSase_rep3	432.35,133.9,52.1	-
chr12	6442973	6442974	rs104895224	missense	-	chr12	6442960	6443060	CSAR_peak_341190_HeLa_Form_SSase_rep2;CSAR_peak_373819_HeLa_Form_SSase_rep1;CSAR_peak_402175_HeLa_Form_DSase_rep3	432.35,133.9,52.1	-
chr12	6442974	6442975	rs104895253	missense	-	chr12	6442960	6443060	CSAR_peak_341190_HeLa_Form_SSase_rep2;CSAR_peak_373819_HeLa_Form_SSase_rep1;CSAR_peak_402175_HeLa_Form_DSase_rep3	432.35,133.9,52.1	-
chr12	6442975	6442976	rs104895265	coding-synon	-	chr12	6442960	6443060	CSAR_peak_341190_HeLa_Form_SSase_rep2;CSAR_peak_373819_HeLa_Form_SSase_rep1;CSAR_peak_402175_HeLa_Form_DSase_rep3	432.35,133.9,52.1	-
chr12	6442981	6442982	rs56002980	nonsense,missense	-	chr12	6442960	6443060	CSAR_peak_341190_HeLa_Form_SSase_rep2;CSAR_peak_373819_HeLa_Form_SSase_rep1;CSAR_peak_402175_HeLa_Form_DSase_rep3	432.35,133.9,52.1	-
chr12	6442982	6442983	rs104895220	missense	-	chr12	6442960	6443060	CSAR_peak_341190_HeLa_Form_SSase_rep2;CSAR_peak_373819_HeLa_Form_SSase_rep1;CSAR_peak_402175_HeLa_Form_DSase_rep3	432.35,133.9,52.1	-
chr12	6442983	6442984	rs104895232	missense	-	chr12	6442960	6443060	CSAR_peak_341190_HeLa_Form_SSase_rep2;CSAR_peak_373819_HeLa_Form_SSase_rep1;CSAR_peak_402175_HeLa_Form_DSase_rep3	432.35,133.9,52.1	-
chr12	6442988	6442989	rs104895219	missense	-	chr12	6442960	6443060	CSAR_peak_341190_HeLa_Form_SSase_rep2;CSAR_peak_373819_HeLa_Form_SSase_rep1;CSAR_peak_402175_HeLa_Form_DSase_rep3	432.35,133.9,52.1	-
chr12	6442996	6442997	rs104895274	coding-synon	-	chr12	6442960	6443060	CSAR_peak_341190_HeLa_Form_SSase_rep2;CSAR_peak_373819_HeLa_Form_SSase_rep1;CSAR_peak_402175_HeLa_Form_DSase_rep3	432.35,133.9,52.1	-
chr12	6443009	6443010	rs104895252	missense	-	chr12	6442960	6443060	CSAR_peak_341190_HeLa_Form_SSase_rep2;CSAR_peak_373819_HeLa_Form_SSase_rep1;CSAR_peak_402175_HeLa_Form_DSase_rep3	432.35,133.9,52.1	-
chr12	6443010	6443011	rs104895238	missense	-	chr12	6442960	6443060	CSAR_peak_341190_HeLa_Form_SSase_rep2;CSAR_peak_373819_HeLa_Form_SSase_rep1;CSAR_peak_402175_HeLa_Form_DSase_rep3	432.35,133.9,52.1	-
chr12	6443011	6443014	rs104895246	cds-indel	-	chr12	6442960	6443060	CSAR_peak_341190_HeLa_Form_SSase_rep2;CSAR_peak_373819_HeLa_Form_SSase_rep1;CSAR_peak_402175_HeLa_Form_DSase_rep3	432.35,133.9,52.1	-
chr12	6443020	6443021	rs104895262	missense	-	chr12	6442960	6443060	CSAR_peak_341190_HeLa_Form_SSase_rep2;CSAR_peak_373819_HeLa_Form_SSase_rep1;CSAR_peak_402175_HeLa_Form_DSase_rep3	432.35,133.9,52.1	-
chr12	6443024	6443025	rs104895229	missense	-	chr12	6442960	6443060	CSAR_peak_341190_HeLa_Form_SSase_rep2;CSAR_peak_373819_HeLa_Form_SSase_rep1;CSAR_peak_402175_HeLa_Form_DSase_rep3	432.35,133.9,52.1	-
chr12	6443027	6443028	rs104895243	missense	-	chr12	6442960	6443060	CSAR_peak_341190_HeLa_Form_SSase_rep2;CSAR_peak_373819_HeLa_Form_SSase_rep1;CSAR_peak_402175_HeLa_Form_DSase_rep3	432.35,133.9,52.1	-
chr12	6443030	6443031	rs104895239	missense	-	chr12	6442960	6443060	CSAR_peak_341190_HeLa_Form_SSase_rep2;CSAR_peak_373819_HeLa_Form_SSase_rep1;CSAR_peak_402175_HeLa_Form_DSase_rep3	432.35,133.9,52.1	-
chr12	6443044	6443045	rs104895241	intron	-	chr12	6442960	6443060	CSAR_peak_341190_HeLa_Form_SSase_rep2;CSAR_peak_373819_HeLa_Form_SSase_rep1;CSAR_peak_402175_HeLa_Form_DSase_rep3	432.35,133.9,52.1	-
chr12	6443045	6443046	rs104895259	intron	-	chr12	6442960	6443060	CSAR_peak_341190_HeLa_Form_SSase_rep2;CSAR_peak_373819_HeLa_Form_SSase_rep1;CSAR_peak_402175_HeLa_Form_DSase_rep3	432.35,133.9,52.1	-
chr12	6443047	6443049	rs104895267	intron	-	chr12	6442960	6443060	CSAR_peak_341190_HeLa_Form_SSase_rep2;CSAR_peak_373819_HeLa_Form_SSase_rep1;CSAR_peak_402175_HeLa_Form_DSase_rep3	432.35,133.9,52.1	-
chr12	6443326	6443327	rs104895271	coding-synon,missense	-	chr12	6443317	6443404	CSAR_peak_225536_HeLa_Form_DSase_rep1;CSAR_peak_249143_HeLa_Form_DSase_rep2;CSAR_peak_402176_HeLa_Form_DSase_rep3;CSAR_peak_402177_HeLa_Form_DSase_rep3;CSAR_peak_373820_HeLa_Form_SSase_rep1;CSAR_peak_341193_HeLa_Form_SSase_rep2	96.11,233.81,114.87,143.35,420.17,631.11	-
chr12	6978337	6978338	rs121964845	missense	+	chr12	6978265	6978379	CSAR_peak_29656_HeLa_Form_SSase_rep1;CSAR_peak_26900_HeLa_Form_SSase_rep2;CSAR_peak_26265_HeLa_Form_SSase_rep3;CSAR_peak_29658_HeLa_Form_SSase_rep1;CSAR_peak_19620_HeLa_Form_DSase_rep2;CSAR_peak_34840_HeLa_Form_DSase_rep3	196.24,908.35,157.9,184.4,131.59,205.25	+
chr12	6978463	6978464	rs121964846	missense	+	chr12	6978423	6978589	CSAR_peak_26901_HeLa_Form_SSase_rep2;CSAR_peak_26266_HeLa_Form_SSase_rep3;CSAR_peak_29660_HeLa_Form_SSase_rep1;CSAR_peak_29661_HeLa_Form_SSase_rep1;CSAR_peak_34843_HeLa_Form_DSase_rep3;CSAR_peak_19621_HeLa_Form_DSase_rep2;CSAR_peak_18371_HeLa_Form_DSase_rep1;CSAR_peak_19622_HeLa_Form_DSase_rep2;CSAR_peak_34844_HeLa_Form_DSase_rep3;CSAR_peak_34845_HeLa_Form_DSase_rep3	573.23,221.65,73.5,438.51,133.22,99.81,157.85,370.59,108.26,277.78	+
chr12	6978532	6978533	rs121964850	nonsense	+	chr12	6978423	6978589	CSAR_peak_26901_HeLa_Form_SSase_rep2;CSAR_peak_26266_HeLa_Form_SSase_rep3;CSAR_peak_29660_HeLa_Form_SSase_rep1;CSAR_peak_29661_HeLa_Form_SSase_rep1;CSAR_peak_34843_HeLa_Form_DSase_rep3;CSAR_peak_19621_HeLa_Form_DSase_rep2;CSAR_peak_18371_HeLa_Form_DSase_rep1;CSAR_peak_19622_HeLa_Form_DSase_rep2;CSAR_peak_34844_HeLa_Form_DSase_rep3;CSAR_peak_34845_HeLa_Form_DSase_rep3	573.23,221.65,73.5,438.51,133.22,99.81,157.85,370.59,108.26,277.78	+
chr12	6978904	6978905	rs121964849	missense	+	chr12	6978852	6978922	CSAR_peak_26271_HeLa_Form_SSase_rep3;CSAR_peak_26902_HeLa_Form_SSase_rep2;CSAR_peak_29663_HeLa_Form_SSase_rep1;CSAR_peak_19624_HeLa_Form_DSase_rep2	81.12,274.2,110.26,280.48	+
chr12	6979517	6979518	rs121964847	missense	+	chr12	6979514	6979543	CSAR_peak_26911_HeLa_Form_SSase_rep2;CSAR_peak_34856_HeLa_Form_DSase_rep3	55.17,53.89	+
chr12	7083588	7083589	rs74435397	missense	+	chr12	7083534	7083597	CSAR_peak_26991_HeLa_Form_SSase_rep2;CSAR_peak_26378_HeLa_Form_SSase_rep3;CSAR_peak_18420_HeLa_Form_DSase_rep1	468.44,145.5,292.91	+
chr12	9232350	9232351	rs1800433	missense	-	chr12	9232320	9232356	CSAR_peak_341995_HeLa_Form_SSase_rep2;CSAR_peak_402848_HeLa_Form_DSase_rep3;CSAR_peak_226190_HeLa_Form_DSase_rep1	120.91,146.24,129.18	-
chr12	16043544	16043545	rs149620856	unknown	+	chr12	16043543	16043585	CSAR_peak_30902_HeLa_Form_SSase_rep1;CSAR_peak_27973_HeLa_Form_SSase_rep2;CSAR_peak_20406_HeLa_Form_DSase_rep2	293,472.85,208.74	+
chr12	21794965	21794966	rs118203895	missense	-	chr12	21794891	21795079	CSAR_peak_404112_HeLa_Form_DSase_rep3;CSAR_peak_344076_HeLa_Form_SSase_rep2;CSAR_peak_337363_HeLa_Form_SSase_rep3;CSAR_peak_404113_HeLa_Form_DSase_rep3;CSAR_peak_251515_HeLa_Form_DSase_rep2;CSAR_peak_404114_HeLa_Form_DSase_rep3;CSAR_peak_251516_HeLa_Form_DSase_rep2;CSAR_peak_227571_HeLa_Form_DSase_rep1;CSAR_peak_404116_HeLa_Form_DSase_rep3;CSAR_peak_344078_HeLa_Form_SSase_rep2	57.13,47.6,204.54,179.95,251.49,313.92,718.3,99.21,60.38,561.43	-
chr12	21796904	21796905	rs118203896	missense	-	chr12	21796877	21796934	CSAR_peak_344081_HeLa_Form_SSase_rep2;CSAR_peak_404118_HeLa_Form_DSase_rep3;CSAR_peak_251521_HeLa_Form_DSase_rep2	593.46,555.61,131.01	-
chr12	21807586	21807587	rs118203897	missense	-	chr12	21807480	21807650	CSAR_peak_344116_HeLa_Form_SSase_rep2;CSAR_peak_337396_HeLa_Form_SSase_rep3;CSAR_peak_251551_HeLa_Form_DSase_rep2;CSAR_peak_404136_HeLa_Form_DSase_rep3;CSAR_peak_227604_HeLa_Form_DSase_rep1;CSAR_peak_344120_HeLa_Form_SSase_rep2;CSAR_peak_337398_HeLa_Form_SSase_rep3;CSAR_peak_344121_HeLa_Form_SSase_rep2;CSAR_peak_376867_HeLa_Form_SSase_rep1;CSAR_peak_404137_HeLa_Form_DSase_rep3	592.08,58.62,214.98,304.45,394.65,211.65,115.21,64.15,65.44,105.78	-
chr12	25380238	25380239	rs104886027	coding-synon	-	chr12	25380236	25380277	CSAR_peak_251847_HeLa_Form_DSase_rep2;CSAR_peak_337734_HeLa_Form_SSase_rep3	178.15,46.47	-
chr12	25380241	25380242	rs104886028	missense	-	chr12	25380236	25380277	CSAR_peak_251847_HeLa_Form_DSase_rep2;CSAR_peak_337734_HeLa_Form_SSase_rep3	178.15,46.47	-
chr12	25380274	25380275	rs17851045	missense	-	chr12	25380236	25380277	CSAR_peak_251847_HeLa_Form_DSase_rep2;CSAR_peak_337734_HeLa_Form_SSase_rep3	178.15,46.47	-
chr12	25380275	25380276	rs121913240	missense	-	chr12	25380236	25380277	CSAR_peak_251847_HeLa_Form_DSase_rep2;CSAR_peak_337734_HeLa_Form_SSase_rep3	178.15,46.47	-
chr12	25380276	25380277	rs121913238	missense	-	chr12	25380236	25380277	CSAR_peak_251847_HeLa_Form_DSase_rep2;CSAR_peak_337734_HeLa_Form_SSase_rep3	178.15,46.47	-
chr12	25398278	25398279	rs104894365	missense	-	chr12	25398263	25398305	CSAR_peak_377238_HeLa_Form_SSase_rep1	87.57	-
chr12	25398281	25398282	rs121913535	missense	-	chr12	25398263	25398305	CSAR_peak_377238_HeLa_Form_SSase_rep1	87.57	-
chr12	25398283	25398284	rs121913529	missense	-	chr12	25398263	25398305	CSAR_peak_377238_HeLa_Form_SSase_rep1	87.57	-
chr12	25398284	25398285	rs121913530	missense	-	chr12	25398263	25398305	CSAR_peak_377238_HeLa_Form_SSase_rep1	87.57	-
chr12	25398303	25398304	rs104894361	missense	-	chr12	25398263	25398305	CSAR_peak_377238_HeLa_Form_SSase_rep1	87.57	-
chr12	39752127	39752128	rs121912588	missense	-	chr12	39752108	39752150	CSAR_peak_346891_HeLa_Form_SSase_rep2;CSAR_peak_405815_HeLa_Form_DSase_rep3	192.81,114.87	-
chr12	48524175	48524176	rs121918193	missense	+	chr12	48524157	48524197	CSAR_peak_24980_HeLa_Form_DSase_rep2;CSAR_peak_33119_HeLa_Form_SSase_rep2	117.65,85.99	+
chr12	48526695	48526696	rs121918195	nonsense	+	chr12	48526659	48526778	CSAR_peak_36412_HeLa_Form_SSase_rep1;CSAR_peak_33123_HeLa_Form_SSase_rep2;CSAR_peak_33570_HeLa_Form_SSase_rep3;CSAR_peak_43169_HeLa_Form_DSase_rep3;CSAR_peak_24986_HeLa_Form_DSase_rep2;CSAR_peak_43170_HeLa_Form_DSase_rep3	92.73,303.21,71.73,134.09,85.89,186.75	+
chr12	48535823	48535824	rs121918194	missense	+	chr12	48535808	48535825	CSAR_peak_33150_HeLa_Form_SSase_rep2	43.32	+
chr12	48538878	48538879	rs121918196	missense	+	chr12	48538833	48538920	CSAR_peak_36451_HeLa_Form_SSase_rep1;CSAR_peak_33159_HeLa_Form_SSase_rep2;CSAR_peak_43217_HeLa_Form_DSase_rep3	236.65,43.05,62.33	+
chr12	49578883	49578884	rs137853050	missense	-	chr12	49578795	49578895	CSAR_peak_350175_HeLa_Form_SSase_rep2;CSAR_peak_383184_HeLa_Form_SSase_rep1;CSAR_peak_343410_HeLa_Form_SSase_rep3;CSAR_peak_343411_HeLa_Form_SSase_rep3;CSAR_peak_256274_HeLa_Form_DSase_rep2;CSAR_peak_408256_HeLa_Form_DSase_rep3	670.18,335.63,61.56,53.26,124.82,161.72	-
chr12	49578884	49578885	rs137853049	missense	-	chr12	49578795	49578895	CSAR_peak_350175_HeLa_Form_SSase_rep2;CSAR_peak_383184_HeLa_Form_SSase_rep1;CSAR_peak_343410_HeLa_Form_SSase_rep3;CSAR_peak_343411_HeLa_Form_SSase_rep3;CSAR_peak_256274_HeLa_Form_DSase_rep2;CSAR_peak_408256_HeLa_Form_DSase_rep3	670.18,335.63,61.56,53.26,124.82,161.72	-
chr12	49578892	49578893	rs137853047	missense	-	chr12	49578795	49578895	CSAR_peak_350175_HeLa_Form_SSase_rep2;CSAR_peak_383184_HeLa_Form_SSase_rep1;CSAR_peak_343410_HeLa_Form_SSase_rep3;CSAR_peak_343411_HeLa_Form_SSase_rep3;CSAR_peak_256274_HeLa_Form_DSase_rep2;CSAR_peak_408256_HeLa_Form_DSase_rep3	670.18,335.63,61.56,53.26,124.82,161.72	-
chr12	49578958	49578959	rs137853048	missense	-	chr12	49578949	49579005	CSAR_peak_350179_HeLa_Form_SSase_rep2;CSAR_peak_383186_HeLa_Form_SSase_rep1;CSAR_peak_343412_HeLa_Form_SSase_rep3	417.09,280.23,51.11	-
chr12	49579586	49579587	rs137853045	missense	-	chr12	49579540	49579587	CSAR_peak_350186_HeLa_Form_SSase_rep2	196.66	-
chr12	53292526	53292527	rs56997521	ncRNA,missense	-	chr12	53292472	53292612	CSAR_peak_351222_HeLa_Form_SSase_rep2;CSAR_peak_384274_HeLa_Form_SSase_rep1;CSAR_peak_344551_HeLa_Form_SSase_rep3;CSAR_peak_344552_HeLa_Form_SSase_rep3;CSAR_peak_408937_HeLa_Form_DSase_rep3;CSAR_peak_257132_HeLa_Form_DSase_rep2;CSAR_peak_232619_HeLa_Form_DSase_rep1	640.86,472.44,215.33,73.95,155.76,228.94,59.57	-
chr12	53292536	53292537	rs61616174	coding-synon,ncRNA	-	chr12	53292472	53292612	CSAR_peak_351222_HeLa_Form_SSase_rep2;CSAR_peak_384274_HeLa_Form_SSase_rep1;CSAR_peak_344551_HeLa_Form_SSase_rep3;CSAR_peak_344552_HeLa_Form_SSase_rep3;CSAR_peak_408937_HeLa_Form_DSase_rep3;CSAR_peak_257132_HeLa_Form_DSase_rep2;CSAR_peak_232619_HeLa_Form_DSase_rep1	640.86,472.44,215.33,73.95,155.76,228.94,59.57	-
chr12	53292589	53292590	rs57626370	ncRNA,missense	-	chr12	53292472	53292612	CSAR_peak_351222_HeLa_Form_SSase_rep2;CSAR_peak_384274_HeLa_Form_SSase_rep1;CSAR_peak_344551_HeLa_Form_SSase_rep3;CSAR_peak_344552_HeLa_Form_SSase_rep3;CSAR_peak_408937_HeLa_Form_DSase_rep3;CSAR_peak_257132_HeLa_Form_DSase_rep2;CSAR_peak_232619_HeLa_Form_DSase_rep1	640.86,472.44,215.33,73.95,155.76,228.94,59.57	-
chr12	53292643	53292644	rs62636489	ncRNA,missense	-	chr12	53292617	53292718	CSAR_peak_257135_HeLa_Form_DSase_rep2;CSAR_peak_408939_HeLa_Form_DSase_rep3;CSAR_peak_351224_HeLa_Form_SSase_rep2;CSAR_peak_344557_HeLa_Form_SSase_rep3;CSAR_peak_257136_HeLa_Form_DSase_rep2;CSAR_peak_232626_HeLa_Form_DSase_rep1	285.22,115.71,567.87,304.81,397.46,188.17	-
chr12	53293584	53293585	rs58912304	ncRNA,missense	-	chr12	53293560	53293886	CSAR_peak_232628_HeLa_Form_DSase_rep1;CSAR_peak_344561_HeLa_Form_SSase_rep3;CSAR_peak_351227_HeLa_Form_SSase_rep2;CSAR_peak_344564_HeLa_Form_SSase_rep3;CSAR_peak_384284_HeLa_Form_SSase_rep1;CSAR_peak_408945_HeLa_Form_DSase_rep3;CSAR_peak_232630_HeLa_Form_DSase_rep1;CSAR_peak_257139_HeLa_Form_DSase_rep2;CSAR_peak_232632_HeLa_Form_DSase_rep1;CSAR_peak_408947_HeLa_Form_DSase_rep3;CSAR_peak_257140_He…	82.82,204.54,2082.78,576.97,1073.59,636.2,124.68,221.31,414.51,363.85,698.76,63.78,1344.24,89.83,70.49,306.51,277.76,63.42,896.84,359.87,269.78	-
chr12	53293716	53293717	rs199422324	ncRNA,missense	-	chr12	53293560	53293886	CSAR_peak_232628_HeLa_Form_DSase_rep1;CSAR_peak_344561_HeLa_Form_SSase_rep3;CSAR_peak_351227_HeLa_Form_SSase_rep2;CSAR_peak_344564_HeLa_Form_SSase_rep3;CSAR_peak_384284_HeLa_Form_SSase_rep1;CSAR_peak_408945_HeLa_Form_DSase_rep3;CSAR_peak_232630_HeLa_Form_DSase_rep1;CSAR_peak_257139_HeLa_Form_DSase_rep2;CSAR_peak_232632_HeLa_Form_DSase_rep1;CSAR_peak_408947_HeLa_Form_DSase_rep3;CSAR_peak_257140_He…	82.82,204.54,2082.78,576.97,1073.59,636.2,124.68,221.31,414.51,363.85,698.76,63.78,1344.24,89.83,70.49,306.51,277.76,63.42,896.84,359.87,269.78	-
chr12	53295675	53295676	rs199422323	ncRNA,missense	-	chr12	53295648	53295759	CSAR_peak_232652_HeLa_Form_DSase_rep1;CSAR_peak_408964_HeLa_Form_DSase_rep3;CSAR_peak_257158_HeLa_Form_DSase_rep2;CSAR_peak_232654_HeLa_Form_DSase_rep1;CSAR_peak_408967_HeLa_Form_DSase_rep3;CSAR_peak_351238_HeLa_Form_SSase_rep2;CSAR_peak_384306_HeLa_Form_SSase_rep1;CSAR_peak_344587_HeLa_Form_SSase_rep3;CSAR_peak_384307_HeLa_Form_SSase_rep1	182.37,188.08,230.88,89.72,150.07,1626.84,106.45,555.55,80.96	-
chr12	53298549	53298550	rs58262021	coding-synon,ncRNA	-	chr12	53298456	53298602	CSAR_peak_408981_HeLa_Form_DSase_rep3;CSAR_peak_257173_HeLa_Form_DSase_rep2;CSAR_peak_232667_HeLa_Form_DSase_rep1;CSAR_peak_408985_HeLa_Form_DSase_rep3;CSAR_peak_351251_HeLa_Form_SSase_rep2;CSAR_peak_344602_HeLa_Form_SSase_rep3;CSAR_peak_384322_HeLa_Form_SSase_rep1;CSAR_peak_257175_HeLa_Form_DSase_rep2	60.38,568.6,219.89,257.16,746.02,803.56,770.67,216.25	-
chr12	53298578	53298579	rs59536457	ncRNA,missense	-	chr12	53298456	53298602	CSAR_peak_408981_HeLa_Form_DSase_rep3;CSAR_peak_257173_HeLa_Form_DSase_rep2;CSAR_peak_232667_HeLa_Form_DSase_rep1;CSAR_peak_408985_HeLa_Form_DSase_rep3;CSAR_peak_351251_HeLa_Form_SSase_rep2;CSAR_peak_344602_HeLa_Form_SSase_rep3;CSAR_peak_384322_HeLa_Form_SSase_rep1;CSAR_peak_257175_HeLa_Form_DSase_rep2	60.38,568.6,219.89,257.16,746.02,803.56,770.67,216.25	-
chr12	53298581	53298582	rs11554495	ncRNA,missense	-	chr12	53298456	53298602	CSAR_peak_408981_HeLa_Form_DSase_rep3;CSAR_peak_257173_HeLa_Form_DSase_rep2;CSAR_peak_232667_HeLa_Form_DSase_rep1;CSAR_peak_408985_HeLa_Form_DSase_rep3;CSAR_peak_351251_HeLa_Form_SSase_rep2;CSAR_peak_344602_HeLa_Form_SSase_rep3;CSAR_peak_384322_HeLa_Form_SSase_rep1;CSAR_peak_257175_HeLa_Form_DSase_rep2	60.38,568.6,219.89,257.16,746.02,803.56,770.67,216.25	-
chr12	53298601	53298602	rs57282588	ncRNA,missense	-	chr12	53298456	53298602	CSAR_peak_408981_HeLa_Form_DSase_rep3;CSAR_peak_257173_HeLa_Form_DSase_rep2;CSAR_peak_232667_HeLa_Form_DSase_rep1;CSAR_peak_408985_HeLa_Form_DSase_rep3;CSAR_peak_351251_HeLa_Form_SSase_rep2;CSAR_peak_344602_HeLa_Form_SSase_rep3;CSAR_peak_384322_HeLa_Form_SSase_rep1;CSAR_peak_257175_HeLa_Form_DSase_rep2	60.38,568.6,219.89,257.16,746.02,803.56,770.67,216.25	-
chr12	53298605	53298606	rs57749775	ncRNA,missense	-	chr12	53298605	53298734	CSAR_peak_344604_HeLa_Form_SSase_rep3;CSAR_peak_384324_HeLa_Form_SSase_rep1;CSAR_peak_351252_HeLa_Form_SSase_rep2;CSAR_peak_351253_HeLa_Form_SSase_rep2;CSAR_peak_257176_HeLa_Form_DSase_rep2	521.07,87.28,356.59,213.62,281.92	-
chr12	53298607	53298608	rs61710484	ncRNA,missense	-	chr12	53298605	53298734	CSAR_peak_344604_HeLa_Form_SSase_rep3;CSAR_peak_384324_HeLa_Form_SSase_rep1;CSAR_peak_351252_HeLa_Form_SSase_rep2;CSAR_peak_351253_HeLa_Form_SSase_rep2;CSAR_peak_257176_HeLa_Form_DSase_rep2	521.07,87.28,356.59,213.62,281.92	-
chr12	53298688	53298689	rs57286292	ncRNA,missense	-	chr12	53298605	53298734	CSAR_peak_344604_HeLa_Form_SSase_rep3;CSAR_peak_384324_HeLa_Form_SSase_rep1;CSAR_peak_351252_HeLa_Form_SSase_rep2;CSAR_peak_351253_HeLa_Form_SSase_rep2;CSAR_peak_257176_HeLa_Form_DSase_rep2	521.07,87.28,356.59,213.62,281.92	-
chr12	53343172	53343173	rs57527626	unknown	+	chr12	53342991	53343401	CSAR_peak_34121_HeLa_Form_SSase_rep2;CSAR_peak_34628_HeLa_Form_SSase_rep3;CSAR_peak_34629_HeLa_Form_SSase_rep3;CSAR_peak_34122_HeLa_Form_SSase_rep2;CSAR_peak_37550_HeLa_Form_SSase_rep1;CSAR_peak_37551_HeLa_Form_SSase_rep1;CSAR_peak_34123_HeLa_Form_SSase_rep2;CSAR_peak_37552_HeLa_Form_SSase_rep1;CSAR_peak_37553_HeLa_Form_SSase_rep1;CSAR_peak_37556_HeLa_Form_SSase_rep1;CSAR_peak_25823_HeLa_Form_DSa…	612.5,261.84,340.82,1276.25,380.81,236.65,3943.3,272.87,860.19,65.3,703.1,623.85,62.44,405.58,130.37,563.94,98.49,200.34,231.99,83.19	+
chr12	53343263	53343264	rs61136606	intron,ncRNA,missense	+	chr12	53342991	53343401	CSAR_peak_34121_HeLa_Form_SSase_rep2;CSAR_peak_34628_HeLa_Form_SSase_rep3;CSAR_peak_34629_HeLa_Form_SSase_rep3;CSAR_peak_34122_HeLa_Form_SSase_rep2;CSAR_peak_37550_HeLa_Form_SSase_rep1;CSAR_peak_37551_HeLa_Form_SSase_rep1;CSAR_peak_34123_HeLa_Form_SSase_rep2;CSAR_peak_37552_HeLa_Form_SSase_rep1;CSAR_peak_37553_HeLa_Form_SSase_rep1;CSAR_peak_37556_HeLa_Form_SSase_rep1;CSAR_peak_25823_HeLa_Form_DSa…	612.5,261.84,340.82,1276.25,380.81,236.65,3943.3,272.87,860.19,65.3,703.1,623.85,62.44,405.58,130.37,563.94,98.49,200.34,231.99,83.19	+
chr12	53343339	53343340	rs57758506	intron,near-gene-5,ncRNA,missense	+	chr12	53342991	53343401	CSAR_peak_34121_HeLa_Form_SSase_rep2;CSAR_peak_34628_HeLa_Form_SSase_rep3;CSAR_peak_34629_HeLa_Form_SSase_rep3;CSAR_peak_34122_HeLa_Form_SSase_rep2;CSAR_peak_37550_HeLa_Form_SSase_rep1;CSAR_peak_37551_HeLa_Form_SSase_rep1;CSAR_peak_34123_HeLa_Form_SSase_rep2;CSAR_peak_37552_HeLa_Form_SSase_rep1;CSAR_peak_37553_HeLa_Form_SSase_rep1;CSAR_peak_37556_HeLa_Form_SSase_rep1;CSAR_peak_25823_HeLa_Form_DSa…	612.5,261.84,340.82,1276.25,380.81,236.65,3943.3,272.87,860.19,65.3,703.1,623.85,62.44,405.58,130.37,563.94,98.49,200.34,231.99,83.19	+
chr12	53344141	53344142	rs59979366	near-gene-5,missense	+	chr12	53344125	53344165	CSAR_peak_25833_HeLa_Form_DSase_rep2	167.4	+
chr12	53344182	53344183	rs77832070	coding-synon,near-gene-5	+	chr12	53344166	53344227	CSAR_peak_44467_HeLa_Form_DSase_rep3;CSAR_peak_37560_HeLa_Form_SSase_rep1;CSAR_peak_34128_HeLa_Form_SSase_rep2;CSAR_peak_44468_HeLa_Form_DSase_rep3;CSAR_peak_25835_HeLa_Form_DSase_rep2;CSAR_peak_23945_HeLa_Form_DSase_rep1	43.29,293,457.49,139.27,63.84,60.47	+
chr12	53345295	53345296	rs58472472	near-gene-5,missense	+	chr12	53345270	53345456	CSAR_peak_34651_HeLa_Form_SSase_rep3;CSAR_peak_34134_HeLa_Form_SSase_rep2;CSAR_peak_37573_HeLa_Form_SSase_rep1;CSAR_peak_34653_HeLa_Form_SSase_rep3;CSAR_peak_34135_HeLa_Form_SSase_rep2;CSAR_peak_37574_HeLa_Form_SSase_rep1;CSAR_peak_37578_HeLa_Form_SSase_rep1;CSAR_peak_44479_HeLa_Form_DSase_rep3;CSAR_peak_25844_HeLa_Form_DSase_rep2;CSAR_peak_25845_HeLa_Form_DSase_rep2;CSAR_peak_23959_HeLa_Form_DSa…	53.87,85.99,85.02,74.43,545.59,158.37,78.36,107.21,124.32,251.59,67.47,69.17,80.14,129.25	+
chr12	53345388	53345389	rs57354642	near-gene-5,missense	+	chr12	53345270	53345456	CSAR_peak_34651_HeLa_Form_SSase_rep3;CSAR_peak_34134_HeLa_Form_SSase_rep2;CSAR_peak_37573_HeLa_Form_SSase_rep1;CSAR_peak_34653_HeLa_Form_SSase_rep3;CSAR_peak_34135_HeLa_Form_SSase_rep2;CSAR_peak_37574_HeLa_Form_SSase_rep1;CSAR_peak_37578_HeLa_Form_SSase_rep1;CSAR_peak_44479_HeLa_Form_DSase_rep3;CSAR_peak_25844_HeLa_Form_DSase_rep2;CSAR_peak_25845_HeLa_Form_DSase_rep2;CSAR_peak_23959_HeLa_Form_DSa…	53.87,85.99,85.02,74.43,545.59,158.37,78.36,107.21,124.32,251.59,67.47,69.17,80.14,129.25	+
chr12	53345545	53345546	rs59112368	near-gene-5,missense	+	chr12	53345532	53345592	CSAR_peak_34661_HeLa_Form_SSase_rep3;CSAR_peak_34136_HeLa_Form_SSase_rep2;CSAR_peak_37580_HeLa_Form_SSase_rep1	91.63,668.87,186.15	+
chr12	53345946	53345947	rs58138700	coding-synon	+	chr12	53345908	53346157	CSAR_peak_34139_HeLa_Form_SSase_rep2;CSAR_peak_34665_HeLa_Form_SSase_rep3;CSAR_peak_37584_HeLa_Form_SSase_rep1;CSAR_peak_25850_HeLa_Form_DSase_rep2;CSAR_peak_44494_HeLa_Form_DSase_rep3;CSAR_peak_23967_HeLa_Form_DSase_rep1;CSAR_peak_44495_HeLa_Form_DSase_rep3;CSAR_peak_34140_HeLa_Form_SSase_rep2;CSAR_peak_37585_HeLa_Form_SSase_rep1;CSAR_peak_34670_HeLa_Form_SSase_rep3;CSAR_peak_37586_HeLa_Form_SSa…	814.74,160.55,125.7,73.71,75.29,98.29,56.76,680.02,218.23,133.56,244.73,75.29,440.97,75.29,98.7,67.6,261.3,53.89	+
chr12	53345971	53345972	rs57370769	missense	+	chr12	53345908	53346157	CSAR_peak_34139_HeLa_Form_SSase_rep2;CSAR_peak_34665_HeLa_Form_SSase_rep3;CSAR_peak_37584_HeLa_Form_SSase_rep1;CSAR_peak_25850_HeLa_Form_DSase_rep2;CSAR_peak_44494_HeLa_Form_DSase_rep3;CSAR_peak_23967_HeLa_Form_DSase_rep1;CSAR_peak_44495_HeLa_Form_DSase_rep3;CSAR_peak_34140_HeLa_Form_SSase_rep2;CSAR_peak_37585_HeLa_Form_SSase_rep1;CSAR_peak_34670_HeLa_Form_SSase_rep3;CSAR_peak_37586_HeLa_Form_SSa…	814.74,160.55,125.7,73.71,75.29,98.29,56.76,680.02,218.23,133.56,244.73,75.29,440.97,75.29,98.7,67.6,261.3,53.89	+
chr12	54676408	54676409	rs148238970	coding-synon	+	chr12	54676407	54676481	CSAR_peak_34692_HeLa_Form_SSase_rep2;CSAR_peak_38236_HeLa_Form_SSase_rep1;CSAR_peak_26370_HeLa_Form_DSase_rep2	629.2,57.02,55.71	+
chr12	56531404	56531405	rs139397863	coding-synon	+	chr12	56531385	56531427	CSAR_peak_35029_HeLa_Form_SSase_rep2	58.66	+
chr12	58145429	58145430	rs104894340	missense	-	chr12	58145392	58145553	CSAR_peak_347311_HeLa_Form_SSase_rep3;CSAR_peak_387048_HeLa_Form_SSase_rep1;CSAR_peak_353796_HeLa_Form_SSase_rep2;CSAR_peak_347313_HeLa_Form_SSase_rep3;CSAR_peak_387050_HeLa_Form_SSase_rep1;CSAR_peak_410859_HeLa_Form_DSase_rep3;CSAR_peak_259350_HeLa_Form_DSase_rep2;CSAR_peak_234478_HeLa_Form_DSase_rep1;CSAR_peak_410862_HeLa_Form_DSase_rep3;CSAR_peak_259355_HeLa_Form_DSase_rep2	183.24,278.67,753.02,305.72,383.11,95.81,281.92,74.15,146.24,178.15	-
chr12	58145430	58145431	rs11547328	missense	-	chr12	58145392	58145553	CSAR_peak_347311_HeLa_Form_SSase_rep3;CSAR_peak_387048_HeLa_Form_SSase_rep1;CSAR_peak_353796_HeLa_Form_SSase_rep2;CSAR_peak_347313_HeLa_Form_SSase_rep3;CSAR_peak_387050_HeLa_Form_SSase_rep1;CSAR_peak_410859_HeLa_Form_DSase_rep3;CSAR_peak_259350_HeLa_Form_DSase_rep2;CSAR_peak_234478_HeLa_Form_DSase_rep1;CSAR_peak_410862_HeLa_Form_DSase_rep3;CSAR_peak_259355_HeLa_Form_DSase_rep2	183.24,278.67,753.02,305.72,383.11,95.81,281.92,74.15,146.24,178.15	-
chr12	58190321	58190322	rs121909485	intron,missense,untranslated-3	+	chr12	58190290	58190353	CSAR_peak_39185_HeLa_Form_SSase_rep1;CSAR_peak_35562_HeLa_Form_SSase_rep2;CSAR_peak_46446_HeLa_Form_DSase_rep3	184.4,437.08,219.81	+
chr12	65130818	65130819	rs119461974	nonsense	-	chr12	65130761	65130893	CSAR_peak_347677_HeLa_Form_SSase_rep3;CSAR_peak_354162_HeLa_Form_SSase_rep2;CSAR_peak_411071_HeLa_Form_DSase_rep3;CSAR_peak_411073_HeLa_Form_DSase_rep3;CSAR_peak_234718_HeLa_Form_DSase_rep1;CSAR_peak_354163_HeLa_Form_SSase_rep2;CSAR_peak_347678_HeLa_Form_SSase_rep3	259.76,598.33,60.38,86.12,82.82,78.12,46.47	-
chr12	67691431	67691432	rs193921038	missense	+	chr12	67691417	67691459	CSAR_peak_25686_HeLa_Form_DSase_rep1	72.96	+
chr12	67699678	67699679	rs144983303	missense	+	chr12	67699639	67699701	CSAR_peak_36595_HeLa_Form_SSase_rep2;CSAR_peak_40234_HeLa_Form_SSase_rep1;CSAR_peak_25698_HeLa_Form_DSase_rep1;CSAR_peak_27811_HeLa_Form_DSase_rep2	150.07,121.21,71.33,51.24	+
chr12	69115742	69115743	rs141485723	coding-synon	+	chr12	69115675	69115764	CSAR_peak_47926_HeLa_Form_DSase_rep3;CSAR_peak_40488_HeLa_Form_SSase_rep1;CSAR_peak_36819_HeLa_Form_SSase_rep2	83.73,295.47,353.84	+
chr12	75875824	75875825	rs139100030	missense	+	chr12	75875789	75875851	CSAR_peak_48812_HeLa_Form_DSase_rep3;CSAR_peak_37467_HeLa_Form_SSase_rep2;CSAR_peak_41192_HeLa_Form_SSase_rep1	115.2,200.65,94.33	+
chr12	88471039	88471040	rs62651028	unknown	-	chr12	88471018	88471048	CSAR_peak_412379_HeLa_Form_DSase_rep3	60.38	-
chr12	88471039	88471040	rs137852832	nonsense	-	chr12	88471018	88471048	CSAR_peak_412379_HeLa_Form_DSase_rep3	60.38	-
chr12	98926672	98926673	rs138938727	intron,missense	+	chr12	98926651	98926685	CSAR_peak_38036_HeLa_Form_SSase_rep2;CSAR_peak_41803_HeLa_Form_SSase_rep1	140.7,94.33	+
chr12	98989267	98989268	rs104894375	intron,missense	+	chr12	98989236	98989298	CSAR_peak_41910_HeLa_Form_SSase_rep1;CSAR_peak_38136_HeLa_Form_SSase_rep2;CSAR_peak_38475_HeLa_Form_SSase_rep3;CSAR_peak_26751_HeLa_Form_DSase_rep1;CSAR_peak_49651_HeLa_Form_DSase_rep3;CSAR_peak_28931_HeLa_Form_DSase_rep2	244.8,527.35,71.73,112.37,161.19,63.23	+
chr12	104337008	104337009	rs143727498	missense	+	chr12	104336845	104337186	CSAR_peak_38509_HeLa_Form_SSase_rep2;CSAR_peak_38862_HeLa_Form_SSase_rep3;CSAR_peak_42361_HeLa_Form_SSase_rep1;CSAR_peak_42362_HeLa_Form_SSase_rep1;CSAR_peak_50197_HeLa_Form_DSase_rep3;CSAR_peak_29300_HeLa_Form_DSase_rep2;CSAR_peak_38510_HeLa_Form_SSase_rep2;CSAR_peak_42363_HeLa_Form_SSase_rep1;CSAR_peak_38867_HeLa_Form_SSase_rep3;CSAR_peak_38868_HeLa_Form_SSase_rep3;CSAR_peak_38873_HeLa_Form_SSa…	1040.68,145.5,244.8,536.16,359.31,79.48,2232.6,1648.19,403.48,166.36,103.71,115.2,327.82,87,311.59,246.73,228.65,156.55	+
chr12	109541346	109541347	rs193922715	coding-synon	+	chr12	109541326	109541361	CSAR_peak_39370_HeLa_Form_SSase_rep2;CSAR_peak_43277_HeLa_Form_SSase_rep1	275.16,125.66	+
chr12	110012613	110012705	rs104895309	near-gene-5	+	chr12	110012699	110012736	CSAR_peak_43327_HeLa_Form_SSase_rep1	94.33	+
chr12	110012699	110012699	rs104895322	near-gene-5,frameshift	+	chr12	110012699	110012736	CSAR_peak_43327_HeLa_Form_SSase_rep1	94.33	+
chr12	110012701	110012702	rs104895330	coding-synon,near-gene-5	+	chr12	110012699	110012736	CSAR_peak_43327_HeLa_Form_SSase_rep1	94.33	+
chr12	110012706	110012707	rs104895378	near-gene-5,splice-5	+	chr12	110012699	110012736	CSAR_peak_43327_HeLa_Form_SSase_rep1	94.33	+
chr12	110719661	110719662	rs28929478	missense	+	chr12	110719594	110719745	CSAR_peak_27819_HeLa_Form_DSase_rep1;CSAR_peak_51405_HeLa_Form_DSase_rep3;CSAR_peak_30102_HeLa_Form_DSase_rep2;CSAR_peak_27820_HeLa_Form_DSase_rep1;CSAR_peak_39499_HeLa_Form_SSase_rep2;CSAR_peak_39500_HeLa_Form_SSase_rep2;CSAR_peak_43430_HeLa_Form_SSase_rep1;CSAR_peak_43431_HeLa_Form_SSase_rep1	434.1,165.47,129.25,283.77,85.99,527.35,122.95,236.65	+
chr12	110729926	110729927	rs121912731	nonsense	+	chr12	110729826	110729959	CSAR_peak_27852_HeLa_Form_DSase_rep1;CSAR_peak_30136_HeLa_Form_DSase_rep2;CSAR_peak_39548_HeLa_Form_SSase_rep2;CSAR_peak_43476_HeLa_Form_SSase_rep1;CSAR_peak_39549_HeLa_Form_SSase_rep2;CSAR_peak_39923_HeLa_Form_SSase_rep3	84.7,97.02,117.06,152.69,275.16,181.54	+
chr12	110734470	110734471	rs121912738	missense	+	chr12	110734413	110734575	CSAR_peak_43488_HeLa_Form_SSase_rep1;CSAR_peak_39562_HeLa_Form_SSase_rep2;CSAR_peak_43489_HeLa_Form_SSase_rep1;CSAR_peak_39938_HeLa_Form_SSase_rep3;CSAR_peak_39939_HeLa_Form_SSase_rep3;CSAR_peak_43490_HeLa_Form_SSase_rep1;CSAR_peak_39941_HeLa_Form_SSase_rep3;CSAR_peak_30149_HeLa_Form_DSase_rep2;CSAR_peak_51478_HeLa_Form_DSase_rep3;CSAR_peak_30150_HeLa_Form_DSase_rep2;CSAR_peak_51480_HeLa_Form_DSa…	125.7,909.26,175.87,66.07,107.06,107.36,103.71,157.05,84.84,85.46,239.31,143.97	+
chr12	110765529	110765530	rs121912733	missense	+	chr12	110765528	110765602	CSAR_peak_39667_HeLa_Form_SSase_rep2;CSAR_peak_40039_HeLa_Form_SSase_rep3;CSAR_peak_51611_HeLa_Form_DSase_rep3;CSAR_peak_30210_HeLa_Form_DSase_rep2;CSAR_peak_27944_HeLa_Form_DSase_rep1	353.84,81.12,83.73,51.24,72.96	+
chr12	110778506	110778507	rs121912737	missense	+	chr12	110778470	110778524	CSAR_peak_43646_HeLa_Form_SSase_rep1;CSAR_peak_39709_HeLa_Form_SSase_rep2	453.91,395.79	+
chr12	110780234	110780235	rs121912732	missense	+	chr12	110780225	110780254	CSAR_peak_39727_HeLa_Form_SSase_rep2	276.03	+
chr12	110780239	110780240	rs121912736	missense	+	chr12	110780225	110780254	CSAR_peak_39727_HeLa_Form_SSase_rep2	276.03	+
chr12	110783116	110783117	rs146781719	nonsense	+	chr12	110783063	110783135	CSAR_peak_39739_HeLa_Form_SSase_rep2	421.35	+
chr12	110783127	110783128	rs121912735	nonsense	+	chr12	110783063	110783135	CSAR_peak_39739_HeLa_Form_SSase_rep2	421.35	+
chr12	112888197	112888198	rs121918453	missense	+	chr12	112888176	112888243	CSAR_peak_51960_HeLa_Form_DSase_rep3;CSAR_peak_30437_HeLa_Form_DSase_rep2;CSAR_peak_39943_HeLa_Form_SSase_rep2	43.29,63.23,43.05	+
chr12	112888198	112888199	rs121918454	missense	+	chr12	112888176	112888243	CSAR_peak_51960_HeLa_Form_DSase_rep3;CSAR_peak_30437_HeLa_Form_DSase_rep2;CSAR_peak_39943_HeLa_Form_SSase_rep2	43.29,63.23,43.05	+
chr12	112888201	112888202	rs121918462	missense	+	chr12	112888176	112888243	CSAR_peak_51960_HeLa_Form_DSase_rep3;CSAR_peak_30437_HeLa_Form_DSase_rep2;CSAR_peak_39943_HeLa_Form_SSase_rep2	43.29,63.23,43.05	+
chr12	112888209	112888210	rs121918464	missense	+	chr12	112888176	112888243	CSAR_peak_51960_HeLa_Form_DSase_rep3;CSAR_peak_30437_HeLa_Form_DSase_rep2;CSAR_peak_39943_HeLa_Form_SSase_rep2	43.29,63.23,43.05	+
chr12	112888210	112888211	rs121918465	missense	+	chr12	112888176	112888243	CSAR_peak_51960_HeLa_Form_DSase_rep3;CSAR_peak_30437_HeLa_Form_DSase_rep2;CSAR_peak_39943_HeLa_Form_SSase_rep2	43.29,63.23,43.05	+
chr12	112888219	112888220	rs121918466	missense	+	chr12	112888176	112888243	CSAR_peak_51960_HeLa_Form_DSase_rep3;CSAR_peak_30437_HeLa_Form_DSase_rep2;CSAR_peak_39943_HeLa_Form_SSase_rep2	43.29,63.23,43.05	+
chr12	112924285	112924286	rs121918467	missense	+	chr12	112924275	112924305	CSAR_peak_51995_HeLa_Form_DSase_rep3	115.2	+
chr12	112926269	112926270	rs121918457	missense	+	chr12	112926266	112926290	CSAR_peak_51997_HeLa_Form_DSase_rep3	43.29	+
chr12	124109338	124109339	rs113994007	missense	-	chr12	124109337	124109398	CSAR_peak_416677_HeLa_Form_DSase_rep3;CSAR_peak_266627_HeLa_Form_DSase_rep2;CSAR_peak_240797_HeLa_Form_DSase_rep1;CSAR_peak_416678_HeLa_Form_DSase_rep3	60.38,178.15,205.54,52.1	-
chr12	131471680	131471681	rs148148477	missense	+	chr12	131471669	131471754	CSAR_peak_41805_HeLa_Form_SSase_rep3;CSAR_peak_41338_HeLa_Form_SSase_rep2;CSAR_peak_45475_HeLa_Form_SSase_rep1	53.87,1873.14,263.34	+
chr12	132425949	132425950	rs104894372	nonsense	+	chr12	132425921	132425974	CSAR_peak_42075_HeLa_Form_SSase_rep3;CSAR_peak_41572_HeLa_Form_SSase_rep2	103.71,43.05	+
chr13	23939347	23939348	rs199474695	nonsense	-	chr13	23939313	23939352	CSAR_peak_366027_HeLa_Form_SSase_rep2	122.04	-
chr13	28498427	28498428	rs193922355	missense	+	chr13	28498409	28498435	CSAR_peak_54959_HeLa_Form_DSase_rep3	43.29	+
chr13	28498517	28498518	rs80356662	missense	+	chr13	28498511	28498566	CSAR_peak_54960_HeLa_Form_DSase_rep3;CSAR_peak_29663_HeLa_Form_DSase_rep1;CSAR_peak_32309_HeLa_Form_DSase_rep2;CSAR_peak_42807_HeLa_Form_SSase_rep3;CSAR_peak_42281_HeLa_Form_SSase_rep2	149.85,143.35,72.87,71.73,140.7	+
chr13	28498528	28498529	rs75498935	coding-synon	+	chr13	28498511	28498566	CSAR_peak_54960_HeLa_Form_DSase_rep3;CSAR_peak_29663_HeLa_Form_DSase_rep1;CSAR_peak_32309_HeLa_Form_DSase_rep2;CSAR_peak_42807_HeLa_Form_SSase_rep3;CSAR_peak_42281_HeLa_Form_SSase_rep2	149.85,143.35,72.87,71.73,140.7	+
chr13	28498556	28498557	rs193922356	missense	+	chr13	28498511	28498566	CSAR_peak_54960_HeLa_Form_DSase_rep3;CSAR_peak_29663_HeLa_Form_DSase_rep1;CSAR_peak_32309_HeLa_Form_DSase_rep2;CSAR_peak_42807_HeLa_Form_SSase_rep3;CSAR_peak_42281_HeLa_Form_SSase_rep2	149.85,143.35,72.87,71.73,140.7	+
chr13	32906901	32906902	rs80359782	coding-synon	+	chr13	32906898	32906929	CSAR_peak_55161_HeLa_Form_DSase_rep3;CSAR_peak_32414_HeLa_Form_DSase_rep2	62.33,81.42	+
chr13	32906915	32906919	rs80359277	frameshift	+	chr13	32906898	32906929	CSAR_peak_55161_HeLa_Form_DSase_rep3;CSAR_peak_32414_HeLa_Form_DSase_rep2	62.33,81.42	+
chr13	32911623	32911624	rs80358558	missense	+	chr13	32911621	32911658	CSAR_peak_42451_HeLa_Form_SSase_rep2;CSAR_peak_46756_HeLa_Form_SSase_rep1;CSAR_peak_32416_HeLa_Form_DSase_rep2	204.66,58.05,81.42	+
chr13	32911628	32911629	rs80358559	missense	+	chr13	32911621	32911658	CSAR_peak_42451_HeLa_Form_SSase_rep2;CSAR_peak_46756_HeLa_Form_SSase_rep1;CSAR_peak_32416_HeLa_Form_DSase_rep2	204.66,58.05,81.42	+
chr13	32911633	32911634	rs80358560	missense	+	chr13	32911621	32911658	CSAR_peak_42451_HeLa_Form_SSase_rep2;CSAR_peak_46756_HeLa_Form_SSase_rep1;CSAR_peak_32416_HeLa_Form_DSase_rep2	204.66,58.05,81.42	+
chr13	32911649	32911650	rs41293477	nonsense	+	chr13	32911621	32911658	CSAR_peak_42451_HeLa_Form_SSase_rep2;CSAR_peak_46756_HeLa_Form_SSase_rep1;CSAR_peak_32416_HeLa_Form_DSase_rep2	204.66,58.05,81.42	+
chr13	32911651	32911655	rs80359371	frameshift	+	chr13	32911621	32911658	CSAR_peak_42451_HeLa_Form_SSase_rep2;CSAR_peak_46756_HeLa_Form_SSase_rep1;CSAR_peak_32416_HeLa_Form_DSase_rep2	204.66,58.05,81.42	+
chr13	32911657	32911658	rs79728106	nonsense,missense	+	chr13	32911621	32911658	CSAR_peak_42451_HeLa_Form_SSase_rep2;CSAR_peak_46756_HeLa_Form_SSase_rep1;CSAR_peak_32416_HeLa_Form_DSase_rep2	204.66,58.05,81.42	+
chr13	32972851	32972852	rs55853199	missense	+	chr13	32972848	32972876	CSAR_peak_29780_HeLa_Form_DSase_rep1	106.67	+
chr13	32972869	32972870	rs80358401	missense	+	chr13	32972848	32972876	CSAR_peak_29780_HeLa_Form_DSase_rep1	106.67	+
chr13	32972871	32972872	rs80358402	nonsense	+	chr13	32972848	32972876	CSAR_peak_29780_HeLa_Form_DSase_rep1	106.67	+
chr13	48937064	48937064	rs121908691	frameshift	+	chr13	48937064	48937094	CSAR_peak_32897_HeLa_Form_DSase_rep2	63.23	+
chr13	48955537	48955538	rs121913303	nonsense	+	chr13	48955513	48955563	CSAR_peak_56111_HeLa_Form_DSase_rep3;CSAR_peak_43161_HeLa_Form_SSase_rep2;CSAR_peak_56113_HeLa_Form_DSase_rep3	43.29,200.65,43.29	+
chr13	48955549	48955550	rs121913304	nonsense	+	chr13	48955513	48955563	CSAR_peak_56111_HeLa_Form_DSase_rep3;CSAR_peak_43161_HeLa_Form_SSase_rep2;CSAR_peak_56113_HeLa_Form_DSase_rep3	43.29,200.65,43.29	+
chr13	49033885	49033886	rs137853295	nonsense	+	chr13	49033848	49033890	CSAR_peak_43202_HeLa_Form_SSase_rep2	140.7	+
chr13	92345712	92345713	rs148600376	missense	+	chr13	92345669	92345716	CSAR_peak_49747_HeLa_Form_SSase_rep1;CSAR_peak_58801_HeLa_Form_DSase_rep3	418.19,83.73	+
chr13	98671934	98671935	rs145166442	coding-synon	+	chr13	98671924	98671976	CSAR_peak_62160_HeLa_Form_DSase_rep3;CSAR_peak_48528_HeLa_Form_SSase_rep2;CSAR_peak_52888_HeLa_Form_SSase_rep1	212.51,171.68,128.63	+
chr13	108862210	108862211	rs104894420	missense	-	chr13	108862192	108862264	CSAR_peak_248130_HeLa_Form_DSase_rep1;CSAR_peak_408769_HeLa_Form_SSase_rep1	82.82,137.21	-
chr13	110436461	110436462	rs137852740	coding-synon,missense	-	chr13	110436454	110436520	CSAR_peak_375193_HeLa_Form_SSase_rep2;CSAR_peak_409487_HeLa_Form_SSase_rep1;CSAR_peak_274939_HeLa_Form_DSase_rep2;CSAR_peak_423528_HeLa_Form_DSase_rep3	192.81,137.21,340.56,76.44	-
chr13	110826809	110826810	rs113994111	missense	-	chr13	110826798	110826842	CSAR_peak_368154_HeLa_Form_SSase_rep3	130.24	-
chr13	110838859	110838860	rs113994107	missense	-	chr13	110838735	110838913	CSAR_peak_409577_HeLa_Form_SSase_rep1;CSAR_peak_368191_HeLa_Form_SSase_rep3;CSAR_peak_375280_HeLa_Form_SSase_rep2;CSAR_peak_368193_HeLa_Form_SSase_rep3;CSAR_peak_375283_HeLa_Form_SSase_rep2;CSAR_peak_409579_HeLa_Form_SSase_rep1;CSAR_peak_248638_HeLa_Form_DSase_rep1;CSAR_peak_275015_HeLa_Form_DSase_rep2	167.76,262.16,798.08,177.86,758.3,567.56,67.36,88.84	-
chr13	110839657	110839658	rs113994105	missense	-	chr13	110839642	110839689	CSAR_peak_368196_HeLa_Form_SSase_rep3;CSAR_peak_409581_HeLa_Form_SSase_rep1	84.99,87.57	-
chr13	111158822	111158823	rs149928079	coding-synon,intron	+	chr13	111158821	111158926	CSAR_peak_49529_HeLa_Form_SSase_rep2;CSAR_peak_53943_HeLa_Form_SSase_rep1;CSAR_peak_53945_HeLa_Form_SSase_rep1;CSAR_peak_48966_HeLa_Form_SSase_rep3;CSAR_peak_53946_HeLa_Form_SSase_rep1;CSAR_peak_36641_HeLa_Form_DSase_rep2	814.59,295.47,108.18,56.46,94.33,268.34	+
chr14	20942713	20942714	rs104894453	missense	+	chr14	20942651	20942744	CSAR_peak_50361_HeLa_Form_SSase_rep2;CSAR_peak_54915_HeLa_Form_SSase_rep1;CSAR_peak_49823_HeLa_Form_SSase_rep3;CSAR_peak_50362_HeLa_Form_SSase_rep2	140.7,184.4,107.06,527.35	+
chr14	20943028	20943029	rs104894450	missense	+	chr14	20942955	20943049	CSAR_peak_50363_HeLa_Form_SSase_rep2;CSAR_peak_49825_HeLa_Form_SSase_rep3;CSAR_peak_37256_HeLa_Form_DSase_rep2;CSAR_peak_49826_HeLa_Form_SSase_rep3;CSAR_peak_54917_HeLa_Form_SSase_rep1;CSAR_peak_50365_HeLa_Form_SSase_rep2;CSAR_peak_64345_HeLa_Form_DSase_rep3;CSAR_peak_37257_HeLa_Form_DSase_rep2;CSAR_peak_64346_HeLa_Form_DSase_rep3	145.86,53.87,245.58,56.46,125.66,54.42,43.29,63.23,107.21	+
chr14	20943278	20943279	rs104894454	missense	+	chr14	20943253	20943295	CSAR_peak_50369_HeLa_Form_SSase_rep2;CSAR_peak_54920_HeLa_Form_SSase_rep1;CSAR_peak_37259_HeLa_Form_DSase_rep2	145.86,94.82,129.25	+
chr14	20943333	20943334	rs104894452	missense	+	chr14	20943297	20943430	CSAR_peak_64355_HeLa_Form_DSase_rep3;CSAR_peak_37260_HeLa_Form_DSase_rep2;CSAR_peak_49831_HeLa_Form_SSase_rep3;CSAR_peak_50372_HeLa_Form_SSase_rep2;CSAR_peak_54922_HeLa_Form_SSase_rep1;CSAR_peak_64357_HeLa_Form_DSase_rep3;CSAR_peak_34840_HeLa_Form_DSase_rep1;CSAR_peak_37261_HeLa_Form_DSase_rep2	83.73,400.43,56.46,932.94,554.1,240.25,106.67,51.24	+
chr14	20944590	20944591	rs104894451	missense	+	chr14	20944549	20944609	CSAR_peak_50373_HeLa_Form_SSase_rep2;CSAR_peak_54928_HeLa_Form_SSase_rep1;CSAR_peak_64361_HeLa_Form_DSase_rep3	457.49,94.33,109.04	+
chr14	23790681	23790699	rs193922941	unknown	+	chr14	23790674	23790702	CSAR_peak_50591_HeLa_Form_SSase_rep2	54.42	+
chr14	23790712	23790713	rs104894466	intron,missense	+	chr14	23790704	23790718	CSAR_peak_34984_HeLa_Form_DSase_rep1	59.37	+
chr14	24588810	24588811	rs138449987	ncRNA,missense	+	chr14	24588775	24588827	CSAR_peak_55295_HeLa_Form_SSase_rep1;CSAR_peak_50680_HeLa_Form_SSase_rep2;CSAR_peak_35083_HeLa_Form_DSase_rep1	113.23,43.05,72.96	+
chr14	35182667	35182668	rs80358250	intron,ncRNA,missense	-	chr14	35182569	35182670	CSAR_peak_278356_HeLa_Form_DSase_rep2;CSAR_peak_251538_HeLa_Form_DSase_rep1;CSAR_peak_426637_HeLa_Form_DSase_rep3;CSAR_peak_278357_HeLa_Form_DSase_rep2;CSAR_peak_379374_HeLa_Form_SSase_rep2;CSAR_peak_372451_HeLa_Form_SSase_rep3	255.53,67.36,86.12,127.75,133.98,130.24	-
chr14	35873755	35873756	rs28933100	missense	-	chr14	35873703	35873775	CSAR_peak_251646_HeLa_Form_DSase_rep1;CSAR_peak_278480_HeLa_Form_DSase_rep2;CSAR_peak_426740_HeLa_Form_DSase_rep3;CSAR_peak_379534_HeLa_Form_SSase_rep2	155.93,53.95,146.24,64.15	-
chr14	50769711	50769712	rs118204021	missense	-	chr14	50769676	50769727	CSAR_peak_279172_HeLa_Form_DSase_rep2;CSAR_peak_252276_HeLa_Form_DSase_rep1;CSAR_peak_427255_HeLa_Form_DSase_rep3;CSAR_peak_415238_HeLa_Form_SSase_rep1	83.47,72.76,60.38,65.44	-
chr14	50789258	50789259	rs138196982	coding-synon,ncRNA	+	chr14	50789241	50789279	CSAR_peak_51126_HeLa_Form_SSase_rep3	138.21	+
chr14	51372192	51372193	rs113993988	missense	-	chr14	51372159	51372203	CSAR_peak_380740_HeLa_Form_SSase_rep2;CSAR_peak_415532_HeLa_Form_SSase_rep1;CSAR_peak_427401_HeLa_Form_DSase_rep3	108.33,404.24,86.12	-
chr14	51376765	51376766	rs113993986	missense	-	chr14	51376760	51376774	CSAR_peak_415545_HeLa_Form_SSase_rep1	65.44	-
chr14	51376766	51376767	rs113993985	missense	-	chr14	51376760	51376774	CSAR_peak_415545_HeLa_Form_SSase_rep1	65.44	-
chr14	51376772	51376773	rs113993984	missense	-	chr14	51376760	51376774	CSAR_peak_415545_HeLa_Form_SSase_rep1	65.44	-
chr14	51378516	51378517	rs35026927	missense	-	chr14	51378506	51378549	CSAR_peak_415548_HeLa_Form_SSase_rep1;CSAR_peak_279368_HeLa_Form_DSase_rep2	158.93,83.47	-
chr14	51378521	51378522	rs113993983	missense	-	chr14	51378506	51378549	CSAR_peak_415548_HeLa_Form_SSase_rep1;CSAR_peak_279368_HeLa_Form_DSase_rep2	158.93,83.47	-
chr14	51382090	51382091	rs113993979	missense	-	chr14	51382087	51382118	CSAR_peak_380759_HeLa_Form_SSase_rep2	122.04	-
chr14	51390818	51390819	rs113993974	splice-3	-	chr14	51390764	51390843	CSAR_peak_415587_HeLa_Form_SSase_rep1;CSAR_peak_380789_HeLa_Form_SSase_rep2;CSAR_peak_279400_HeLa_Form_DSase_rep2;CSAR_peak_427432_HeLa_Form_DSase_rep3;CSAR_peak_252453_HeLa_Form_DSase_rep1	744.32,550.51,255.53,206.68,131.88	-
chr14	51411083	51411084	rs113993972	missense	-	chr14	51411008	51411120	CSAR_peak_380800_HeLa_Form_SSase_rep2;CSAR_peak_415603_HeLa_Form_SSase_rep1;CSAR_peak_279413_HeLa_Form_DSase_rep2;CSAR_peak_252458_HeLa_Form_DSase_rep1;CSAR_peak_427445_HeLa_Form_DSase_rep3;CSAR_peak_427446_HeLa_Form_DSase_rep3;CSAR_peak_252459_HeLa_Form_DSase_rep1;CSAR_peak_373777_HeLa_Form_SSase_rep3	64.15,221.46,312.05,222.82,114.87,76.44,111.42,65.71	-
chr14	55369239	55369240	rs104894444	nonsense	-	chr14	55369209	55369246	CSAR_peak_374399_HeLa_Form_SSase_rep3	46.47	-
chr14	58825909	58825910	rs151278543	coding-synon	+	chr14	58825898	58825931	CSAR_peak_52530_HeLa_Form_SSase_rep2	140.7	+
chr14	58825921	58825922	rs139324444	coding-synon	+	chr14	58825898	58825931	CSAR_peak_52530_HeLa_Form_SSase_rep2	140.7	+
chr14	60749695	60749696	rs145211997	missense	+	chr14	60749662	60749696	CSAR_peak_67421_HeLa_Form_DSase_rep3;CSAR_peak_52742_HeLa_Form_SSase_rep2	43.29,43.05	+
chr14	62194299	62194300	rs193920781	missense	+	chr14	62194295	62194308	CSAR_peak_52265_HeLa_Form_SSase_rep3	81.12	+
chr14	68249556	68249557	rs118204049	nonsense	-	chr14	68249534	68249560	CSAR_peak_428789_HeLa_Form_DSase_rep3	114.87	-
chr14	73640292	73640293	rs63750800	missense	+	chr14	73640290	73640329	CSAR_peak_55497_HeLa_Form_SSase_rep2;CSAR_peak_60416_HeLa_Form_SSase_rep1	382.76,196.81	+
chr14	73640294	73640295	rs63751272	missense	+	chr14	73640290	73640329	CSAR_peak_55497_HeLa_Form_SSase_rep2;CSAR_peak_60416_HeLa_Form_SSase_rep1	382.76,196.81	+
chr14	73640301	73640302	rs63750378	missense	+	chr14	73640290	73640329	CSAR_peak_55497_HeLa_Form_SSase_rep2;CSAR_peak_60416_HeLa_Form_SSase_rep1	382.76,196.81	+
chr14	73659535	73659536	rs63750888	missense	+	chr14	73659528	73659547	CSAR_peak_55500_HeLa_Form_SSase_rep2	43.05	+
chr14	73659539	73659540	rs63750526	missense	+	chr14	73659528	73659547	CSAR_peak_55500_HeLa_Form_SSase_rep2	43.05	+
chr14	73683917	73683918	rs63751254	missense	+	chr14	73683906	73683932	CSAR_peak_55504_HeLa_Form_SSase_rep2	43.05	+
chr14	73683928	73683929	rs63750227	missense	+	chr14	73683906	73683932	CSAR_peak_55504_HeLa_Form_SSase_rep2	43.05	+
chr14	74951185	74951186	rs80358264	missense	-	chr14	74951182	74951217	CSAR_peak_254872_HeLa_Form_DSase_rep1	259.71	-
chr14	74953106	74953107	rs80358261	missense	-	chr14	74953089	74953156	CSAR_peak_419396_HeLa_Form_SSase_rep1;CSAR_peak_384536_HeLa_Form_SSase_rep2;CSAR_peak_377456_HeLa_Form_SSase_rep3;CSAR_peak_419397_HeLa_Form_SSase_rep1;CSAR_peak_282248_HeLa_Form_DSase_rep2;CSAR_peak_254873_HeLa_Form_DSase_rep1;CSAR_peak_429754_HeLa_Form_DSase_rep3	140.83,567.87,105.02,90.03,281.92,212.56,187.16	-
chr14	76452149	76452150	rs193921095	coding-synon,ncRNA,missense	+	chr14	76452125	76452181	CSAR_peak_38748_HeLa_Form_DSase_rep1;CSAR_peak_41405_HeLa_Form_DSase_rep2;CSAR_peak_60956_HeLa_Form_SSase_rep1;CSAR_peak_55081_HeLa_Form_SSase_rep3;CSAR_peak_56003_HeLa_Form_SSase_rep2	111.99,129.25,92.73,103.71,200.65	+
chr14	89044454	89044455	rs148480033	missense	+	chr14	89044445	89044511	CSAR_peak_38885_HeLa_Form_DSase_rep1;CSAR_peak_71878_HeLa_Form_DSase_rep3;CSAR_peak_61192_HeLa_Form_SSase_rep1;CSAR_peak_56216_HeLa_Form_SSase_rep2	84.7,134.09,196.24,85.99	+
chr14	90729793	90729794	rs193920988	intron	+	chr14	90729726	90729810	CSAR_peak_38923_HeLa_Form_DSase_rep1;CSAR_peak_71993_HeLa_Form_DSase_rep3;CSAR_peak_56270_HeLa_Form_SSase_rep2	178.32,83.73,149.88	+
chr14	92343844	92343845	rs80338767	nonsense	-	chr14	92343834	92343877	CSAR_peak_430988_HeLa_Form_DSase_rep3;CSAR_peak_421535_HeLa_Form_SSase_rep1	146.24,65.44	-
chr14	92343925	92343926	rs1802492	missense	-	chr14	92343918	92343948	CSAR_peak_386623_HeLa_Form_SSase_rep2	274.31	-
chr14	92343928	92343929	rs121434302	missense	-	chr14	92343918	92343948	CSAR_peak_386623_HeLa_Form_SSase_rep2	274.31	-
chr14	92347752	92347752	rs80338768	unknown	-	chr14	92347711	92347768	CSAR_peak_283812_HeLa_Form_DSase_rep2;CSAR_peak_256168_HeLa_Form_DSase_rep1;CSAR_peak_421551_HeLa_Form_SSase_rep1	233.81,82.82,107.88	-
chr14	92353626	92353627	rs80338766	missense	-	chr14	92353620	92353682	CSAR_peak_379394_HeLa_Form_SSase_rep3;CSAR_peak_386648_HeLa_Form_SSase_rep2;CSAR_peak_421567_HeLa_Form_SSase_rep1;CSAR_peak_431013_HeLa_Form_DSase_rep3;CSAR_peak_283823_HeLa_Form_DSase_rep2	202.53,389.73,167.18,291.05,131.36	-
chr14	103806783	103806784	rs146795901	coding-synon	+	chr14	103806771	103806822	CSAR_peak_57588_HeLa_Form_SSase_rep2;CSAR_peak_42718_HeLa_Form_DSase_rep2;CSAR_peak_73687_HeLa_Form_DSase_rep3	146.84,294.42,43.29	+
chr15	25616011	25616012	rs111033594	nonsense	-	chr15	25616007	25616079	CSAR_peak_389979_HeLa_Form_SSase_rep2;CSAR_peak_425327_HeLa_Form_SSase_rep1;CSAR_peak_383038_HeLa_Form_SSase_rep3;CSAR_peak_433151_HeLa_Form_DSase_rep3;CSAR_peak_258466_HeLa_Form_DSase_rep1	463.72,835.31,204.54,374.6,305.56	-
chr15	32929701	32929702	rs139038804	nonsense	+	chr15	32929666	32929706	CSAR_peak_59336_HeLa_Form_SSase_rep2	145.86	+
chr15	35085631	35085632	rs121912676	missense	-	chr15	35085623	35085667	CSAR_peak_391861_HeLa_Form_SSase_rep2	188.5	-
chr15	38591610	38591611	rs121434313	nonsense	+	chr15	38591580	38591624	CSAR_peak_64909_HeLa_Form_SSase_rep1;CSAR_peak_59452_HeLa_Form_SSase_rep2;CSAR_peak_64910_HeLa_Form_SSase_rep1;CSAR_peak_44027_HeLa_Form_DSase_rep2	187.47,1066.9,78.36,117.65	+
chr15	38591688	38591689	rs148646547	nonsense	+	chr15	38591688	38591694	CSAR_peak_75959_HeLa_Form_DSase_rep3	43.29	+
chr15	38643313	38643314	rs121434317	nonsense	+	chr15	38643247	38643363	CSAR_peak_59466_HeLa_Form_SSase_rep2;CSAR_peak_58522_HeLa_Form_SSase_rep3;CSAR_peak_59467_HeLa_Form_SSase_rep2;CSAR_peak_64927_HeLa_Form_SSase_rep1;CSAR_peak_75980_HeLa_Form_DSase_rep3;CSAR_peak_75982_HeLa_Form_DSase_rep3;CSAR_peak_41014_HeLa_Form_DSase_rep1	58.66,71.73,208.98,63.87,83.73,219.81,73.36	+
chr15	40682119	40682120	rs151241303	coding-synon	+	chr15	40682102	40682122	CSAR_peak_65256_HeLa_Form_SSase_rep1	58.05	+
chr15	43374845	43374846	rs119477054	missense	-	chr15	43374841	43374871	CSAR_peak_393760_HeLa_Form_SSase_rep2	64.15	-
chr15	44057674	44057675	rs139512846	missense	+	chr15	44057673	44057737	CSAR_peak_60757_HeLa_Form_SSase_rep2;CSAR_peak_66389_HeLa_Form_SSase_rep1;CSAR_peak_66390_HeLa_Form_SSase_rep1;CSAR_peak_77715_HeLa_Form_DSase_rep3;CSAR_peak_45086_HeLa_Form_DSase_rep2;CSAR_peak_41931_HeLa_Form_DSase_rep1	545.59,106.16,78.99,288.75,175.41,56.12	+
chr15	45003774	45003775	rs104894481	missense	+	chr15	45003731	45003787	CSAR_peak_61119_HeLa_Form_SSase_rep2;CSAR_peak_66780_HeLa_Form_SSase_rep1;CSAR_peak_60212_HeLa_Form_SSase_rep3	166.46,199.04,171.93	+
chr15	45008534	45008535	rs147708131	missense	+	chr15	45008521	45008590	CSAR_peak_78207_HeLa_Form_DSase_rep3;CSAR_peak_61142_HeLa_Form_SSase_rep2;CSAR_peak_66801_HeLa_Form_SSase_rep1;CSAR_peak_45391_HeLa_Form_DSase_rep2;CSAR_peak_45392_HeLa_Form_DSase_rep2	62.33,621.17,58.05,66.65,51.24	+
chr15	45713327	45713328	rs143654467	ncRNA,missense	+	chr15	45713320	45713366	CSAR_peak_66862_HeLa_Form_SSase_rep1;CSAR_peak_61209_HeLa_Form_SSase_rep2;CSAR_peak_45464_HeLa_Form_DSase_rep2	94.33,43.05,51.24	+
chr15	48703300	48703301	rs363847	coding-synon	-	chr15	48703242	48703349	CSAR_peak_395428_HeLa_Form_SSase_rep2;CSAR_peak_431082_HeLa_Form_SSase_rep1;CSAR_peak_395429_HeLa_Form_SSase_rep2;CSAR_peak_388341_HeLa_Form_SSase_rep3;CSAR_peak_436549_HeLa_Form_DSase_rep3	122.04,65.44,192.81,98.48,60.38	-
chr15	48703476	48703477	rs137854466	nonsense	-	chr15	48703454	48703497	CSAR_peak_395431_HeLa_Form_SSase_rep2	243.68	-
chr15	48703491	48703492	rs193922244	missense	-	chr15	48703454	48703497	CSAR_peak_395431_HeLa_Form_SSase_rep2	243.68	-
chr15	48704788	48704789	rs193922241	frameshift	-	chr15	48704776	48704878	CSAR_peak_395437_HeLa_Form_SSase_rep2;CSAR_peak_431089_HeLa_Form_SSase_rep1;CSAR_peak_388348_HeLa_Form_SSase_rep3;CSAR_peak_436556_HeLa_Form_DSase_rep3;CSAR_peak_290502_HeLa_Form_DSase_rep2;CSAR_peak_262180_HeLa_Form_DSase_rep1	1136.2,567.56,757.75,758.11,538.8,374.27	-
chr15	48707944	48707945	rs193922238	coding-synon	-	chr15	48707923	48707987	CSAR_peak_431097_HeLa_Form_SSase_rep1;CSAR_peak_388357_HeLa_Form_SSase_rep3;CSAR_peak_436560_HeLa_Form_DSase_rep3;CSAR_peak_262189_HeLa_Form_DSase_rep1	116.65,48.03,146.24,182.37	-
chr15	48707966	48707967	rs193922237	intron	-	chr15	48707923	48707987	CSAR_peak_431097_HeLa_Form_SSase_rep1;CSAR_peak_388357_HeLa_Form_SSase_rep3;CSAR_peak_436560_HeLa_Form_DSase_rep3;CSAR_peak_262189_HeLa_Form_DSase_rep1	116.65,48.03,146.24,182.37	-
chr15	48717606	48717607	rs193922233	missense	-	chr15	48717571	48717611	CSAR_peak_395476_HeLa_Form_SSase_rep2;CSAR_peak_290535_HeLa_Form_DSase_rep2;CSAR_peak_436579_HeLa_Form_DSase_rep3	64.15,53.95,146.24	-
chr15	48717679	48717680	rs137854464	missense	-	chr15	48717658	48717714	CSAR_peak_395478_HeLa_Form_SSase_rep2;CSAR_peak_431119_HeLa_Form_SSase_rep1;CSAR_peak_388380_HeLa_Form_SSase_rep3;CSAR_peak_290536_HeLa_Form_DSase_rep2;CSAR_peak_436581_HeLa_Form_DSase_rep3	272.46,93.31,65.71,294.08,162.01	-
chr15	48718035	48718036	rs193922231	coding-synon	-	chr15	48717946	48718091	CSAR_peak_395479_HeLa_Form_SSase_rep2;CSAR_peak_436582_HeLa_Form_DSase_rep3;CSAR_peak_290538_HeLa_Form_DSase_rep2;CSAR_peak_262205_HeLa_Form_DSase_rep1;CSAR_peak_395480_HeLa_Form_SSase_rep2;CSAR_peak_388382_HeLa_Form_SSase_rep3;CSAR_peak_431121_HeLa_Form_SSase_rep1;CSAR_peak_436584_HeLa_Form_DSase_rep3;CSAR_peak_431122_HeLa_Form_SSase_rep1	64.15,179.95,64.17,101.46,200.56,115.21,116.65,114.87,137.21	-
chr15	48718036	48718037	rs193922230	missense	-	chr15	48717946	48718091	CSAR_peak_395479_HeLa_Form_SSase_rep2;CSAR_peak_436582_HeLa_Form_DSase_rep3;CSAR_peak_290538_HeLa_Form_DSase_rep2;CSAR_peak_262205_HeLa_Form_DSase_rep1;CSAR_peak_395480_HeLa_Form_SSase_rep2;CSAR_peak_388382_HeLa_Form_SSase_rep3;CSAR_peak_431121_HeLa_Form_SSase_rep1;CSAR_peak_436584_HeLa_Form_DSase_rep3;CSAR_peak_431122_HeLa_Form_SSase_rep1	64.15,179.95,64.17,101.46,200.56,115.21,116.65,114.87,137.21	-
chr15	48720619	48720620	rs137854457	missense	-	chr15	48720594	48720700	CSAR_peak_395494_HeLa_Form_SSase_rep2;CSAR_peak_431134_HeLa_Form_SSase_rep1;CSAR_peak_395495_HeLa_Form_SSase_rep2;CSAR_peak_388393_HeLa_Form_SSase_rep3;CSAR_peak_388394_HeLa_Form_SSase_rep3;CSAR_peak_436595_HeLa_Form_DSase_rep3;CSAR_peak_262224_HeLa_Form_DSase_rep1	274.31,1247.75,1236.13,128.2,177.86,436.38,165.42	-
chr15	48722932	48722933	rs193922228	missense	-	chr15	48722923	48723031	CSAR_peak_290559_HeLa_Form_DSase_rep2;CSAR_peak_395502_HeLa_Form_SSase_rep2;CSAR_peak_431139_HeLa_Form_SSase_rep1;CSAR_peak_388401_HeLa_Form_SSase_rep3;CSAR_peak_431141_HeLa_Form_SSase_rep1;CSAR_peak_436599_HeLa_Form_DSase_rep3	187.12,213.62,134.35,105.02,120.94,68.37	-
chr15	48725097	48725098	rs193922226	frameshift	-	chr15	48725063	48725148	CSAR_peak_388402_HeLa_Form_SSase_rep3;CSAR_peak_431143_HeLa_Form_SSase_rep1;CSAR_peak_395505_HeLa_Form_SSase_rep2;CSAR_peak_436603_HeLa_Form_DSase_rep3;CSAR_peak_262233_HeLa_Form_DSase_rep1;CSAR_peak_290564_HeLa_Form_DSase_rep2;CSAR_peak_436605_HeLa_Form_DSase_rep3;CSAR_peak_388404_HeLa_Form_SSase_rep3	204.54,178.95,134.66,139.7,241.4,364.96,86.12,130.24	-
chr15	48725101	48725102	rs112084407	missense	-	chr15	48725063	48725148	CSAR_peak_388402_HeLa_Form_SSase_rep3;CSAR_peak_431143_HeLa_Form_SSase_rep1;CSAR_peak_395505_HeLa_Form_SSase_rep2;CSAR_peak_436603_HeLa_Form_DSase_rep3;CSAR_peak_262233_HeLa_Form_DSase_rep1;CSAR_peak_290564_HeLa_Form_DSase_rep2;CSAR_peak_436605_HeLa_Form_DSase_rep3;CSAR_peak_388404_HeLa_Form_SSase_rep3	204.54,178.95,134.66,139.7,241.4,364.96,86.12,130.24	-
chr15	48725139	48725140	rs137854460	missense	-	chr15	48725063	48725148	CSAR_peak_388402_HeLa_Form_SSase_rep3;CSAR_peak_431143_HeLa_Form_SSase_rep1;CSAR_peak_395505_HeLa_Form_SSase_rep2;CSAR_peak_436603_HeLa_Form_DSase_rep3;CSAR_peak_262233_HeLa_Form_DSase_rep1;CSAR_peak_290564_HeLa_Form_DSase_rep2;CSAR_peak_436605_HeLa_Form_DSase_rep3;CSAR_peak_388404_HeLa_Form_SSase_rep3	204.54,178.95,134.66,139.7,241.4,364.96,86.12,130.24	-
chr15	48729222	48729223	rs137854461	missense	-	chr15	48729209	48729242	CSAR_peak_290574_HeLa_Form_DSase_rep2	171.33	-
chr15	48729268	48729269	rs193922223	missense	-	chr15	48729249	48729304	CSAR_peak_395520_HeLa_Form_SSase_rep2;CSAR_peak_431169_HeLa_Form_SSase_rep1;CSAR_peak_436614_HeLa_Form_DSase_rep3;CSAR_peak_262247_HeLa_Form_DSase_rep1	530.75,57.99,60.88,84.18	-
chr15	48729543	48729544	rs112989722	coding-synon	-	chr15	48729523	48729579	CSAR_peak_395521_HeLa_Form_SSase_rep2;CSAR_peak_388424_HeLa_Form_SSase_rep3	143.23,158.62	-
chr15	48734007	48734008	rs113577372	missense	-	chr15	48733975	48734076	CSAR_peak_431185_HeLa_Form_SSase_rep1;CSAR_peak_395533_HeLa_Form_SSase_rep2;CSAR_peak_388429_HeLa_Form_SSase_rep3;CSAR_peak_436628_HeLa_Form_DSase_rep3;CSAR_peak_290591_HeLa_Form_DSase_rep2;CSAR_peak_262258_HeLa_Form_DSase_rep1	658.32,365,241.98,117.24,176.11,155.93	-
chr15	48739021	48739022	rs193922217	intron	-	chr15	48738969	48739031	CSAR_peak_262264_HeLa_Form_DSase_rep1;CSAR_peak_290601_HeLa_Form_DSase_rep2;CSAR_peak_436635_HeLa_Form_DSase_rep3;CSAR_peak_395543_HeLa_Form_SSase_rep2	478.81,355.01,188.72,862.34	-
chr15	48741083	48741084	rs193922214	missense	-	chr15	48741008	48741114	CSAR_peak_395547_HeLa_Form_SSase_rep2;CSAR_peak_431210_HeLa_Form_SSase_rep1;CSAR_peak_395548_HeLa_Form_SSase_rep2;CSAR_peak_395549_HeLa_Form_SSase_rep2;CSAR_peak_388442_HeLa_Form_SSase_rep3;CSAR_peak_290604_HeLa_Form_DSase_rep2;CSAR_peak_436639_HeLa_Form_DSase_rep3;CSAR_peak_290607_HeLa_Form_DSase_rep2;CSAR_peak_436640_HeLa_Form_DSase_rep3;CSAR_peak_262271_HeLa_Form_DSase_rep1	365,161.41,64.15,546.78,183.24,86.22,86.12,364.96,206.9,241.4	-
chr15	48744775	48744783	rs193922212	frameshift	-	chr15	48744771	48744806	CSAR_peak_395558_HeLa_Form_SSase_rep2	365	-
chr15	48756173	48756174	rs137854459	missense	-	chr15	48756147	48756249	CSAR_peak_436663_HeLa_Form_DSase_rep3;CSAR_peak_290633_HeLa_Form_DSase_rep2;CSAR_peak_290634_HeLa_Form_DSase_rep2;CSAR_peak_262291_HeLa_Form_DSase_rep1;CSAR_peak_436665_HeLa_Form_DSase_rep3;CSAR_peak_388465_HeLa_Form_SSase_rep3;CSAR_peak_395586_HeLa_Form_SSase_rep2;CSAR_peak_431247_HeLa_Form_SSase_rep1	139.29,64.17,137.45,241.4,276.18,203.23,798.08,65.44	-
chr15	48757801	48757802	rs113115949	coding-synon	-	chr15	48757766	48757803	CSAR_peak_395593_HeLa_Form_SSase_rep2;CSAR_peak_388473_HeLa_Form_SSase_rep3	274.31,48.03	-
chr15	48760177	48760178	rs193922208	coding-synon	-	chr15	48760138	48760336	CSAR_peak_388485_HeLa_Form_SSase_rep3;CSAR_peak_395601_HeLa_Form_SSase_rep2;CSAR_peak_290647_HeLa_Form_DSase_rep2;CSAR_peak_436678_HeLa_Form_DSase_rep3;CSAR_peak_290648_HeLa_Form_DSase_rep2;CSAR_peak_431258_HeLa_Form_SSase_rep1;CSAR_peak_395602_HeLa_Form_SSase_rep2;CSAR_peak_395604_HeLa_Form_SSase_rep2;CSAR_peak_388486_HeLa_Form_SSase_rep3;CSAR_peak_431259_HeLa_Form_SSase_rep1	84.99,64.15,233.81,392.96,176.11,158.93,122.04,432.35,65.71,80	-
chr15	48760197	48760198	rs193922207	missense	-	chr15	48760138	48760336	CSAR_peak_388485_HeLa_Form_SSase_rep3;CSAR_peak_395601_HeLa_Form_SSase_rep2;CSAR_peak_290647_HeLa_Form_DSase_rep2;CSAR_peak_436678_HeLa_Form_DSase_rep3;CSAR_peak_290648_HeLa_Form_DSase_rep2;CSAR_peak_431258_HeLa_Form_SSase_rep1;CSAR_peak_395602_HeLa_Form_SSase_rep2;CSAR_peak_395604_HeLa_Form_SSase_rep2;CSAR_peak_388486_HeLa_Form_SSase_rep3;CSAR_peak_431259_HeLa_Form_SSase_rep1	84.99,64.15,233.81,392.96,176.11,158.93,122.04,432.35,65.71,80	-
chr15	48760293	48760294	rs111401431	missense	-	chr15	48760138	48760336	CSAR_peak_388485_HeLa_Form_SSase_rep3;CSAR_peak_395601_HeLa_Form_SSase_rep2;CSAR_peak_290647_HeLa_Form_DSase_rep2;CSAR_peak_436678_HeLa_Form_DSase_rep3;CSAR_peak_290648_HeLa_Form_DSase_rep2;CSAR_peak_431258_HeLa_Form_SSase_rep1;CSAR_peak_395602_HeLa_Form_SSase_rep2;CSAR_peak_395604_HeLa_Form_SSase_rep2;CSAR_peak_388486_HeLa_Form_SSase_rep3;CSAR_peak_431259_HeLa_Form_SSase_rep1	84.99,64.15,233.81,392.96,176.11,158.93,122.04,432.35,65.71,80	-
chr15	48760723	48760724	rs193922205	missense	-	chr15	48760710	48760753	CSAR_peak_395609_HeLa_Form_SSase_rep2;CSAR_peak_436683_HeLa_Form_DSase_rep3	101.74,52.28	-
chr15	48760738	48760739	rs193922204	intron	-	chr15	48760710	48760753	CSAR_peak_395609_HeLa_Form_SSase_rep2;CSAR_peak_436683_HeLa_Form_DSase_rep3	101.74,52.28	-
chr15	48766496	48766497	rs193922203	missense	-	chr15	48766461	48766535	CSAR_peak_395624_HeLa_Form_SSase_rep2;CSAR_peak_436694_HeLa_Form_DSase_rep3	365,76.44	-
chr15	48776059	48776060	rs137854474	missense	-	chr15	48776054	48776072	CSAR_peak_436713_HeLa_Form_DSase_rep3	86.12	-
chr15	48777614	48777615	rs137854469	missense	-	chr15	48777590	48777616	CSAR_peak_262340_HeLa_Form_DSase_rep1	72.76	-
chr15	48779382	48779383	rs193922199	nonsense	-	chr15	48779367	48779409	CSAR_peak_290706_HeLa_Form_DSase_rep2;CSAR_peak_436725_HeLa_Form_DSase_rep3;CSAR_peak_262346_HeLa_Form_DSase_rep1;CSAR_peak_395667_HeLa_Form_SSase_rep2	255.36,86.12,155.93,200.56	-
chr15	48779561	48779562	rs137854456	missense	-	chr15	48779542	48779577	CSAR_peak_388555_HeLa_Form_SSase_rep3	46.47	-
chr15	48779621	48779622	rs137854470	missense	-	chr15	48779609	48779671	CSAR_peak_395669_HeLa_Form_SSase_rep2;CSAR_peak_431326_HeLa_Form_SSase_rep1;CSAR_peak_395670_HeLa_Form_SSase_rep2;CSAR_peak_436726_HeLa_Form_DSase_rep3;CSAR_peak_290709_HeLa_Form_DSase_rep2;CSAR_peak_262349_HeLa_Form_DSase_rep1;CSAR_peak_436727_HeLa_Form_DSase_rep3	143.23,213.85,78.12,60.38,171.33,61.68,43.8	-
chr15	48780389	48780390	rs137854484	missense	-	chr15	48780312	48780421	CSAR_peak_395671_HeLa_Form_SSase_rep2;CSAR_peak_431327_HeLa_Form_SSase_rep1;CSAR_peak_388564_HeLa_Form_SSase_rep3;CSAR_peak_436729_HeLa_Form_DSase_rep3;CSAR_peak_290712_HeLa_Form_DSase_rep2	1236.13,264.66,203.23,301.31,214.78	-
chr15	48780426	48780427	rs137854465	missense	-	chr15	48780424	48780466	CSAR_peak_395675_HeLa_Form_SSase_rep2;CSAR_peak_290714_HeLa_Form_DSase_rep2;CSAR_peak_262354_HeLa_Form_DSase_rep1	122.04,88.84,82.82	-
chr15	48780429	48780430	rs137854478	missense	-	chr15	48780424	48780466	CSAR_peak_395675_HeLa_Form_SSase_rep2;CSAR_peak_290714_HeLa_Form_DSase_rep2;CSAR_peak_262354_HeLa_Form_DSase_rep1	122.04,88.84,82.82	-
chr15	48782092	48782093	rs140593	missense	-	chr15	48782058	48782201	CSAR_peak_290718_HeLa_Form_DSase_rep2;CSAR_peak_395680_HeLa_Form_SSase_rep2;CSAR_peak_431332_HeLa_Form_SSase_rep1;CSAR_peak_388569_HeLa_Form_SSase_rep3;CSAR_peak_436736_HeLa_Form_DSase_rep3;CSAR_peak_262358_HeLa_Form_DSase_rep1;CSAR_peak_290724_HeLa_Form_DSase_rep2;CSAR_peak_395682_HeLa_Form_SSase_rep2;CSAR_peak_388570_HeLa_Form_SSase_rep3	53.95,310.1,213.85,167.97,86.12,129.18,53.95,393.86,302.02	-
chr15	48782173	48782174	rs112287730	missense	-	chr15	48782058	48782201	CSAR_peak_290718_HeLa_Form_DSase_rep2;CSAR_peak_395680_HeLa_Form_SSase_rep2;CSAR_peak_431332_HeLa_Form_SSase_rep1;CSAR_peak_388569_HeLa_Form_SSase_rep3;CSAR_peak_436736_HeLa_Form_DSase_rep3;CSAR_peak_262358_HeLa_Form_DSase_rep1;CSAR_peak_290724_HeLa_Form_DSase_rep2;CSAR_peak_395682_HeLa_Form_SSase_rep2;CSAR_peak_388570_HeLa_Form_SSase_rep3	53.95,310.1,213.85,167.97,86.12,129.18,53.95,393.86,302.02	-
chr15	48782175	48782176	rs137854477	missense	-	chr15	48782058	48782201	CSAR_peak_290718_HeLa_Form_DSase_rep2;CSAR_peak_395680_HeLa_Form_SSase_rep2;CSAR_peak_431332_HeLa_Form_SSase_rep1;CSAR_peak_388569_HeLa_Form_SSase_rep3;CSAR_peak_436736_HeLa_Form_DSase_rep3;CSAR_peak_262358_HeLa_Form_DSase_rep1;CSAR_peak_290724_HeLa_Form_DSase_rep2;CSAR_peak_395682_HeLa_Form_SSase_rep2;CSAR_peak_388570_HeLa_Form_SSase_rep3	53.95,310.1,213.85,167.97,86.12,129.18,53.95,393.86,302.02	-
chr15	48782275	48782276	rs112202622	splice-3	-	chr15	48782210	48782304	CSAR_peak_395683_HeLa_Form_SSase_rep2;CSAR_peak_388573_HeLa_Form_SSase_rep3;CSAR_peak_290725_HeLa_Form_DSase_rep2;CSAR_peak_436738_HeLa_Form_DSase_rep3;CSAR_peak_290726_HeLa_Form_DSase_rep2	512.79,202.53,240.9,60.38,88.84	-
chr15	48782282	48782283	rs193922195	intron	-	chr15	48782210	48782304	CSAR_peak_395683_HeLa_Form_SSase_rep2;CSAR_peak_388573_HeLa_Form_SSase_rep3;CSAR_peak_290725_HeLa_Form_DSase_rep2;CSAR_peak_436738_HeLa_Form_DSase_rep3;CSAR_peak_290726_HeLa_Form_DSase_rep2	512.79,202.53,240.9,60.38,88.84	-
chr15	48786446	48786447	rs193922194	frameshift	-	chr15	48786401	48786448	CSAR_peak_431345_HeLa_Form_SSase_rep1;CSAR_peak_388584_HeLa_Form_SSase_rep3;CSAR_peak_395696_HeLa_Form_SSase_rep2;CSAR_peak_262372_HeLa_Form_DSase_rep1;CSAR_peak_436744_HeLa_Form_DSase_rep3	262,84.99,823.33,505.48,426.4	-
chr15	48787338	48787339	rs193922192	coding-synon	-	chr15	48787331	48787363	CSAR_peak_388588_HeLa_Form_SSase_rep3	46.47	-
chr15	48787454	48787455	rs193922191	missense	-	chr15	48787387	48787458	CSAR_peak_395698_HeLa_Form_SSase_rep2;CSAR_peak_388589_HeLa_Form_SSase_rep3;CSAR_peak_290734_HeLa_Form_DSase_rep2;CSAR_peak_436746_HeLa_Form_DSase_rep3;CSAR_peak_388590_HeLa_Form_SSase_rep3	133.98,65.71,294.08,114.87,48.03	-
chr15	48787696	48787697	rs193922190	missense	-	chr15	48787671	48787718	CSAR_peak_262375_HeLa_Form_DSase_rep1;CSAR_peak_290736_HeLa_Form_DSase_rep2;CSAR_peak_395702_HeLa_Form_SSase_rep2	241.4,53.95,921.46	-
chr15	48787725	48787726	rs193922189	missense	-	chr15	48787725	48787760	CSAR_peak_431350_HeLa_Form_SSase_rep1;CSAR_peak_388592_HeLa_Form_SSase_rep3	137.21,46.47	-
chr15	48787771	48787772	rs193921256	coding-synon,nonsense	-	chr15	48787763	48787793	CSAR_peak_436752_HeLa_Form_DSase_rep3;CSAR_peak_290738_HeLa_Form_DSase_rep2	60.38,53.95	-
chr15	48788346	48788347	rs193922188	missense	-	chr15	48788339	48788456	CSAR_peak_395707_HeLa_Form_SSase_rep2;CSAR_peak_431351_HeLa_Form_SSase_rep1;CSAR_peak_436754_HeLa_Form_DSase_rep3;CSAR_peak_290739_HeLa_Form_DSase_rep2;CSAR_peak_436755_HeLa_Form_DSase_rep3;CSAR_peak_262378_HeLa_Form_DSase_rep1;CSAR_peak_290740_HeLa_Form_DSase_rep2;CSAR_peak_436757_HeLa_Form_DSase_rep3;CSAR_peak_388600_HeLa_Form_SSase_rep3;CSAR_peak_395710_HeLa_Form_SSase_rep2	207.1,213.85,60.38,85.96,163.9,447.07,137.45,43.8,78.77,64.15	-
chr15	48789494	48789495	rs137854479	missense	-	chr15	48789465	48789620	CSAR_peak_431352_HeLa_Form_SSase_rep1;CSAR_peak_395712_HeLa_Form_SSase_rep2;CSAR_peak_388602_HeLa_Form_SSase_rep3;CSAR_peak_395713_HeLa_Form_SSase_rep2;CSAR_peak_388603_HeLa_Form_SSase_rep3;CSAR_peak_431353_HeLa_Form_SSase_rep1;CSAR_peak_262380_HeLa_Form_DSase_rep1;CSAR_peak_436759_HeLa_Form_DSase_rep3;CSAR_peak_262381_HeLa_Form_DSase_rep1;CSAR_peak_290745_HeLa_Form_DSase_rep2;CSAR_peak_436760_He…	215.3,449.54,115.21,276.31,305.94,65.44,82.82,60.38,72.76,88.84,125.84,289.92,294.08	-
chr15	48789569	48789570	rs193922187	frameshift	-	chr15	48789465	48789620	CSAR_peak_431352_HeLa_Form_SSase_rep1;CSAR_peak_395712_HeLa_Form_SSase_rep2;CSAR_peak_388602_HeLa_Form_SSase_rep3;CSAR_peak_395713_HeLa_Form_SSase_rep2;CSAR_peak_388603_HeLa_Form_SSase_rep3;CSAR_peak_431353_HeLa_Form_SSase_rep1;CSAR_peak_262380_HeLa_Form_DSase_rep1;CSAR_peak_436759_HeLa_Form_DSase_rep3;CSAR_peak_262381_HeLa_Form_DSase_rep1;CSAR_peak_290745_HeLa_Form_DSase_rep2;CSAR_peak_436760_He…	215.3,449.54,115.21,276.31,305.94,65.44,82.82,60.38,72.76,88.84,125.84,289.92,294.08	-
chr15	48789587	48789588	rs137854463	missense	-	chr15	48789465	48789620	CSAR_peak_431352_HeLa_Form_SSase_rep1;CSAR_peak_395712_HeLa_Form_SSase_rep2;CSAR_peak_388602_HeLa_Form_SSase_rep3;CSAR_peak_395713_HeLa_Form_SSase_rep2;CSAR_peak_388603_HeLa_Form_SSase_rep3;CSAR_peak_431353_HeLa_Form_SSase_rep1;CSAR_peak_262380_HeLa_Form_DSase_rep1;CSAR_peak_436759_HeLa_Form_DSase_rep3;CSAR_peak_262381_HeLa_Form_DSase_rep1;CSAR_peak_290745_HeLa_Form_DSase_rep2;CSAR_peak_436760_He…	215.3,449.54,115.21,276.31,305.94,65.44,82.82,60.38,72.76,88.84,125.84,289.92,294.08	-
chr15	48796039	48796040	rs193922186	missense	-	chr15	48796036	48796058	CSAR_peak_395731_HeLa_Form_SSase_rep2	78.12	-
chr15	48796041	48796042	rs140603	coding-synon,missense	-	chr15	48796036	48796058	CSAR_peak_395731_HeLa_Form_SSase_rep2	78.12	-
chr15	48797233	48797234	rs193922185	missense	-	chr15	48797222	48797324	CSAR_peak_431372_HeLa_Form_SSase_rep1;CSAR_peak_395736_HeLa_Form_SSase_rep2;CSAR_peak_388619_HeLa_Form_SSase_rep3;CSAR_peak_290764_HeLa_Form_DSase_rep2;CSAR_peak_436777_HeLa_Form_DSase_rep3	927.13,1084.63,373.91,53.95,86.12	-
chr15	48800869	48800870	rs112366266	coding-synon	-	chr15	48800779	48800935	CSAR_peak_388634_HeLa_Form_SSase_rep3;CSAR_peak_431381_HeLa_Form_SSase_rep1;CSAR_peak_395746_HeLa_Form_SSase_rep2;CSAR_peak_431386_HeLa_Form_SSase_rep1;CSAR_peak_388638_HeLa_Form_SSase_rep3;CSAR_peak_388639_HeLa_Form_SSase_rep3;CSAR_peak_290769_HeLa_Form_DSase_rep2;CSAR_peak_290770_HeLa_Form_DSase_rep2;CSAR_peak_436780_HeLa_Form_DSase_rep3;CSAR_peak_262405_HeLa_Form_DSase_rep1;CSAR_peak_262406_He…	609.27,161.41,478.54,479.16,86.94,78.77,281.92,154.74,52.28,82.82,653.22,934.47,53.67	-
chr15	48802244	48802245	rs193922183	nonsense	-	chr15	48802233	48802272	CSAR_peak_431387_HeLa_Form_SSase_rep1;CSAR_peak_395748_HeLa_Form_SSase_rep2;CSAR_peak_436783_HeLa_Form_DSase_rep3	278.67,276.31,52.1	-
chr15	48802245	48802246	rs193922182	frameshift	-	chr15	48802233	48802272	CSAR_peak_431387_HeLa_Form_SSase_rep1;CSAR_peak_395748_HeLa_Form_SSase_rep2;CSAR_peak_436783_HeLa_Form_DSase_rep3	278.67,276.31,52.1	-
chr15	48805748	48805749	rs137854476	nonsense	-	chr15	48805746	48805786	CSAR_peak_395758_HeLa_Form_SSase_rep2	276.31	-
chr15	48807598	48807599	rs137854485	missense	-	chr15	48807585	48807619	CSAR_peak_395763_HeLa_Form_SSase_rep2	64.15	-
chr15	48829894	48829895	rs193922224	missense	-	chr15	48829861	48829950	CSAR_peak_395803_HeLa_Form_SSase_rep2;CSAR_peak_388700_HeLa_Form_SSase_rep3;CSAR_peak_431453_HeLa_Form_SSase_rep1;CSAR_peak_290815_HeLa_Form_DSase_rep2	276.31,84.99,345.68,127.75	-
chr15	48830019	48830020	rs193922211	intron	-	chr15	48830004	48830036	CSAR_peak_290818_HeLa_Form_DSase_rep2;CSAR_peak_262448_HeLa_Form_DSase_rep1	358.44,57.42	-
chr15	48888507	48888508	rs111671429	coding-synon,nonsense	-	chr15	48888486	48888613	CSAR_peak_388837_HeLa_Form_SSase_rep3;CSAR_peak_395968_HeLa_Form_SSase_rep2;CSAR_peak_262543_HeLa_Form_DSase_rep1;CSAR_peak_290898_HeLa_Form_DSase_rep2;CSAR_peak_431611_HeLa_Form_SSase_rep1;CSAR_peak_395969_HeLa_Form_SSase_rep2;CSAR_peak_388838_HeLa_Form_SSase_rep3;CSAR_peak_290899_HeLa_Form_DSase_rep2;CSAR_peak_262545_HeLa_Form_DSase_rep1;CSAR_peak_436892_HeLa_Form_DSase_rep3	305.94,200.56,197.84,179.59,319.68,399,304.81,294.08,129.18,117.24	-
chr15	48888533	48888534	rs193922210	missense	-	chr15	48888486	48888613	CSAR_peak_388837_HeLa_Form_SSase_rep3;CSAR_peak_395968_HeLa_Form_SSase_rep2;CSAR_peak_262543_HeLa_Form_DSase_rep1;CSAR_peak_290898_HeLa_Form_DSase_rep2;CSAR_peak_431611_HeLa_Form_SSase_rep1;CSAR_peak_395969_HeLa_Form_SSase_rep2;CSAR_peak_388838_HeLa_Form_SSase_rep3;CSAR_peak_290899_HeLa_Form_DSase_rep2;CSAR_peak_262545_HeLa_Form_DSase_rep1;CSAR_peak_436892_HeLa_Form_DSase_rep3	305.94,200.56,197.84,179.59,319.68,399,304.81,294.08,129.18,117.24	-
chr15	48888563	48888564	rs193922206	missense	-	chr15	48888486	48888613	CSAR_peak_388837_HeLa_Form_SSase_rep3;CSAR_peak_395968_HeLa_Form_SSase_rep2;CSAR_peak_262543_HeLa_Form_DSase_rep1;CSAR_peak_290898_HeLa_Form_DSase_rep2;CSAR_peak_431611_HeLa_Form_SSase_rep1;CSAR_peak_395969_HeLa_Form_SSase_rep2;CSAR_peak_388838_HeLa_Form_SSase_rep3;CSAR_peak_290899_HeLa_Form_DSase_rep2;CSAR_peak_262545_HeLa_Form_DSase_rep1;CSAR_peak_436892_HeLa_Form_DSase_rep3	305.94,200.56,197.84,179.59,319.68,399,304.81,294.08,129.18,117.24	-
chr15	48892413	48892414	rs137854467	missense	-	chr15	48892393	48892420	CSAR_peak_262552_HeLa_Form_DSase_rep1;CSAR_peak_290905_HeLa_Form_DSase_rep2	72.76,178.15	-
chr15	48903004	48903005	rs112660651	missense	-	chr15	48902995	48903008	CSAR_peak_388862_HeLa_Form_SSase_rep3;CSAR_peak_436905_HeLa_Form_DSase_rep3	46.47,52.1	-
chr15	48905320	48905321	rs193922180	intron	-	chr15	48905207	48905327	CSAR_peak_290914_HeLa_Form_DSase_rep2;CSAR_peak_436910_HeLa_Form_DSase_rep3;CSAR_peak_396009_HeLa_Form_SSase_rep2;CSAR_peak_388864_HeLa_Form_SSase_rep3;CSAR_peak_431659_HeLa_Form_SSase_rep1;CSAR_peak_290915_HeLa_Form_DSase_rep2;CSAR_peak_262567_HeLa_Form_DSase_rep1;CSAR_peak_436912_HeLa_Form_DSase_rep3	178.15,52.1,567.87,48.03,116.65,340.56,205.54,52.1	-
chr15	48936883	48936884	rs193922245	near-gene-5,missense	-	chr15	48936808	48936915	CSAR_peak_388953_HeLa_Form_SSase_rep3;CSAR_peak_396109_HeLa_Form_SSase_rep2;CSAR_peak_431768_HeLa_Form_SSase_rep1;CSAR_peak_388956_HeLa_Form_SSase_rep3;CSAR_peak_436954_HeLa_Form_DSase_rep3;CSAR_peak_262634_HeLa_Form_DSase_rep1;CSAR_peak_290968_HeLa_Form_DSase_rep2;CSAR_peak_262635_HeLa_Form_DSase_rep1;CSAR_peak_262637_HeLa_Form_DSase_rep1;CSAR_peak_290972_HeLa_Form_DSase_rep2;CSAR_peak_436957_He…	84.99,744.16,976.46,163.77,67.25,129.18,185.32,91.14,137.8,233.81,45.24	-
chr15	48936910	48936911	rs193922218	near-gene-5,missense	-	chr15	48936808	48936915	CSAR_peak_388953_HeLa_Form_SSase_rep3;CSAR_peak_396109_HeLa_Form_SSase_rep2;CSAR_peak_431768_HeLa_Form_SSase_rep1;CSAR_peak_388956_HeLa_Form_SSase_rep3;CSAR_peak_436954_HeLa_Form_DSase_rep3;CSAR_peak_262634_HeLa_Form_DSase_rep1;CSAR_peak_290968_HeLa_Form_DSase_rep2;CSAR_peak_262635_HeLa_Form_DSase_rep1;CSAR_peak_262637_HeLa_Form_DSase_rep1;CSAR_peak_290972_HeLa_Form_DSase_rep2;CSAR_peak_436957_He…	84.99,744.16,976.46,163.77,67.25,129.18,185.32,91.14,137.8,233.81,45.24	-
chr15	55516164	55516165	rs104894498	missense	-	chr15	55516102	55516175	CSAR_peak_397572_HeLa_Form_SSase_rep2;CSAR_peak_433240_HeLa_Form_SSase_rep1;CSAR_peak_437933_HeLa_Form_DSase_rep3;CSAR_peak_292106_HeLa_Form_DSase_rep2	178.29,345.68,60.38,127.75	-
chr15	63335072	63335073	rs199476301	missense	+	chr15	63335027	63335160	CSAR_peak_68323_HeLa_Form_SSase_rep1;CSAR_peak_62613_HeLa_Form_SSase_rep2;CSAR_peak_61544_HeLa_Form_SSase_rep3;CSAR_peak_62614_HeLa_Form_SSase_rep2;CSAR_peak_46418_HeLa_Form_DSase_rep2;CSAR_peak_46419_HeLa_Form_DSase_rep2;CSAR_peak_43117_HeLa_Form_DSase_rep1	1231.4,1696.04,447.27,97.54,51.24,246.84,149.78	+
chr15	63335094	63335095	rs199476302	missense	+	chr15	63335027	63335160	CSAR_peak_68323_HeLa_Form_SSase_rep1;CSAR_peak_62613_HeLa_Form_SSase_rep2;CSAR_peak_61544_HeLa_Form_SSase_rep3;CSAR_peak_62614_HeLa_Form_SSase_rep2;CSAR_peak_46418_HeLa_Form_DSase_rep2;CSAR_peak_46419_HeLa_Form_DSase_rep2;CSAR_peak_43117_HeLa_Form_DSase_rep1	1231.4,1696.04,447.27,97.54,51.24,246.84,149.78	+
chr15	63335136	63335137	rs199476303	missense	+	chr15	63335027	63335160	CSAR_peak_68323_HeLa_Form_SSase_rep1;CSAR_peak_62613_HeLa_Form_SSase_rep2;CSAR_peak_61544_HeLa_Form_SSase_rep3;CSAR_peak_62614_HeLa_Form_SSase_rep2;CSAR_peak_46418_HeLa_Form_DSase_rep2;CSAR_peak_46419_HeLa_Form_DSase_rep2;CSAR_peak_43117_HeLa_Form_DSase_rep1	1231.4,1696.04,447.27,97.54,51.24,246.84,149.78	+
chr15	63336270	63336271	rs104894505	intron,missense	+	chr15	63336230	63336380	CSAR_peak_62623_HeLa_Form_SSase_rep2;CSAR_peak_61564_HeLa_Form_SSase_rep3;CSAR_peak_68335_HeLa_Form_SSase_rep1;CSAR_peak_68337_HeLa_Form_SSase_rep1;CSAR_peak_80067_HeLa_Form_DSase_rep3;CSAR_peak_46430_HeLa_Form_DSase_rep2;CSAR_peak_43130_HeLa_Form_DSase_rep1;CSAR_peak_80069_HeLa_Form_DSase_rep3;CSAR_peak_43131_HeLa_Form_DSase_rep1;CSAR_peak_80070_HeLa_Form_DSase_rep3	2353.64,81.12,395.42,262.88,96.59,648.23,175.6,255.86,134.47,161.19	+
chr15	63336282	63336283	rs199476304	intron,missense	+	chr15	63336230	63336380	CSAR_peak_62623_HeLa_Form_SSase_rep2;CSAR_peak_61564_HeLa_Form_SSase_rep3;CSAR_peak_68335_HeLa_Form_SSase_rep1;CSAR_peak_68337_HeLa_Form_SSase_rep1;CSAR_peak_80067_HeLa_Form_DSase_rep3;CSAR_peak_46430_HeLa_Form_DSase_rep2;CSAR_peak_43130_HeLa_Form_DSase_rep1;CSAR_peak_80069_HeLa_Form_DSase_rep3;CSAR_peak_43131_HeLa_Form_DSase_rep1;CSAR_peak_80070_HeLa_Form_DSase_rep3	2353.64,81.12,395.42,262.88,96.59,648.23,175.6,255.86,134.47,161.19	+
chr15	63336294	63336295	rs199476305	intron,missense	+	chr15	63336230	63336380	CSAR_peak_62623_HeLa_Form_SSase_rep2;CSAR_peak_61564_HeLa_Form_SSase_rep3;CSAR_peak_68335_HeLa_Form_SSase_rep1;CSAR_peak_68337_HeLa_Form_SSase_rep1;CSAR_peak_80067_HeLa_Form_DSase_rep3;CSAR_peak_46430_HeLa_Form_DSase_rep2;CSAR_peak_43130_HeLa_Form_DSase_rep1;CSAR_peak_80069_HeLa_Form_DSase_rep3;CSAR_peak_43131_HeLa_Form_DSase_rep1;CSAR_peak_80070_HeLa_Form_DSase_rep3	2353.64,81.12,395.42,262.88,96.59,648.23,175.6,255.86,134.47,161.19	+
chr15	63336298	63336299	rs199476306	intron,missense	+	chr15	63336230	63336380	CSAR_peak_62623_HeLa_Form_SSase_rep2;CSAR_peak_61564_HeLa_Form_SSase_rep3;CSAR_peak_68335_HeLa_Form_SSase_rep1;CSAR_peak_68337_HeLa_Form_SSase_rep1;CSAR_peak_80067_HeLa_Form_DSase_rep3;CSAR_peak_46430_HeLa_Form_DSase_rep2;CSAR_peak_43130_HeLa_Form_DSase_rep1;CSAR_peak_80069_HeLa_Form_DSase_rep3;CSAR_peak_43131_HeLa_Form_DSase_rep1;CSAR_peak_80070_HeLa_Form_DSase_rep3	2353.64,81.12,395.42,262.88,96.59,648.23,175.6,255.86,134.47,161.19	+
chr15	63336319	63336320	rs199476307	intron,missense	+	chr15	63336230	63336380	CSAR_peak_62623_HeLa_Form_SSase_rep2;CSAR_peak_61564_HeLa_Form_SSase_rep3;CSAR_peak_68335_HeLa_Form_SSase_rep1;CSAR_peak_68337_HeLa_Form_SSase_rep1;CSAR_peak_80067_HeLa_Form_DSase_rep3;CSAR_peak_46430_HeLa_Form_DSase_rep2;CSAR_peak_43130_HeLa_Form_DSase_rep1;CSAR_peak_80069_HeLa_Form_DSase_rep3;CSAR_peak_43131_HeLa_Form_DSase_rep1;CSAR_peak_80070_HeLa_Form_DSase_rep3	2353.64,81.12,395.42,262.88,96.59,648.23,175.6,255.86,134.47,161.19	+
chr15	63340820	63340821	rs199476308	intron,ncRNA,missense	+	chr15	63340791	63340866	CSAR_peak_46460_HeLa_Form_DSase_rep2;CSAR_peak_62655_HeLa_Form_SSase_rep2;CSAR_peak_68371_HeLa_Form_SSase_rep1;CSAR_peak_61603_HeLa_Form_SSase_rep3	63.23,622.67,354.71,82.12	+
chr15	63349217	63349218	rs199476310	missense	+	chr15	63349188	63349345	CSAR_peak_62697_HeLa_Form_SSase_rep2;CSAR_peak_61658_HeLa_Form_SSase_rep3;CSAR_peak_68416_HeLa_Form_SSase_rep1;CSAR_peak_80163_HeLa_Form_DSase_rep3;CSAR_peak_43188_HeLa_Form_DSase_rep1;CSAR_peak_46487_HeLa_Form_DSase_rep2;CSAR_peak_43193_HeLa_Form_DSase_rep1;CSAR_peak_80165_HeLa_Form_DSase_rep3;CSAR_peak_46489_HeLa_Form_DSase_rep2	1188.89,178.12,895.77,108.26,122.01,337.04,257.49,465.98,157.05	+
chr15	63349226	63349227	rs104894504	missense	+	chr15	63349188	63349345	CSAR_peak_62697_HeLa_Form_SSase_rep2;CSAR_peak_61658_HeLa_Form_SSase_rep3;CSAR_peak_68416_HeLa_Form_SSase_rep1;CSAR_peak_80163_HeLa_Form_DSase_rep3;CSAR_peak_43188_HeLa_Form_DSase_rep1;CSAR_peak_46487_HeLa_Form_DSase_rep2;CSAR_peak_43193_HeLa_Form_DSase_rep1;CSAR_peak_80165_HeLa_Form_DSase_rep3;CSAR_peak_46489_HeLa_Form_DSase_rep2	1188.89,178.12,895.77,108.26,122.01,337.04,257.49,465.98,157.05	+
chr15	63351789	63351790	rs11558749	missense	+	chr15	63351764	63351867	CSAR_peak_46491_HeLa_Form_DSase_rep2;CSAR_peak_80167_HeLa_Form_DSase_rep3;CSAR_peak_61660_HeLa_Form_SSase_rep3;CSAR_peak_68420_HeLa_Form_SSase_rep1;CSAR_peak_62703_HeLa_Form_SSase_rep2;CSAR_peak_43196_HeLa_Form_DSase_rep1;CSAR_peak_80168_HeLa_Form_DSase_rep3;CSAR_peak_46492_HeLa_Form_DSase_rep2	156.09,43.29,309.69,293,342.69,106.67,426.24,94.69	+
chr15	63351865	63351866	rs199476311	missense	+	chr15	63351764	63351867	CSAR_peak_46491_HeLa_Form_DSase_rep2;CSAR_peak_80167_HeLa_Form_DSase_rep3;CSAR_peak_61660_HeLa_Form_SSase_rep3;CSAR_peak_68420_HeLa_Form_SSase_rep1;CSAR_peak_62703_HeLa_Form_SSase_rep2;CSAR_peak_43196_HeLa_Form_DSase_rep1;CSAR_peak_80168_HeLa_Form_DSase_rep3;CSAR_peak_46492_HeLa_Form_DSase_rep2	156.09,43.29,309.69,293,342.69,106.67,426.24,94.69	+
chr15	63353089	63353090	rs199476312	missense	+	chr15	63353074	63353131	CSAR_peak_43198_HeLa_Form_DSase_rep1;CSAR_peak_80177_HeLa_Form_DSase_rep3;CSAR_peak_62711_HeLa_Form_SSase_rep2	73.56,120.41,192.93	+
chr15	63353097	63353098	rs104894503	missense	+	chr15	63353074	63353131	CSAR_peak_43198_HeLa_Form_DSase_rep1;CSAR_peak_80177_HeLa_Form_DSase_rep3;CSAR_peak_62711_HeLa_Form_SSase_rep2	73.56,120.41,192.93	+
chr15	63353113	63353114	rs104894502	missense	+	chr15	63353074	63353131	CSAR_peak_43198_HeLa_Form_DSase_rep1;CSAR_peak_80177_HeLa_Form_DSase_rep3;CSAR_peak_62711_HeLa_Form_SSase_rep2	73.56,120.41,192.93	+
chr15	63353123	63353124	rs199476313	coding-synon	+	chr15	63353074	63353131	CSAR_peak_43198_HeLa_Form_DSase_rep1;CSAR_peak_80177_HeLa_Form_DSase_rep3;CSAR_peak_62711_HeLa_Form_SSase_rep2	73.56,120.41,192.93	+
chr15	63353128	63353129	rs199476314	missense	+	chr15	63353074	63353131	CSAR_peak_43198_HeLa_Form_DSase_rep1;CSAR_peak_80177_HeLa_Form_DSase_rep3;CSAR_peak_62711_HeLa_Form_SSase_rep2	73.56,120.41,192.93	+
chr15	63353921	63353922	rs199476315	intron,missense	+	chr15	63353914	63354021	CSAR_peak_68432_HeLa_Form_SSase_rep1;CSAR_peak_62718_HeLa_Form_SSase_rep2;CSAR_peak_61678_HeLa_Form_SSase_rep3;CSAR_peak_80192_HeLa_Form_DSase_rep3;CSAR_peak_80193_HeLa_Form_DSase_rep3	346.01,932.94,81.12,127.85,62.33	+
chr15	63354417	63354418	rs199476316	missense	+	chr15	63354414	63354548	CSAR_peak_62722_HeLa_Form_SSase_rep2;CSAR_peak_68437_HeLa_Form_SSase_rep1;CSAR_peak_61683_HeLa_Form_SSase_rep3;CSAR_peak_61684_HeLa_Form_SSase_rep3;CSAR_peak_80202_HeLa_Form_DSase_rep3;CSAR_peak_46515_HeLa_Form_DSase_rep2;CSAR_peak_43223_HeLa_Form_DSase_rep1;CSAR_peak_46518_HeLa_Form_DSase_rep2;CSAR_peak_80205_HeLa_Form_DSase_rep3	1102.46,244.8,82.12,98.35,99.11,148.85,154.22,117.65,83.73	+
chr15	63354446	63354447	rs193922410	missense	+	chr15	63354414	63354548	CSAR_peak_62722_HeLa_Form_SSase_rep2;CSAR_peak_68437_HeLa_Form_SSase_rep1;CSAR_peak_61683_HeLa_Form_SSase_rep3;CSAR_peak_61684_HeLa_Form_SSase_rep3;CSAR_peak_80202_HeLa_Form_DSase_rep3;CSAR_peak_46515_HeLa_Form_DSase_rep2;CSAR_peak_43223_HeLa_Form_DSase_rep1;CSAR_peak_46518_HeLa_Form_DSase_rep2;CSAR_peak_80205_HeLa_Form_DSase_rep3	1102.46,244.8,82.12,98.35,99.11,148.85,154.22,117.65,83.73	+
chr15	63354461	63354462	rs199476317	missense	+	chr15	63354414	63354548	CSAR_peak_62722_HeLa_Form_SSase_rep2;CSAR_peak_68437_HeLa_Form_SSase_rep1;CSAR_peak_61683_HeLa_Form_SSase_rep3;CSAR_peak_61684_HeLa_Form_SSase_rep3;CSAR_peak_80202_HeLa_Form_DSase_rep3;CSAR_peak_46515_HeLa_Form_DSase_rep2;CSAR_peak_43223_HeLa_Form_DSase_rep1;CSAR_peak_46518_HeLa_Form_DSase_rep2;CSAR_peak_80205_HeLa_Form_DSase_rep3	1102.46,244.8,82.12,98.35,99.11,148.85,154.22,117.65,83.73	+
chr15	63354786	63354787	rs199476318	missense	+	chr15	63354770	63354875	CSAR_peak_62726_HeLa_Form_SSase_rep2;CSAR_peak_68444_HeLa_Form_SSase_rep1;CSAR_peak_80210_HeLa_Form_DSase_rep3	1319.85,143.23,502.95	+
chr15	63354813	63354814	rs199476319	missense	+	chr15	63354770	63354875	CSAR_peak_62726_HeLa_Form_SSase_rep2;CSAR_peak_68444_HeLa_Form_SSase_rep1;CSAR_peak_80210_HeLa_Form_DSase_rep3	1319.85,143.23,502.95	+
chr15	63356319	63356320	rs199476320	intron,missense	+	chr15	63356250	63356336	CSAR_peak_68457_HeLa_Form_SSase_rep1;CSAR_peak_62737_HeLa_Form_SSase_rep2;CSAR_peak_61710_HeLa_Form_SSase_rep3	626.1,527.35,262.64	+
chr15	63356331	63356332	rs199476321	intron,missense	+	chr15	63356250	63356336	CSAR_peak_68457_HeLa_Form_SSase_rep1;CSAR_peak_62737_HeLa_Form_SSase_rep2;CSAR_peak_61710_HeLa_Form_SSase_rep3	626.1,527.35,262.64	+
chr15	64448313	64448317	rs137853869	frameshift,untranslated-3	-	chr15	64448232	64448375	CSAR_peak_401083_HeLa_Form_SSase_rep2;CSAR_peak_436764_HeLa_Form_SSase_rep1;CSAR_peak_393578_HeLa_Form_SSase_rep3;CSAR_peak_393579_HeLa_Form_SSase_rep3;CSAR_peak_436767_HeLa_Form_SSase_rep1;CSAR_peak_440083_HeLa_Form_DSase_rep3;CSAR_peak_294557_HeLa_Form_DSase_rep2;CSAR_peak_265937_HeLa_Form_DSase_rep1;CSAR_peak_440087_HeLa_Form_DSase_rep3;CSAR_peak_265939_HeLa_Form_DSase_rep1;CSAR_peak_440089_He…	1655.5,240.85,159.01,259.76,78.48,76.44,365.34,96.16,139.29,261.23,174.28,402.54	-
chr15	64448959	64448960	rs28720193	coding-synon,untranslated-3	-	chr15	64448924	64448993	CSAR_peak_294566_HeLa_Form_DSase_rep2;CSAR_peak_393587_HeLa_Form_SSase_rep3;CSAR_peak_401093_HeLa_Form_SSase_rep2	226.97,252.54,78.12	-
chr15	64449028	64449038	rs137853868	frameshift,untranslated-3	-	chr15	64449012	64449144	CSAR_peak_294567_HeLa_Form_DSase_rep2;CSAR_peak_393591_HeLa_Form_SSase_rep3;CSAR_peak_401098_HeLa_Form_SSase_rep2;CSAR_peak_436779_HeLa_Form_SSase_rep1;CSAR_peak_440104_HeLa_Form_DSase_rep3;CSAR_peak_265945_HeLa_Form_DSase_rep1;CSAR_peak_294568_HeLa_Form_DSase_rep2;CSAR_peak_440105_HeLa_Form_DSase_rep3;CSAR_peak_401101_HeLa_Form_SSase_rep2	127.75,193.33,267.5,80,251.65,241.4,1072.57,71.97,871.67	-
chr15	64452332	64452333	rs137853866	missense	-	chr15	64452316	64452434	CSAR_peak_401130_HeLa_Form_SSase_rep2;CSAR_peak_436815_HeLa_Form_SSase_rep1;CSAR_peak_440135_HeLa_Form_DSase_rep3;CSAR_peak_294597_HeLa_Form_DSase_rep2;CSAR_peak_265969_HeLa_Form_DSase_rep1;CSAR_peak_265971_HeLa_Form_DSase_rep1;CSAR_peak_440136_HeLa_Form_DSase_rep3	706.22,85.59,529.95,174.25,61.13,161.92,291.05	-
chr15	64454310	64454311	rs11558595	missense	-	chr15	64454241	64454393	CSAR_peak_393631_HeLa_Form_SSase_rep3;CSAR_peak_401140_HeLa_Form_SSase_rep2;CSAR_peak_294606_HeLa_Form_DSase_rep2;CSAR_peak_440140_HeLa_Form_DSase_rep3;CSAR_peak_265979_HeLa_Form_DSase_rep1;CSAR_peak_294607_HeLa_Form_DSase_rep2;CSAR_peak_294608_HeLa_Form_DSase_rep2;CSAR_peak_436831_HeLa_Form_SSase_rep1;CSAR_peak_401142_HeLa_Form_SSase_rep2;CSAR_peak_393633_HeLa_Form_SSase_rep3	48.03,823.33,114.84,86.12,369.9,53.85,178.15,625.08,766.41,54.88	-
chr15	64455065	64455066	rs137853865	frameshift	-	chr15	64455056	64455117	CSAR_peak_401146_HeLa_Form_SSase_rep2;CSAR_peak_393640_HeLa_Form_SSase_rep3	192.81,53.26	-
chr15	72637859	72637860	rs121907968	missense	-	chr15	72637835	72637925	CSAR_peak_296729_HeLa_Form_DSase_rep2;CSAR_peak_403922_HeLa_Form_SSase_rep2;CSAR_peak_396480_HeLa_Form_SSase_rep3	127.75,276.31,305.72	-
chr15	72637868	72637869	rs121907952	missense	-	chr15	72637835	72637925	CSAR_peak_296729_HeLa_Form_DSase_rep2;CSAR_peak_403922_HeLa_Form_SSase_rep2;CSAR_peak_396480_HeLa_Form_SSase_rep3	127.75,276.31,305.72	-
chr15	72637890	72637891	rs121907981	missense	-	chr15	72637835	72637925	CSAR_peak_296729_HeLa_Form_DSase_rep2;CSAR_peak_403922_HeLa_Form_SSase_rep2;CSAR_peak_396480_HeLa_Form_SSase_rep3	127.75,276.31,305.72	-
chr15	72638636	72638637	rs121907978	missense	-	chr15	72638584	72638693	CSAR_peak_267904_HeLa_Form_DSase_rep1;CSAR_peak_441910_HeLa_Form_DSase_rep3;CSAR_peak_296736_HeLa_Form_DSase_rep2;CSAR_peak_396490_HeLa_Form_SSase_rep3;CSAR_peak_439941_HeLa_Form_SSase_rep1;CSAR_peak_403930_HeLa_Form_SSase_rep2	242.31,163.9,911.33,105.02,195.64,120.91	-
chr15	72638645	72638646	rs28940871	missense	-	chr15	72638584	72638693	CSAR_peak_267904_HeLa_Form_DSase_rep1;CSAR_peak_441910_HeLa_Form_DSase_rep3;CSAR_peak_296736_HeLa_Form_DSase_rep2;CSAR_peak_396490_HeLa_Form_SSase_rep3;CSAR_peak_439941_HeLa_Form_SSase_rep1;CSAR_peak_403930_HeLa_Form_SSase_rep2	242.31,163.9,911.33,105.02,195.64,120.91	-
chr15	72638937	72638938	rs121907958	missense	-	chr15	72638869	72639028	CSAR_peak_403931_HeLa_Form_SSase_rep2;CSAR_peak_441915_HeLa_Form_DSase_rep3;CSAR_peak_403932_HeLa_Form_SSase_rep2;CSAR_peak_396498_HeLa_Form_SSase_rep3;CSAR_peak_439952_HeLa_Form_SSase_rep1;CSAR_peak_396499_HeLa_Form_SSase_rep3;CSAR_peak_441916_HeLa_Form_DSase_rep3	568.58,231.69,192.81,53.26,107.88,60.3,95.81	-
chr15	72639020	72639021	rs121907963	nonsense	-	chr15	72638869	72639028	CSAR_peak_403931_HeLa_Form_SSase_rep2;CSAR_peak_441915_HeLa_Form_DSase_rep3;CSAR_peak_403932_HeLa_Form_SSase_rep2;CSAR_peak_396498_HeLa_Form_SSase_rep3;CSAR_peak_439952_HeLa_Form_SSase_rep1;CSAR_peak_396499_HeLa_Form_SSase_rep3;CSAR_peak_441916_HeLa_Form_DSase_rep3	568.58,231.69,192.81,53.26,107.88,60.3,95.81	-
chr15	72640474	72640475	rs121907967	nonsense	-	chr15	72640401	72640481	CSAR_peak_439958_HeLa_Form_SSase_rep1;CSAR_peak_403937_HeLa_Form_SSase_rep2;CSAR_peak_396504_HeLa_Form_SSase_rep3;CSAR_peak_267914_HeLa_Form_DSase_rep1;CSAR_peak_441919_HeLa_Form_DSase_rep3;CSAR_peak_296743_HeLa_Form_DSase_rep2;CSAR_peak_441920_HeLa_Form_DSase_rep3	494.38,337.9,111.8,284.31,43.8,224.88,69.96	-
chr15	72641490	72641493	rs121907960	unknown	-	chr15	72641483	72641492	CSAR_peak_396508_HeLa_Form_SSase_rep3	65.71	-
chr15	72642891	72642892	rs121907971	missense	-	chr15	72642862	72642920	CSAR_peak_403944_HeLa_Form_SSase_rep2	122.04	-
chr15	72642914	72642915	rs121907959	missense	-	chr15	72642862	72642920	CSAR_peak_403944_HeLa_Form_SSase_rep2	122.04	-
chr15	72643516	72643517	rs121907961	missense	-	chr15	72643515	72643543	CSAR_peak_403945_HeLa_Form_SSase_rep2;CSAR_peak_441926_HeLa_Form_DSase_rep3	68.27,60.38	-
chr15	72643534	72643535	rs121907976	missense	-	chr15	72643515	72643543	CSAR_peak_403945_HeLa_Form_SSase_rep2;CSAR_peak_441926_HeLa_Form_DSase_rep3	68.27,60.38	-
chr15	72643555	72643556	rs121907973	missense	-	chr15	72643554	72643569	CSAR_peak_439976_HeLa_Form_SSase_rep1;CSAR_peak_441928_HeLa_Form_DSase_rep3	140.83,60.38	-
chr15	72645469	72645470	rs121907957	missense	-	chr15	72645447	72645545	CSAR_peak_439981_HeLa_Form_SSase_rep1;CSAR_peak_403949_HeLa_Form_SSase_rep2;CSAR_peak_396519_HeLa_Form_SSase_rep3;CSAR_peak_441929_HeLa_Form_DSase_rep3;CSAR_peak_296755_HeLa_Form_DSase_rep2;CSAR_peak_267922_HeLa_Form_DSase_rep1	78.48,716.73,46.47,251.65,61.41,63.36	-
chr15	72645470	72645471	rs121907972	missense	-	chr15	72645447	72645545	CSAR_peak_439981_HeLa_Form_SSase_rep1;CSAR_peak_403949_HeLa_Form_SSase_rep2;CSAR_peak_396519_HeLa_Form_SSase_rep3;CSAR_peak_441929_HeLa_Form_DSase_rep3;CSAR_peak_296755_HeLa_Form_DSase_rep2;CSAR_peak_267922_HeLa_Form_DSase_rep1	78.48,716.73,46.47,251.65,61.41,63.36	-
chr15	72647931	72647932	rs121907975	missense	-	chr15	72647906	72647958	CSAR_peak_403959_HeLa_Form_SSase_rep2;CSAR_peak_296762_HeLa_Form_DSase_rep2	78.12,53.95	-
chr15	72668235	72668236	rs121907964	near-gene-5,nonsense	-	chr15	72668230	72668302	CSAR_peak_404019_HeLa_Form_SSase_rep2;CSAR_peak_440050_HeLa_Form_SSase_rep1;CSAR_peak_296800_HeLa_Form_DSase_rep2	282.83,119.28,129.85	-
chr15	72978575	72978576	rs113994183	near-gene-5,ncRNA,missense,untranslated-5	+	chr15	72978568	72978604	CSAR_peak_44591_HeLa_Form_DSase_rep1;CSAR_peak_64983_HeLa_Form_SSase_rep2	72.96,140.7	+
chr15	72978584	72978585	rs113994185	near-gene-5,ncRNA,missense,untranslated-5	+	chr15	72978568	72978604	CSAR_peak_44591_HeLa_Form_DSase_rep1;CSAR_peak_64983_HeLa_Form_SSase_rep2	72.96,140.7	+
chr15	72978585	72978586	rs113994187	coding-synon,near-gene-5,ncRNA,untranslated-5	+	chr15	72978568	72978604	CSAR_peak_44591_HeLa_Form_DSase_rep1;CSAR_peak_64983_HeLa_Form_SSase_rep2	72.96,140.7	+
chr15	72978587	72978588	rs113994186	near-gene-5,ncRNA,missense,untranslated-5	+	chr15	72978568	72978604	CSAR_peak_44591_HeLa_Form_DSase_rep1;CSAR_peak_64983_HeLa_Form_SSase_rep2	72.96,140.7	+
chr15	75189390	75189391	rs28928906	missense	+	chr15	75189382	75189412	CSAR_peak_63878_HeLa_Form_SSase_rep3;CSAR_peak_65115_HeLa_Form_SSase_rep2	111.06,43.05	+
chr15	76566771	76566772	rs119458970	missense	-	chr15	76566753	76566796	CSAR_peak_441238_HeLa_Form_SSase_rep1;CSAR_peak_268668_HeLa_Form_DSase_rep1;CSAR_peak_297646_HeLa_Form_DSase_rep2;CSAR_peak_442647_HeLa_Form_DSase_rep3	213.85,229.76,464.19,114.87	-
chr15	85326938	85326939	rs138966830	missense	+	chr15	85326934	85326974	CSAR_peak_71992_HeLa_Form_SSase_rep1	94.33	+
chr15	86122401	86122402	rs144259676	missense	+	chr15	86122394	86122457	CSAR_peak_66231_HeLa_Form_SSase_rep2;CSAR_peak_84458_HeLa_Form_DSase_rep3	43.05,83.73	+
chr15	89008943	89008944	rs193920884	near-gene-5,nonsense	-	chr15	89008856	89008948	CSAR_peak_443644_HeLa_Form_DSase_rep3;CSAR_peak_269849_HeLa_Form_DSase_rep1;CSAR_peak_299007_HeLa_Form_DSase_rep2;CSAR_peak_443646_HeLa_Form_DSase_rep3;CSAR_peak_406934_HeLa_Form_SSase_rep2;CSAR_peak_399468_HeLa_Form_SSase_rep3	60.38,241.4,83.47,60.38,78.12,46.47	-
chr15	89860619	89860619	rs113994101	unknown	-	chr15	89860614	89860642	CSAR_peak_443680_HeLa_Form_DSase_rep3;CSAR_peak_299059_HeLa_Form_DSase_rep2	60.38,83.47	-
chr15	89864472	89864473	rs121918047	nonsense	-	chr15	89864451	89864489	CSAR_peak_299077_HeLa_Form_DSase_rep2	83.47	-
chr15	89865007	89865008	rs121918053	missense	-	chr15	89864976	89865036	CSAR_peak_399561_HeLa_Form_SSase_rep3;CSAR_peak_407004_HeLa_Form_SSase_rep2;CSAR_peak_443167_HeLa_Form_SSase_rep1	324.24,64.15,137.21	-
chr15	89865022	89865023	rs113994098	missense	-	chr15	89864976	89865036	CSAR_peak_399561_HeLa_Form_SSase_rep3;CSAR_peak_407004_HeLa_Form_SSase_rep2;CSAR_peak_443167_HeLa_Form_SSase_rep1	324.24,64.15,137.21	-
chr15	89866656	89866657	rs113994097	missense	-	chr15	89866643	89866699	CSAR_peak_407009_HeLa_Form_SSase_rep2;CSAR_peak_443177_HeLa_Form_SSase_rep1;CSAR_peak_443696_HeLa_Form_DSase_rep3	122.04,158.93,146.24	-
chr15	89866690	89866691	rs121918054	missense	-	chr15	89866643	89866699	CSAR_peak_407009_HeLa_Form_SSase_rep2;CSAR_peak_443177_HeLa_Form_SSase_rep1;CSAR_peak_443696_HeLa_Form_DSase_rep3	122.04,158.93,146.24	-
chr15	89870431	89870432	rs113994095	missense	-	chr15	89870413	89870462	CSAR_peak_443197_HeLa_Form_SSase_rep1;CSAR_peak_443710_HeLa_Form_DSase_rep3	107.88,43.8	-
chr15	89873414	89873415	rs113994094	missense	-	chr15	89873377	89873415	CSAR_peak_399620_HeLa_Form_SSase_rep3	46.47	-
chr15	90144783	90144784	rs148741452	missense	+	chr15	90144743	90144787	CSAR_peak_65273_HeLa_Form_SSase_rep3	53.87	+
chr15	91337483	91337484	rs137853153	missense	+	chr15	91337476	91337505	CSAR_peak_67301_HeLa_Form_SSase_rep2	43.05	+
chr15	93444468	93444469	rs193920953	missense	+	chr15	93444452	93444492	CSAR_peak_46368_HeLa_Form_DSase_rep1;CSAR_peak_86335_HeLa_Form_DSase_rep3;CSAR_peak_67702_HeLa_Form_SSase_rep2;CSAR_peak_66410_HeLa_Form_SSase_rep3	143.97,134.09,275.16,53.87	+
chr15	93486110	93486111	rs145479816	missense	+	chr15	93486085	93486143	CSAR_peak_86479_HeLa_Form_DSase_rep3;CSAR_peak_46449_HeLa_Form_DSase_rep1;CSAR_peak_49938_HeLa_Form_DSase_rep2;CSAR_peak_86480_HeLa_Form_DSase_rep3;CSAR_peak_74155_HeLa_Form_SSase_rep1;CSAR_peak_67826_HeLa_Form_SSase_rep2	43.29,228.5,67.6,60.53,201.66,54.42	+
chr15	99250960	99250961	rs121912428	nonsense	+	chr15	99250947	99250996	CSAR_peak_74550_HeLa_Form_SSase_rep1;CSAR_peak_68218_HeLa_Form_SSase_rep2	236.65,149.88	+
chr15	99251130	99251131	rs121912427	missense	+	chr15	99251116	99251183	CSAR_peak_86963_HeLa_Form_DSase_rep3;CSAR_peak_74552_HeLa_Form_SSase_rep1;CSAR_peak_68222_HeLa_Form_SSase_rep2	75.29,78.99,54.42	+
chr15	99454612	99454613	rs33958176	missense	+	chr15	99454577	99454615	CSAR_peak_87936_HeLa_Form_DSase_rep3	43.29	+
chr15	100230556	100230557	rs121918530	missense	+	chr15	100230545	100230589	CSAR_peak_47428_HeLa_Form_DSase_rep1;CSAR_peak_88344_HeLa_Form_DSase_rep3;CSAR_peak_50921_HeLa_Form_DSase_rep2;CSAR_peak_68075_HeLa_Form_SSase_rep3;CSAR_peak_69451_HeLa_Form_SSase_rep2	106.67,75.29,252.94,81.12,43.05	+
chr16	1402123	1402124	rs137853826	near-gene-5,missense	+	chr16	1402113	1402149	CSAR_peak_89095_HeLa_Form_DSase_rep3	56.76	+
chr16	1411954	1411955	rs137852885	missense	+	chr16	1411879	1411981	CSAR_peak_76567_HeLa_Form_SSase_rep1;CSAR_peak_68811_HeLa_Form_SSase_rep3;CSAR_peak_70043_HeLa_Form_SSase_rep2	184.4,103.71,275.16	+
chr16	1412064	1412067	rs193302849	unknown	+	chr16	1412065	1412113	CSAR_peak_76568_HeLa_Form_SSase_rep1;CSAR_peak_70044_HeLa_Form_SSase_rep2;CSAR_peak_70045_HeLa_Form_SSase_rep2	58.05,43.05,43.05	+
chr16	1412099	1412112	rs193302850	frameshift	+	chr16	1412065	1412113	CSAR_peak_76568_HeLa_Form_SSase_rep1;CSAR_peak_70044_HeLa_Form_SSase_rep2;CSAR_peak_70045_HeLa_Form_SSase_rep2	58.05,43.05,43.05	+
chr16	1412528	1412528	rs193302852	unknown	+	chr16	1412465	1412532	CSAR_peak_70047_HeLa_Form_SSase_rep2;CSAR_peak_76570_HeLa_Form_SSase_rep1	275.16,136.74	+
chr16	1412641	1412669	rs193302859	frameshift	+	chr16	1412637	1412719	CSAR_peak_76572_HeLa_Form_SSase_rep1;CSAR_peak_70050_HeLa_Form_SSase_rep2;CSAR_peak_68814_HeLa_Form_SSase_rep3	94.33,527.35,71.73	+
chr16	1412689	1412690	rs137853827	missense	+	chr16	1412637	1412719	CSAR_peak_76572_HeLa_Form_SSase_rep1;CSAR_peak_70050_HeLa_Form_SSase_rep2;CSAR_peak_68814_HeLa_Form_SSase_rep3	94.33,527.35,71.73	+
chr16	1413030	1413031	rs193302860	near-gene-3,missense	+	chr16	1413005	1413034	CSAR_peak_70053_HeLa_Form_SSase_rep2	140.7	+
chr16	1497038	1497039	rs121434435	missense	-	chr16	1497019	1497063	CSAR_peak_401505_HeLa_Form_SSase_rep3;CSAR_peak_445049_HeLa_Form_SSase_rep1;CSAR_peak_408620_HeLa_Form_SSase_rep2	446.11,87.57,122.04	-
chr16	1497040	1497041	rs121434434	missense	-	chr16	1497019	1497063	CSAR_peak_401505_HeLa_Form_SSase_rep3;CSAR_peak_445049_HeLa_Form_SSase_rep1;CSAR_peak_408620_HeLa_Form_SSase_rep2	446.11,87.57,122.04	-
chr16	1497052	1497053	rs121434433	missense	-	chr16	1497019	1497063	CSAR_peak_401505_HeLa_Form_SSase_rep3;CSAR_peak_445049_HeLa_Form_SSase_rep1;CSAR_peak_408620_HeLa_Form_SSase_rep2	446.11,87.57,122.04	-
chr16	2035991	2035992	rs121908192	missense	+	chr16	2035980	2036018	CSAR_peak_76939_HeLa_Form_SSase_rep1	94.33	+
chr16	2098649	2098650	rs45512692	near-gene-5,nonsense	+	chr16	2098636	2098698	CSAR_peak_51587_HeLa_Form_DSase_rep2;CSAR_peak_89538_HeLa_Form_DSase_rep3;CSAR_peak_76957_HeLa_Form_SSase_rep1;CSAR_peak_70330_HeLa_Form_SSase_rep2;CSAR_peak_69157_HeLa_Form_SSase_rep3	199.62,189.8,163.3,140.7,53.87	+
chr16	2098724	2098724	rs137854178	unknown	+	chr16	2098719	2098779	CSAR_peak_69158_HeLa_Form_SSase_rep3;CSAR_peak_76960_HeLa_Form_SSase_rep1;CSAR_peak_70331_HeLa_Form_SSase_rep2;CSAR_peak_51588_HeLa_Form_DSase_rep2;CSAR_peak_89540_HeLa_Form_DSase_rep3;CSAR_peak_48008_HeLa_Form_DSase_rep1	111.06,296.78,204.66,63.23,219.81,163.22	+
chr16	2098727	2098728	rs137854355	unknown	+	chr16	2098719	2098779	CSAR_peak_69158_HeLa_Form_SSase_rep3;CSAR_peak_76960_HeLa_Form_SSase_rep1;CSAR_peak_70331_HeLa_Form_SSase_rep2;CSAR_peak_51588_HeLa_Form_DSase_rep2;CSAR_peak_89540_HeLa_Form_DSase_rep3;CSAR_peak_48008_HeLa_Form_DSase_rep1	111.06,296.78,204.66,63.23,219.81,163.22	+
chr16	2098748	2098752	rs137854360	near-gene-5,frameshift	+	chr16	2098719	2098779	CSAR_peak_69158_HeLa_Form_SSase_rep3;CSAR_peak_76960_HeLa_Form_SSase_rep1;CSAR_peak_70331_HeLa_Form_SSase_rep2;CSAR_peak_51588_HeLa_Form_DSase_rep2;CSAR_peak_89540_HeLa_Form_DSase_rep3;CSAR_peak_48008_HeLa_Form_DSase_rep1	111.06,296.78,204.66,63.23,219.81,163.22	+
chr16	2098751	2098753	rs137854117	unknown	+	chr16	2098719	2098779	CSAR_peak_69158_HeLa_Form_SSase_rep3;CSAR_peak_76960_HeLa_Form_SSase_rep1;CSAR_peak_70331_HeLa_Form_SSase_rep2;CSAR_peak_51588_HeLa_Form_DSase_rep2;CSAR_peak_89540_HeLa_Form_DSase_rep3;CSAR_peak_48008_HeLa_Form_DSase_rep1	111.06,296.78,204.66,63.23,219.81,163.22	+
chr16	2098751	2098752	rs137854266	near-gene-5,nonsense	+	chr16	2098719	2098779	CSAR_peak_69158_HeLa_Form_SSase_rep3;CSAR_peak_76960_HeLa_Form_SSase_rep1;CSAR_peak_70331_HeLa_Form_SSase_rep2;CSAR_peak_51588_HeLa_Form_DSase_rep2;CSAR_peak_89540_HeLa_Form_DSase_rep3;CSAR_peak_48008_HeLa_Form_DSase_rep1	111.06,296.78,204.66,63.23,219.81,163.22	+
chr16	2098754	2098755	rs45517091	near-gene-5,splice-5	+	chr16	2098719	2098779	CSAR_peak_69158_HeLa_Form_SSase_rep3;CSAR_peak_76960_HeLa_Form_SSase_rep1;CSAR_peak_70331_HeLa_Form_SSase_rep2;CSAR_peak_51588_HeLa_Form_DSase_rep2;CSAR_peak_89540_HeLa_Form_DSase_rep3;CSAR_peak_48008_HeLa_Form_DSase_rep1	111.06,296.78,204.66,63.23,219.81,163.22	+
chr16	2098755	2098756	rs137854226	near-gene-5,splice-5	+	chr16	2098719	2098779	CSAR_peak_69158_HeLa_Form_SSase_rep3;CSAR_peak_76960_HeLa_Form_SSase_rep1;CSAR_peak_70331_HeLa_Form_SSase_rep2;CSAR_peak_51588_HeLa_Form_DSase_rep2;CSAR_peak_89540_HeLa_Form_DSase_rep3;CSAR_peak_48008_HeLa_Form_DSase_rep1	111.06,296.78,204.66,63.23,219.81,163.22	+
chr16	2098758	2098759	rs45481400	intron,near-gene-5	+	chr16	2098719	2098779	CSAR_peak_69158_HeLa_Form_SSase_rep3;CSAR_peak_76960_HeLa_Form_SSase_rep1;CSAR_peak_70331_HeLa_Form_SSase_rep2;CSAR_peak_51588_HeLa_Form_DSase_rep2;CSAR_peak_89540_HeLa_Form_DSase_rep3;CSAR_peak_48008_HeLa_Form_DSase_rep1	111.06,296.78,204.66,63.23,219.81,163.22	+
chr16	2098773	2098774	rs45517092	intron,near-gene-5	+	chr16	2098719	2098779	CSAR_peak_69158_HeLa_Form_SSase_rep3;CSAR_peak_76960_HeLa_Form_SSase_rep1;CSAR_peak_70331_HeLa_Form_SSase_rep2;CSAR_peak_51588_HeLa_Form_DSase_rep2;CSAR_peak_89540_HeLa_Form_DSase_rep3;CSAR_peak_48008_HeLa_Form_DSase_rep1	111.06,296.78,204.66,63.23,219.81,163.22	+
chr16	2100457	2100458	rs45517094	nonsense	+	chr16	2100434	2100472	CSAR_peak_76961_HeLa_Form_SSase_rep1;CSAR_peak_89545_HeLa_Form_DSase_rep3	94.33,107.21	+
chr16	2100462	2100463	rs45460096	coding-synon	+	chr16	2100434	2100472	CSAR_peak_76961_HeLa_Form_SSase_rep1;CSAR_peak_89545_HeLa_Form_DSase_rep3	94.33,107.21	+
chr16	2100466	2100467	rs45517095	nonsense	+	chr16	2100434	2100472	CSAR_peak_76961_HeLa_Form_SSase_rep1;CSAR_peak_89545_HeLa_Form_DSase_rep3	94.33,107.21	+
chr16	2103344	2103345	rs45517097	coding-synon	+	chr16	2103344	2103398	CSAR_peak_70335_HeLa_Form_SSase_rep2	149.88	+
chr16	2103371	2103372	rs45517098	coding-synon	+	chr16	2103344	2103398	CSAR_peak_70335_HeLa_Form_SSase_rep2	149.88	+
chr16	2103374	2103400	rs137854271	frameshift	+	chr16	2103344	2103398	CSAR_peak_70335_HeLa_Form_SSase_rep2	149.88	+
chr16	2103378	2103379	rs45485999	coding-synon	+	chr16	2103344	2103398	CSAR_peak_70335_HeLa_Form_SSase_rep2	149.88	+
chr16	2103384	2103385	rs45517099	nonsense	+	chr16	2103344	2103398	CSAR_peak_70335_HeLa_Form_SSase_rep2	149.88	+
chr16	2103388	2103389	rs45482691	missense	+	chr16	2103344	2103398	CSAR_peak_70335_HeLa_Form_SSase_rep2	149.88	+
chr16	2103389	2103390	rs137854422	unknown	+	chr16	2103344	2103398	CSAR_peak_70335_HeLa_Form_SSase_rep2	149.88	+
chr16	2103391	2103392	rs137853994	missense	+	chr16	2103344	2103398	CSAR_peak_70335_HeLa_Form_SSase_rep2	149.88	+
chr16	2103395	2103395	rs137854409	unknown	+	chr16	2103344	2103398	CSAR_peak_70335_HeLa_Form_SSase_rep2	149.88	+
chr16	2103396	2103397	rs1051616	missense	+	chr16	2103344	2103398	CSAR_peak_70335_HeLa_Form_SSase_rep2	149.88	+
chr16	2103396	2103397	rs137854179	unknown	+	chr16	2103344	2103398	CSAR_peak_70335_HeLa_Form_SSase_rep2	149.88	+
chr16	2105444	2105445	rs137854277	unknown	+	chr16	2105420	2105475	CSAR_peak_70340_HeLa_Form_SSase_rep2;CSAR_peak_76969_HeLa_Form_SSase_rep1	98.78,94.33	+
chr16	2105448	2105449	rs137853991	unknown	+	chr16	2105420	2105475	CSAR_peak_70340_HeLa_Form_SSase_rep2;CSAR_peak_76969_HeLa_Form_SSase_rep1	98.78,94.33	+
chr16	2105449	2105453	rs137854207	frameshift	+	chr16	2105420	2105475	CSAR_peak_70340_HeLa_Form_SSase_rep2;CSAR_peak_76969_HeLa_Form_SSase_rep1	98.78,94.33	+
chr16	2105458	2105459	rs45485591	missense	+	chr16	2105420	2105475	CSAR_peak_70340_HeLa_Form_SSase_rep2;CSAR_peak_76969_HeLa_Form_SSase_rep1	98.78,94.33	+
chr16	2105468	2105469	rs45470502	nonsense	+	chr16	2105420	2105475	CSAR_peak_70340_HeLa_Form_SSase_rep2;CSAR_peak_76969_HeLa_Form_SSase_rep1	98.78,94.33	+
chr16	2105488	2105488	rs137854332	frameshift	+	chr16	2105481	2105518	CSAR_peak_70341_HeLa_Form_SSase_rep2;CSAR_peak_51596_HeLa_Form_DSase_rep2	149.88,51.24	+
chr16	2105490	2105490	rs137854359	frameshift	+	chr16	2105481	2105518	CSAR_peak_70341_HeLa_Form_SSase_rep2;CSAR_peak_51596_HeLa_Form_DSase_rep2	149.88,51.24	+
chr16	2105497	2105498	rs45517112	nonsense	+	chr16	2105481	2105518	CSAR_peak_70341_HeLa_Form_SSase_rep2;CSAR_peak_51596_HeLa_Form_DSase_rep2	149.88,51.24	+
chr16	2105506	2105507	rs45517113	missense	+	chr16	2105481	2105518	CSAR_peak_70341_HeLa_Form_SSase_rep2;CSAR_peak_51596_HeLa_Form_DSase_rep2	149.88,51.24	+
chr16	2105509	2105509	rs137854172	unknown	+	chr16	2105481	2105518	CSAR_peak_70341_HeLa_Form_SSase_rep2;CSAR_peak_51596_HeLa_Form_DSase_rep2	149.88,51.24	+
chr16	2105510	2105511	rs137854300	unknown	+	chr16	2105481	2105518	CSAR_peak_70341_HeLa_Form_SSase_rep2;CSAR_peak_51596_HeLa_Form_DSase_rep2	149.88,51.24	+
chr16	2105513	2105514	rs45517114	missense	+	chr16	2105481	2105518	CSAR_peak_70341_HeLa_Form_SSase_rep2;CSAR_peak_51596_HeLa_Form_DSase_rep2	149.88,51.24	+
chr16	2105520	2105521	rs45460895	splice-5	+	chr16	2105519	2105542	CSAR_peak_51597_HeLa_Form_DSase_rep2	51.24	+
chr16	2105521	2105522	rs45484992	splice-5	+	chr16	2105519	2105542	CSAR_peak_51597_HeLa_Form_DSase_rep2	51.24	+
chr16	2105524	2105525	rs45463996	intron	+	chr16	2105519	2105542	CSAR_peak_51597_HeLa_Form_DSase_rep2	51.24	+
chr16	2106214	2106215	rs45498496	nonsense	+	chr16	2106209	2106249	CSAR_peak_69171_HeLa_Form_SSase_rep3;CSAR_peak_70342_HeLa_Form_SSase_rep2	103.71,85.99	+
chr16	2106228	2106229	rs137854205	unknown	+	chr16	2106209	2106249	CSAR_peak_69171_HeLa_Form_SSase_rep3;CSAR_peak_70342_HeLa_Form_SSase_rep2	103.71,85.99	+
chr16	2106242	2106243	rs45517118	nonsense,missense	+	chr16	2106209	2106249	CSAR_peak_69171_HeLa_Form_SSase_rep3;CSAR_peak_70342_HeLa_Form_SSase_rep2	103.71,85.99	+
chr16	2106245	2106246	rs45488893	splice-5	+	chr16	2106209	2106249	CSAR_peak_69171_HeLa_Form_SSase_rep3;CSAR_peak_70342_HeLa_Form_SSase_rep2	103.71,85.99	+
chr16	2106725	2106726	rs137854101	missense	+	chr16	2106725	2106804	CSAR_peak_76974_HeLa_Form_SSase_rep1;CSAR_peak_70344_HeLa_Form_SSase_rep2;CSAR_peak_69174_HeLa_Form_SSase_rep3	446.71,527.35,60.67	+
chr16	2106726	2106727	rs45517124	missense	+	chr16	2106725	2106804	CSAR_peak_76974_HeLa_Form_SSase_rep1;CSAR_peak_70344_HeLa_Form_SSase_rep2;CSAR_peak_69174_HeLa_Form_SSase_rep3	446.71,527.35,60.67	+
chr16	2106726	2106728	rs137854191	frameshift	+	chr16	2106725	2106804	CSAR_peak_76974_HeLa_Form_SSase_rep1;CSAR_peak_70344_HeLa_Form_SSase_rep2;CSAR_peak_69174_HeLa_Form_SSase_rep3	446.71,527.35,60.67	+
chr16	2106731	2106732	rs137854123	missense	+	chr16	2106725	2106804	CSAR_peak_76974_HeLa_Form_SSase_rep1;CSAR_peak_70344_HeLa_Form_SSase_rep2;CSAR_peak_69174_HeLa_Form_SSase_rep3	446.71,527.35,60.67	+
chr16	2106754	2106755	rs45517125	coding-synon,nonsense	+	chr16	2106725	2106804	CSAR_peak_76974_HeLa_Form_SSase_rep1;CSAR_peak_70344_HeLa_Form_SSase_rep2;CSAR_peak_69174_HeLa_Form_SSase_rep3	446.71,527.35,60.67	+
chr16	2106755	2106756	rs45517126	nonsense,missense	+	chr16	2106725	2106804	CSAR_peak_76974_HeLa_Form_SSase_rep1;CSAR_peak_70344_HeLa_Form_SSase_rep2;CSAR_peak_69174_HeLa_Form_SSase_rep3	446.71,527.35,60.67	+
chr16	2106763	2106764	rs45517127	nonsense	+	chr16	2106725	2106804	CSAR_peak_76974_HeLa_Form_SSase_rep1;CSAR_peak_70344_HeLa_Form_SSase_rep2;CSAR_peak_69174_HeLa_Form_SSase_rep3	446.71,527.35,60.67	+
chr16	2106763	2106763	rs137854025	frameshift	+	chr16	2106725	2106804	CSAR_peak_76974_HeLa_Form_SSase_rep1;CSAR_peak_70344_HeLa_Form_SSase_rep2;CSAR_peak_69174_HeLa_Form_SSase_rep3	446.71,527.35,60.67	+
chr16	2106769	2106770	rs137854875	missense	+	chr16	2106725	2106804	CSAR_peak_76974_HeLa_Form_SSase_rep1;CSAR_peak_70344_HeLa_Form_SSase_rep2;CSAR_peak_69174_HeLa_Form_SSase_rep3	446.71,527.35,60.67	+
chr16	2106770	2106771	rs45517128	splice-5	+	chr16	2106725	2106804	CSAR_peak_76974_HeLa_Form_SSase_rep1;CSAR_peak_70344_HeLa_Form_SSase_rep2;CSAR_peak_69174_HeLa_Form_SSase_rep3	446.71,527.35,60.67	+
chr16	2106771	2106772	rs45517129	splice-5	+	chr16	2106725	2106804	CSAR_peak_76974_HeLa_Form_SSase_rep1;CSAR_peak_70344_HeLa_Form_SSase_rep2;CSAR_peak_69174_HeLa_Form_SSase_rep3	446.71,527.35,60.67	+
chr16	2106797	2106798	rs137854195	intron	+	chr16	2106725	2106804	CSAR_peak_76974_HeLa_Form_SSase_rep1;CSAR_peak_70344_HeLa_Form_SSase_rep2;CSAR_peak_69174_HeLa_Form_SSase_rep3	446.71,527.35,60.67	+
chr16	2107111	2107112	rs45517130	missense	+	chr16	2107109	2107142	CSAR_peak_70345_HeLa_Form_SSase_rep2;CSAR_peak_69175_HeLa_Form_SSase_rep3	149.88,56.46	+
chr16	2107112	2107113	rs45502703	missense	+	chr16	2107109	2107142	CSAR_peak_70345_HeLa_Form_SSase_rep2;CSAR_peak_69175_HeLa_Form_SSase_rep3	149.88,56.46	+
chr16	2107121	2107122	rs45517131	missense	+	chr16	2107109	2107142	CSAR_peak_70345_HeLa_Form_SSase_rep2;CSAR_peak_69175_HeLa_Form_SSase_rep3	149.88,56.46	+
chr16	2108869	2110722	rs137854034	unknown	+	chr16	2110678	2110729	CSAR_peak_69178_HeLa_Form_SSase_rep3;CSAR_peak_76978_HeLa_Form_SSase_rep1;CSAR_peak_70346_HeLa_Form_SSase_rep2	262.85,354.71,97.54	+
chr16	2110687	2110688	rs45517153	coding-synon,missense	+	chr16	2110678	2110729	CSAR_peak_69178_HeLa_Form_SSase_rep3;CSAR_peak_76978_HeLa_Form_SSase_rep1;CSAR_peak_70346_HeLa_Form_SSase_rep2	262.85,354.71,97.54	+
chr16	2110695	2110696	rs45484892	missense	+	chr16	2110678	2110729	CSAR_peak_69178_HeLa_Form_SSase_rep3;CSAR_peak_76978_HeLa_Form_SSase_rep1;CSAR_peak_70346_HeLa_Form_SSase_rep2	262.85,354.71,97.54	+
chr16	2110698	2110699	rs45517144	missense	+	chr16	2110678	2110729	CSAR_peak_69178_HeLa_Form_SSase_rep3;CSAR_peak_76978_HeLa_Form_SSase_rep1;CSAR_peak_70346_HeLa_Form_SSase_rep2	262.85,354.71,97.54	+
chr16	2110703	2110704	rs45517145	missense	+	chr16	2110678	2110729	CSAR_peak_69178_HeLa_Form_SSase_rep3;CSAR_peak_76978_HeLa_Form_SSase_rep1;CSAR_peak_70346_HeLa_Form_SSase_rep2	262.85,354.71,97.54	+
chr16	2110705	2110709	rs137854269	frameshift	+	chr16	2110678	2110729	CSAR_peak_69178_HeLa_Form_SSase_rep3;CSAR_peak_76978_HeLa_Form_SSase_rep1;CSAR_peak_70346_HeLa_Form_SSase_rep2	262.85,354.71,97.54	+
chr16	2110723	2110724	rs45468201	coding-synon	+	chr16	2110678	2110729	CSAR_peak_69178_HeLa_Form_SSase_rep3;CSAR_peak_76978_HeLa_Form_SSase_rep1;CSAR_peak_70346_HeLa_Form_SSase_rep2	262.85,354.71,97.54	+
chr16	2110728	2110729	rs45451295	missense	+	chr16	2110678	2110729	CSAR_peak_69178_HeLa_Form_SSase_rep3;CSAR_peak_76978_HeLa_Form_SSase_rep1;CSAR_peak_70346_HeLa_Form_SSase_rep2	262.85,354.71,97.54	+
chr16	2110776	2110777	rs45517147	missense	+	chr16	2110756	2110798	CSAR_peak_70347_HeLa_Form_SSase_rep2	43.05	+
chr16	2110779	2110780	rs137854345	missense	+	chr16	2110756	2110798	CSAR_peak_70347_HeLa_Form_SSase_rep2	43.05	+
chr16	2110784	2110787	rs137854367	unknown	+	chr16	2110756	2110798	CSAR_peak_70347_HeLa_Form_SSase_rep2	43.05	+
chr16	2110788	2110790	rs137854423	frameshift	+	chr16	2110756	2110798	CSAR_peak_70347_HeLa_Form_SSase_rep2	43.05	+
chr16	2110790	2110791	rs45517148	nonsense	+	chr16	2110756	2110798	CSAR_peak_70347_HeLa_Form_SSase_rep2	43.05	+
chr16	2110795	2110796	rs45517149	coding-synon	+	chr16	2110756	2110798	CSAR_peak_70347_HeLa_Form_SSase_rep2	43.05	+
chr16	2111884	2111885	rs45517154	missense	+	chr16	2111860	2111912	CSAR_peak_76982_HeLa_Form_SSase_rep1;CSAR_peak_69181_HeLa_Form_SSase_rep3;CSAR_peak_70350_HeLa_Form_SSase_rep2	94.33,165.16,85.99	+
chr16	2111885	2111886	rs137854072	unknown	+	chr16	2111860	2111912	CSAR_peak_76982_HeLa_Form_SSase_rep1;CSAR_peak_69181_HeLa_Form_SSase_rep3;CSAR_peak_70350_HeLa_Form_SSase_rep2	94.33,165.16,85.99	+
chr16	2111893	2111894	rs45465395	missense	+	chr16	2111860	2111912	CSAR_peak_76982_HeLa_Form_SSase_rep1;CSAR_peak_69181_HeLa_Form_SSase_rep3;CSAR_peak_70350_HeLa_Form_SSase_rep2	94.33,165.16,85.99	+
chr16	2111893	2111925	rs137854007	frameshift	+	chr16	2111860	2111912	CSAR_peak_76982_HeLa_Form_SSase_rep1;CSAR_peak_69181_HeLa_Form_SSase_rep3;CSAR_peak_70350_HeLa_Form_SSase_rep2	94.33,165.16,85.99	+
chr16	2111894	2111895	rs45517155	coding-synon	+	chr16	2111860	2111912	CSAR_peak_76982_HeLa_Form_SSase_rep1;CSAR_peak_69181_HeLa_Form_SSase_rep3;CSAR_peak_70350_HeLa_Form_SSase_rep2	94.33,165.16,85.99	+
chr16	2111911	2111919	rs137854398	frameshift	+	chr16	2111860	2111912	CSAR_peak_76982_HeLa_Form_SSase_rep1;CSAR_peak_69181_HeLa_Form_SSase_rep3;CSAR_peak_70350_HeLa_Form_SSase_rep2	94.33,165.16,85.99	+
chr16	2111961	2111962	rs45457701	nonsense	+	chr16	2111934	2112016	CSAR_peak_70351_HeLa_Form_SSase_rep2;CSAR_peak_69183_HeLa_Form_SSase_rep3;CSAR_peak_76986_HeLa_Form_SSase_rep1;CSAR_peak_48013_HeLa_Form_DSase_rep1;CSAR_peak_48014_HeLa_Form_DSase_rep1	140.7,71.73,163.3,72.96,52.13	+
chr16	2111970	2111971	rs45517156	missense	+	chr16	2111934	2112016	CSAR_peak_70351_HeLa_Form_SSase_rep2;CSAR_peak_69183_HeLa_Form_SSase_rep3;CSAR_peak_76986_HeLa_Form_SSase_rep1;CSAR_peak_48013_HeLa_Form_DSase_rep1;CSAR_peak_48014_HeLa_Form_DSase_rep1	140.7,71.73,163.3,72.96,52.13	+
chr16	2111971	2111992	rs137853998	cds-indel	+	chr16	2111934	2112016	CSAR_peak_70351_HeLa_Form_SSase_rep2;CSAR_peak_69183_HeLa_Form_SSase_rep3;CSAR_peak_76986_HeLa_Form_SSase_rep1;CSAR_peak_48013_HeLa_Form_DSase_rep1;CSAR_peak_48014_HeLa_Form_DSase_rep1	140.7,71.73,163.3,72.96,52.13	+
chr16	2111971	2111973	rs137854080	frameshift	+	chr16	2111934	2112016	CSAR_peak_70351_HeLa_Form_SSase_rep2;CSAR_peak_69183_HeLa_Form_SSase_rep3;CSAR_peak_76986_HeLa_Form_SSase_rep1;CSAR_peak_48013_HeLa_Form_DSase_rep1;CSAR_peak_48014_HeLa_Form_DSase_rep1	140.7,71.73,163.3,72.96,52.13	+
chr16	2111974	2111974	rs137854089	unknown	+	chr16	2111934	2112016	CSAR_peak_70351_HeLa_Form_SSase_rep2;CSAR_peak_69183_HeLa_Form_SSase_rep3;CSAR_peak_76986_HeLa_Form_SSase_rep1;CSAR_peak_48013_HeLa_Form_DSase_rep1;CSAR_peak_48014_HeLa_Form_DSase_rep1	140.7,71.73,163.3,72.96,52.13	+
chr16	2111977	2111982	rs137854127	frameshift	+	chr16	2111934	2112016	CSAR_peak_70351_HeLa_Form_SSase_rep2;CSAR_peak_69183_HeLa_Form_SSase_rep3;CSAR_peak_76986_HeLa_Form_SSase_rep1;CSAR_peak_48013_HeLa_Form_DSase_rep1;CSAR_peak_48014_HeLa_Form_DSase_rep1	140.7,71.73,163.3,72.96,52.13	+
chr16	2111980	2111981	rs137854298	missense	+	chr16	2111934	2112016	CSAR_peak_70351_HeLa_Form_SSase_rep2;CSAR_peak_69183_HeLa_Form_SSase_rep3;CSAR_peak_76986_HeLa_Form_SSase_rep1;CSAR_peak_48013_HeLa_Form_DSase_rep1;CSAR_peak_48014_HeLa_Form_DSase_rep1	140.7,71.73,163.3,72.96,52.13	+
chr16	2111986	2111987	rs137854026	missense	+	chr16	2111934	2112016	CSAR_peak_70351_HeLa_Form_SSase_rep2;CSAR_peak_69183_HeLa_Form_SSase_rep3;CSAR_peak_76986_HeLa_Form_SSase_rep1;CSAR_peak_48013_HeLa_Form_DSase_rep1;CSAR_peak_48014_HeLa_Form_DSase_rep1	140.7,71.73,163.3,72.96,52.13	+
chr16	2111997	2111998	rs45517157	missense	+	chr16	2111934	2112016	CSAR_peak_70351_HeLa_Form_SSase_rep2;CSAR_peak_69183_HeLa_Form_SSase_rep3;CSAR_peak_76986_HeLa_Form_SSase_rep1;CSAR_peak_48013_HeLa_Form_DSase_rep1;CSAR_peak_48014_HeLa_Form_DSase_rep1	140.7,71.73,163.3,72.96,52.13	+
chr16	2112000	2112001	rs45517158	nonsense	+	chr16	2111934	2112016	CSAR_peak_70351_HeLa_Form_SSase_rep2;CSAR_peak_69183_HeLa_Form_SSase_rep3;CSAR_peak_76986_HeLa_Form_SSase_rep1;CSAR_peak_48013_HeLa_Form_DSase_rep1;CSAR_peak_48014_HeLa_Form_DSase_rep1	140.7,71.73,163.3,72.96,52.13	+
chr16	2112006	2112007	rs45517159	missense	+	chr16	2111934	2112016	CSAR_peak_70351_HeLa_Form_SSase_rep2;CSAR_peak_69183_HeLa_Form_SSase_rep3;CSAR_peak_76986_HeLa_Form_SSase_rep1;CSAR_peak_48013_HeLa_Form_DSase_rep1;CSAR_peak_48014_HeLa_Form_DSase_rep1	140.7,71.73,163.3,72.96,52.13	+
chr16	2112010	2112011	rs45509697	splice-5	+	chr16	2111934	2112016	CSAR_peak_70351_HeLa_Form_SSase_rep2;CSAR_peak_69183_HeLa_Form_SSase_rep3;CSAR_peak_76986_HeLa_Form_SSase_rep1;CSAR_peak_48013_HeLa_Form_DSase_rep1;CSAR_peak_48014_HeLa_Form_DSase_rep1	140.7,71.73,163.3,72.96,52.13	+
chr16	2112497	2114428	rs137854383	unknown	+	chr16	2112546	2112599	CSAR_peak_70353_HeLa_Form_SSase_rep2;CSAR_peak_89579_HeLa_Form_DSase_rep3	275.16,62.33	+
chr16	2112497	2114428	rs137854383	unknown	+	chr16	2112600	2112626	CSAR_peak_70354_HeLa_Form_SSase_rep2	43.05	+
chr16	2112497	2114428	rs137854383	unknown	+	chr16	2114320	2114325	CSAR_peak_70357_HeLa_Form_SSase_rep2	43.05	+
chr16	2112557	2112558	rs45484298	missense	+	chr16	2112546	2112599	CSAR_peak_70353_HeLa_Form_SSase_rep2;CSAR_peak_89579_HeLa_Form_DSase_rep3	275.16,62.33	+
chr16	2112561	2112562	rs45515894	nonsense	+	chr16	2112546	2112599	CSAR_peak_70353_HeLa_Form_SSase_rep2;CSAR_peak_89579_HeLa_Form_DSase_rep3	275.16,62.33	+
chr16	2112575	2112576	rs45517163	nonsense	+	chr16	2112546	2112599	CSAR_peak_70353_HeLa_Form_SSase_rep2;CSAR_peak_89579_HeLa_Form_DSase_rep3	275.16,62.33	+
chr16	2112576	2112577	rs137854311	frameshift	+	chr16	2112546	2112599	CSAR_peak_70353_HeLa_Form_SSase_rep2;CSAR_peak_89579_HeLa_Form_DSase_rep3	275.16,62.33	+
chr16	2112579	2112580	rs45486591	missense	+	chr16	2112546	2112599	CSAR_peak_70353_HeLa_Form_SSase_rep2;CSAR_peak_89579_HeLa_Form_DSase_rep3	275.16,62.33	+
chr16	2112580	2112580	rs137854318	frameshift	+	chr16	2112546	2112599	CSAR_peak_70353_HeLa_Form_SSase_rep2;CSAR_peak_89579_HeLa_Form_DSase_rep3	275.16,62.33	+
chr16	2112586	2112587	rs45443091	missense	+	chr16	2112546	2112599	CSAR_peak_70353_HeLa_Form_SSase_rep2;CSAR_peak_89579_HeLa_Form_DSase_rep3	275.16,62.33	+
chr16	2112587	2112588	rs45491095	nonsense	+	chr16	2112546	2112599	CSAR_peak_70353_HeLa_Form_SSase_rep2;CSAR_peak_89579_HeLa_Form_DSase_rep3	275.16,62.33	+
chr16	2112601	2112602	rs45517164	splice-5	+	chr16	2112600	2112626	CSAR_peak_70354_HeLa_Form_SSase_rep2	43.05	+
chr16	2112616	2112617	rs45502491	intron	+	chr16	2112600	2112626	CSAR_peak_70354_HeLa_Form_SSase_rep2	43.05	+
chr16	2114320	2114321	rs45517178	nonsense	+	chr16	2114320	2114325	CSAR_peak_70357_HeLa_Form_SSase_rep2	43.05	+
chr16	2115519	2124390	rs137854114	unknown	+	chr16	2120562	2120593	CSAR_peak_70359_HeLa_Form_SSase_rep2	43.05	+
chr16	2115519	2124390	rs137854114	unknown	+	chr16	2122252	2122281	CSAR_peak_70361_HeLa_Form_SSase_rep2	43.05	+
chr16	2115519	2124390	rs137854114	unknown	+	chr16	2122325	2122369	CSAR_peak_77004_HeLa_Form_SSase_rep1	94.33	+
chr16	2115519	2124390	rs137854114	unknown	+	chr16	2122890	2122923	CSAR_peak_77007_HeLa_Form_SSase_rep1;CSAR_peak_69193_HeLa_Form_SSase_rep3;CSAR_peak_70363_HeLa_Form_SSase_rep2	184.4,111.06,43.05	+
chr16	2115519	2124390	rs137854114	unknown	+	chr16	2123513	2123540	CSAR_peak_70364_HeLa_Form_SSase_rep2	43.05	+
chr16	2120456	2120579	rs137854119	cds-indel	+	chr16	2120562	2120593	CSAR_peak_70359_HeLa_Form_SSase_rep2	43.05	+
chr16	2120456	2130378	rs137854392	unknown	+	chr16	2120562	2120593	CSAR_peak_70359_HeLa_Form_SSase_rep2	43.05	+
chr16	2120456	2130378	rs137854392	unknown	+	chr16	2122252	2122281	CSAR_peak_70361_HeLa_Form_SSase_rep2	43.05	+
chr16	2120456	2130378	rs137854392	unknown	+	chr16	2122325	2122369	CSAR_peak_77004_HeLa_Form_SSase_rep1	94.33	+
chr16	2120456	2130378	rs137854392	unknown	+	chr16	2122890	2122923	CSAR_peak_77007_HeLa_Form_SSase_rep1;CSAR_peak_69193_HeLa_Form_SSase_rep3;CSAR_peak_70363_HeLa_Form_SSase_rep2	184.4,111.06,43.05	+
chr16	2120456	2130378	rs137854392	unknown	+	chr16	2123513	2123540	CSAR_peak_70364_HeLa_Form_SSase_rep2	43.05	+
chr16	2120456	2130378	rs137854392	unknown	+	chr16	2125586	2125647	CSAR_peak_77011_HeLa_Form_SSase_rep1;CSAR_peak_70367_HeLa_Form_SSase_rep2	58.05,140.7	+
chr16	2120456	2130378	rs137854392	unknown	+	chr16	2126538	2126563	CSAR_peak_70368_HeLa_Form_SSase_rep2	43.05	+
chr16	2120456	2130378	rs137854392	unknown	+	chr16	2126570	2126596	CSAR_peak_70369_HeLa_Form_SSase_rep2	140.7	+
chr16	2120456	2130378	rs137854392	unknown	+	chr16	2126775	2126809	CSAR_peak_77014_HeLa_Form_SSase_rep1	58.05	+
chr16	2120456	2130378	rs137854392	unknown	+	chr16	2127090	2127133	CSAR_peak_77016_HeLa_Form_SSase_rep1;CSAR_peak_69202_HeLa_Form_SSase_rep3	136.74,138.21	+
chr16	2120456	2130378	rs137854392	unknown	+	chr16	2127625	2127759	CSAR_peak_70370_HeLa_Form_SSase_rep2;CSAR_peak_77017_HeLa_Form_SSase_rep1;CSAR_peak_69204_HeLa_Form_SSase_rep3;CSAR_peak_89596_HeLa_Form_DSase_rep3	140.7,184.4,217.99,160.69	+
chr16	2120456	2130378	rs137854392	unknown	+	chr16	2128108	2128139	CSAR_peak_70372_HeLa_Form_SSase_rep2	43.05	+
chr16	2120456	2130378	rs137854392	unknown	+	chr16	2128507	2128558	CSAR_peak_70374_HeLa_Form_SSase_rep2	140.7	+
chr16	2120456	2130378	rs137854392	unknown	+	chr16	2129069	2129113	CSAR_peak_77021_HeLa_Form_SSase_rep1;CSAR_peak_70377_HeLa_Form_SSase_rep2	203.34,242.28	+
chr16	2120456	2130378	rs137854392	unknown	+	chr16	2129132	2129168	CSAR_peak_69211_HeLa_Form_SSase_rep3;CSAR_peak_77022_HeLa_Form_SSase_rep1	111.06,94.33	+
chr16	2120456	2130378	rs137854392	unknown	+	chr16	2129315	2129345	CSAR_peak_77023_HeLa_Form_SSase_rep1;CSAR_peak_89602_HeLa_Form_DSase_rep3	58.05,62.33	+
chr16	2120456	2130378	rs137854392	unknown	+	chr16	2130237	2130262	CSAR_peak_70383_HeLa_Form_SSase_rep2	98.78	+
chr16	2120456	2130378	rs137854392	unknown	+	chr16	2130293	2130324	CSAR_peak_70384_HeLa_Form_SSase_rep2;CSAR_peak_51621_HeLa_Form_DSase_rep2	204.66,208.74	+
chr16	2120568	2120568	rs137854260	cds-indel	+	chr16	2120562	2120593	CSAR_peak_70359_HeLa_Form_SSase_rep2	43.05	+
chr16	2120570	2120571	rs45469298	missense	+	chr16	2120562	2120593	CSAR_peak_70359_HeLa_Form_SSase_rep2	43.05	+
chr16	2120571	2120572	rs28934872	missense	+	chr16	2120562	2120593	CSAR_peak_70359_HeLa_Form_SSase_rep2	43.05	+
chr16	2120576	2120577	rs45480292	nonsense	+	chr16	2120562	2120593	CSAR_peak_70359_HeLa_Form_SSase_rep2	43.05	+
chr16	2120579	2120580	rs45438400	splice-5	+	chr16	2120562	2120593	CSAR_peak_70359_HeLa_Form_SSase_rep2	43.05	+
chr16	2120584	2120585	rs45517204	intron	+	chr16	2120562	2120593	CSAR_peak_70359_HeLa_Form_SSase_rep2	43.05	+
chr16	2122252	2122253	rs45462192	nonsense	+	chr16	2122252	2122281	CSAR_peak_70361_HeLa_Form_SSase_rep2	43.05	+
chr16	2122337	2122338	rs45517216	nonsense	+	chr16	2122325	2122369	CSAR_peak_77004_HeLa_Form_SSase_rep1	94.33	+
chr16	2122341	2122342	rs45517217	missense	+	chr16	2122325	2122369	CSAR_peak_77004_HeLa_Form_SSase_rep1	94.33	+
chr16	2122353	2122354	rs45464093	missense	+	chr16	2122325	2122369	CSAR_peak_77004_HeLa_Form_SSase_rep1	94.33	+
chr16	2122354	2122354	rs137854247	frameshift	+	chr16	2122325	2122369	CSAR_peak_77004_HeLa_Form_SSase_rep1	94.33	+
chr16	2122364	2122365	rs137854361	splice-5	+	chr16	2122325	2122369	CSAR_peak_77004_HeLa_Form_SSase_rep1	94.33	+
chr16	2122849	2124390	rs137854090	unknown	+	chr16	2122890	2122923	CSAR_peak_77007_HeLa_Form_SSase_rep1;CSAR_peak_69193_HeLa_Form_SSase_rep3;CSAR_peak_70363_HeLa_Form_SSase_rep2	184.4,111.06,43.05	+
chr16	2122849	2124390	rs137854090	unknown	+	chr16	2123513	2123540	CSAR_peak_70364_HeLa_Form_SSase_rep2	43.05	+
chr16	2122901	2122902	rs45517223	missense	+	chr16	2122890	2122923	CSAR_peak_77007_HeLa_Form_SSase_rep1;CSAR_peak_69193_HeLa_Form_SSase_rep3;CSAR_peak_70363_HeLa_Form_SSase_rep2	184.4,111.06,43.05	+
chr16	2122905	2122906	rs45517224	coding-synon	+	chr16	2122890	2122923	CSAR_peak_77007_HeLa_Form_SSase_rep1;CSAR_peak_69193_HeLa_Form_SSase_rep3;CSAR_peak_70363_HeLa_Form_SSase_rep2	184.4,111.06,43.05	+
chr16	2122923	2122923	rs137854284	unknown	+	chr16	2122890	2122923	CSAR_peak_77007_HeLa_Form_SSase_rep1;CSAR_peak_69193_HeLa_Form_SSase_rep3;CSAR_peak_70363_HeLa_Form_SSase_rep2	184.4,111.06,43.05	+
chr16	2126546	2126547	rs45517269	missense	+	chr16	2126538	2126563	CSAR_peak_70368_HeLa_Form_SSase_rep2	43.05	+
chr16	2126562	2126564	rs137853975	frameshift	+	chr16	2126538	2126563	CSAR_peak_70368_HeLa_Form_SSase_rep2	43.05	+
chr16	2126572	2126573	rs45517270	nonsense	+	chr16	2126570	2126596	CSAR_peak_70369_HeLa_Form_SSase_rep2	140.7	+
chr16	2126586	2126587	rs45517271	splice-5	+	chr16	2126570	2126596	CSAR_peak_70369_HeLa_Form_SSase_rep2	140.7	+
chr16	2127647	2127648	rs45517275	intron,missense	+	chr16	2127625	2127759	CSAR_peak_70370_HeLa_Form_SSase_rep2;CSAR_peak_77017_HeLa_Form_SSase_rep1;CSAR_peak_69204_HeLa_Form_SSase_rep3;CSAR_peak_89596_HeLa_Form_DSase_rep3	140.7,184.4,217.99,160.69	+
chr16	2129042	2129091	rs137854287	frameshift	+	chr16	2129069	2129113	CSAR_peak_77021_HeLa_Form_SSase_rep1;CSAR_peak_70377_HeLa_Form_SSase_rep2	203.34,242.28	+
chr16	2129083	2129084	rs45471697	coding-synon	+	chr16	2129069	2129113	CSAR_peak_77021_HeLa_Form_SSase_rep1;CSAR_peak_70377_HeLa_Form_SSase_rep2	203.34,242.28	+
chr16	2129090	2129091	rs45517278	missense	+	chr16	2129069	2129113	CSAR_peak_77021_HeLa_Form_SSase_rep1;CSAR_peak_70377_HeLa_Form_SSase_rep2	203.34,242.28	+
chr16	2129093	2129094	rs45514100	nonsense	+	chr16	2129069	2129113	CSAR_peak_77021_HeLa_Form_SSase_rep1;CSAR_peak_70377_HeLa_Form_SSase_rep2	203.34,242.28	+
chr16	2129102	2129103	rs45517279	missense	+	chr16	2129069	2129113	CSAR_peak_77021_HeLa_Form_SSase_rep1;CSAR_peak_70377_HeLa_Form_SSase_rep2	203.34,242.28	+
chr16	2129102	2129103	rs137854301	frameshift	+	chr16	2129069	2129113	CSAR_peak_77021_HeLa_Form_SSase_rep1;CSAR_peak_70377_HeLa_Form_SSase_rep2	203.34,242.28	+
chr16	2129142	2129142	rs137854334	frameshift	+	chr16	2129132	2129168	CSAR_peak_69211_HeLa_Form_SSase_rep3;CSAR_peak_77022_HeLa_Form_SSase_rep1	111.06,94.33	+
chr16	2129145	2129146	rs45438192	missense	+	chr16	2129132	2129168	CSAR_peak_69211_HeLa_Form_SSase_rep3;CSAR_peak_77022_HeLa_Form_SSase_rep1	111.06,94.33	+
chr16	2129147	2129148	rs45517280	missense	+	chr16	2129132	2129168	CSAR_peak_69211_HeLa_Form_SSase_rep3;CSAR_peak_77022_HeLa_Form_SSase_rep1	111.06,94.33	+
chr16	2129159	2129160	rs45465195	nonsense	+	chr16	2129132	2129168	CSAR_peak_69211_HeLa_Form_SSase_rep3;CSAR_peak_77022_HeLa_Form_SSase_rep1	111.06,94.33	+
chr16	2129160	2129161	rs45491698	missense	+	chr16	2129132	2129168	CSAR_peak_69211_HeLa_Form_SSase_rep3;CSAR_peak_77022_HeLa_Form_SSase_rep1	111.06,94.33	+
chr16	2129162	2129163	rs137854404	missense	+	chr16	2129132	2129168	CSAR_peak_69211_HeLa_Form_SSase_rep3;CSAR_peak_77022_HeLa_Form_SSase_rep1	111.06,94.33	+
chr16	2129164	2129165	rs45464800	coding-synon,nonsense	+	chr16	2129132	2129168	CSAR_peak_69211_HeLa_Form_SSase_rep3;CSAR_peak_77022_HeLa_Form_SSase_rep1	111.06,94.33	+
chr16	2129164	2129165	rs137854157	frameshift	+	chr16	2129132	2129168	CSAR_peak_69211_HeLa_Form_SSase_rep3;CSAR_peak_77022_HeLa_Form_SSase_rep1	111.06,94.33	+
chr16	2129164	2129164	rs137854015	frameshift	+	chr16	2129132	2129168	CSAR_peak_69211_HeLa_Form_SSase_rep3;CSAR_peak_77022_HeLa_Form_SSase_rep1	111.06,94.33	+
chr16	2129322	2129323	rs45517285	missense	+	chr16	2129315	2129345	CSAR_peak_77023_HeLa_Form_SSase_rep1;CSAR_peak_89602_HeLa_Form_DSase_rep3	58.05,62.33	+
chr16	2129342	2129342	rs137854177	unknown	+	chr16	2129315	2129345	CSAR_peak_77023_HeLa_Form_SSase_rep1;CSAR_peak_89602_HeLa_Form_DSase_rep3	58.05,62.33	+
chr16	2130242	2130243	rs45517295	missense	+	chr16	2130237	2130262	CSAR_peak_70383_HeLa_Form_SSase_rep2	98.78	+
chr16	2130243	2130244	rs45473098	missense	+	chr16	2130237	2130262	CSAR_peak_70383_HeLa_Form_SSase_rep2	98.78	+
chr16	2130258	2130259	rs45448801	missense	+	chr16	2130237	2130262	CSAR_peak_70383_HeLa_Form_SSase_rep2	98.78	+
chr16	2130299	2130300	rs45517297	nonsense	+	chr16	2130293	2130324	CSAR_peak_70384_HeLa_Form_SSase_rep2;CSAR_peak_51621_HeLa_Form_DSase_rep2	204.66,208.74	+
chr16	2130302	2130303	rs45483391	nonsense	+	chr16	2130293	2130324	CSAR_peak_70384_HeLa_Form_SSase_rep2;CSAR_peak_51621_HeLa_Form_DSase_rep2	204.66,208.74	+
chr16	2131606	2131607	rs45482795	missense	+	chr16	2131603	2131633	CSAR_peak_70386_HeLa_Form_SSase_rep2;CSAR_peak_77028_HeLa_Form_SSase_rep1	85.99,58.05	+
chr16	2131612	2131612	rs137854088	frameshift	+	chr16	2131603	2131633	CSAR_peak_70386_HeLa_Form_SSase_rep2;CSAR_peak_77028_HeLa_Form_SSase_rep1	85.99,58.05	+
chr16	2131628	2131628	rs137854224	frameshift	+	chr16	2131603	2131633	CSAR_peak_70386_HeLa_Form_SSase_rep2;CSAR_peak_77028_HeLa_Form_SSase_rep1	85.99,58.05	+
chr16	2131646	2131647	rs45517305	nonsense	+	chr16	2131646	2131679	CSAR_peak_70387_HeLa_Form_SSase_rep2	43.05	+
chr16	2131647	2131648	rs137854268	coding-synon	+	chr16	2131646	2131679	CSAR_peak_70387_HeLa_Form_SSase_rep2	43.05	+
chr16	2131647	2131649	rs137854393	frameshift	+	chr16	2131646	2131679	CSAR_peak_70387_HeLa_Form_SSase_rep2	43.05	+
chr16	2131653	2131654	rs137854223	frameshift	+	chr16	2131646	2131679	CSAR_peak_70387_HeLa_Form_SSase_rep2	43.05	+
chr16	2131669	2131670	rs45517306	nonsense	+	chr16	2131646	2131679	CSAR_peak_70387_HeLa_Form_SSase_rep2	43.05	+
chr16	2131669	2131685	rs137854129	frameshift	+	chr16	2131646	2131679	CSAR_peak_70387_HeLa_Form_SSase_rep2	43.05	+
chr16	2131677	2131681	rs137853993	frameshift	+	chr16	2131646	2131679	CSAR_peak_70387_HeLa_Form_SSase_rep2	43.05	+
chr16	2131702	2131703	rs137854353	missense	+	chr16	2131691	2131728	CSAR_peak_77031_HeLa_Form_SSase_rep1	58.05	+
chr16	2131707	2131708	rs45486193	coding-synon	+	chr16	2131691	2131728	CSAR_peak_77031_HeLa_Form_SSase_rep1	58.05	+
chr16	2133817	2133818	rs45517324	splice-5	+	chr16	2133812	2133835	CSAR_peak_69226_HeLa_Form_SSase_rep3	53.87	+
chr16	2133818	2133819	rs137854254	splice-5	+	chr16	2133812	2133835	CSAR_peak_69226_HeLa_Form_SSase_rep3	53.87	+
chr16	2134266	2134267	rs137854084	coding-synon	+	chr16	2134260	2134291	CSAR_peak_77037_HeLa_Form_SSase_rep1	58.05	+
chr16	2134269	2134270	rs45468491	coding-synon	+	chr16	2134260	2134291	CSAR_peak_77037_HeLa_Form_SSase_rep1	58.05	+
chr16	2134286	2134287	rs137854330	unknown	+	chr16	2134260	2134291	CSAR_peak_77037_HeLa_Form_SSase_rep1	58.05	+
chr16	2134389	2134390	rs45508504	coding-synon	+	chr16	2134386	2134437	CSAR_peak_70393_HeLa_Form_SSase_rep2;CSAR_peak_77039_HeLa_Form_SSase_rep1;CSAR_peak_69228_HeLa_Form_SSase_rep3;CSAR_peak_89615_HeLa_Form_DSase_rep3	622.67,94.33,103.71,43.29	+
chr16	2134396	2134397	rs45517330	nonsense	+	chr16	2134386	2134437	CSAR_peak_70393_HeLa_Form_SSase_rep2;CSAR_peak_77039_HeLa_Form_SSase_rep1;CSAR_peak_69228_HeLa_Form_SSase_rep3;CSAR_peak_89615_HeLa_Form_DSase_rep3	622.67,94.33,103.71,43.29	+
chr16	2134396	2134397	rs137854051	frameshift	+	chr16	2134386	2134437	CSAR_peak_70393_HeLa_Form_SSase_rep2;CSAR_peak_77039_HeLa_Form_SSase_rep1;CSAR_peak_69228_HeLa_Form_SSase_rep3;CSAR_peak_89615_HeLa_Form_DSase_rep3	622.67,94.33,103.71,43.29	+
chr16	2134397	2134399	rs137854270	frameshift	+	chr16	2134386	2134437	CSAR_peak_70393_HeLa_Form_SSase_rep2;CSAR_peak_77039_HeLa_Form_SSase_rep1;CSAR_peak_69228_HeLa_Form_SSase_rep3;CSAR_peak_89615_HeLa_Form_DSase_rep3	622.67,94.33,103.71,43.29	+
chr16	2134400	2134402	rs137854363	unknown	+	chr16	2134386	2134437	CSAR_peak_70393_HeLa_Form_SSase_rep2;CSAR_peak_77039_HeLa_Form_SSase_rep1;CSAR_peak_69228_HeLa_Form_SSase_rep3;CSAR_peak_89615_HeLa_Form_DSase_rep3	622.67,94.33,103.71,43.29	+
chr16	2134417	2134418	rs45466399	missense	+	chr16	2134386	2134437	CSAR_peak_70393_HeLa_Form_SSase_rep2;CSAR_peak_77039_HeLa_Form_SSase_rep1;CSAR_peak_69228_HeLa_Form_SSase_rep3;CSAR_peak_89615_HeLa_Form_DSase_rep3	622.67,94.33,103.71,43.29	+
chr16	2134426	2134427	rs137854273	unknown	+	chr16	2134386	2134437	CSAR_peak_70393_HeLa_Form_SSase_rep2;CSAR_peak_77039_HeLa_Form_SSase_rep1;CSAR_peak_69228_HeLa_Form_SSase_rep3;CSAR_peak_89615_HeLa_Form_DSase_rep3	622.67,94.33,103.71,43.29	+
chr16	2134441	2134442	rs45517332	missense	+	chr16	2134441	2134465	CSAR_peak_70395_HeLa_Form_SSase_rep2	43.05	+
chr16	2134443	2134444	rs137854427	unknown	+	chr16	2134441	2134465	CSAR_peak_70395_HeLa_Form_SSase_rep2	43.05	+
chr16	2134447	2134448	rs45517333	missense	+	chr16	2134441	2134465	CSAR_peak_70395_HeLa_Form_SSase_rep2	43.05	+
chr16	2134463	2134498	rs137854296	frameshift	+	chr16	2134441	2134465	CSAR_peak_70395_HeLa_Form_SSase_rep2	43.05	+
chr16	2134463	2134498	rs137854296	frameshift	+	chr16	2134475	2134530	CSAR_peak_70396_HeLa_Form_SSase_rep2;CSAR_peak_69229_HeLa_Form_SSase_rep3	43.05,181.54	+
chr16	2134477	2134478	rs45437193	nonsense	+	chr16	2134475	2134530	CSAR_peak_70396_HeLa_Form_SSase_rep2;CSAR_peak_69229_HeLa_Form_SSase_rep3	43.05,181.54	+
chr16	2134477	2134478	rs137854137	frameshift	+	chr16	2134475	2134530	CSAR_peak_70396_HeLa_Form_SSase_rep2;CSAR_peak_69229_HeLa_Form_SSase_rep3	43.05,181.54	+
chr16	2134479	2134483	rs137854413	frameshift	+	chr16	2134475	2134530	CSAR_peak_70396_HeLa_Form_SSase_rep2;CSAR_peak_69229_HeLa_Form_SSase_rep3	43.05,181.54	+
chr16	2134480	2134484	rs137854132	frameshift	+	chr16	2134475	2134530	CSAR_peak_70396_HeLa_Form_SSase_rep2;CSAR_peak_69229_HeLa_Form_SSase_rep3	43.05,181.54	+
chr16	2134491	2134492	rs45438898	coding-synon	+	chr16	2134475	2134530	CSAR_peak_70396_HeLa_Form_SSase_rep2;CSAR_peak_69229_HeLa_Form_SSase_rep3	43.05,181.54	+
chr16	2134498	2134499	rs45449094	nonsense	+	chr16	2134475	2134530	CSAR_peak_70396_HeLa_Form_SSase_rep2;CSAR_peak_69229_HeLa_Form_SSase_rep3	43.05,181.54	+
chr16	2134499	2134500	rs137854113	unknown	+	chr16	2134475	2134530	CSAR_peak_70396_HeLa_Form_SSase_rep2;CSAR_peak_69229_HeLa_Form_SSase_rep3	43.05,181.54	+
chr16	2134507	2134508	rs45474795	missense	+	chr16	2134475	2134530	CSAR_peak_70396_HeLa_Form_SSase_rep2;CSAR_peak_69229_HeLa_Form_SSase_rep3	43.05,181.54	+
chr16	2134511	2134512	rs45507198	nonsense	+	chr16	2134475	2134530	CSAR_peak_70396_HeLa_Form_SSase_rep2;CSAR_peak_69229_HeLa_Form_SSase_rep3	43.05,181.54	+
chr16	2134512	2134513	rs45517334	nonsense	+	chr16	2134475	2134530	CSAR_peak_70396_HeLa_Form_SSase_rep2;CSAR_peak_69229_HeLa_Form_SSase_rep3	43.05,181.54	+
chr16	2134515	2134516	rs45487992	coding-synon	+	chr16	2134475	2134530	CSAR_peak_70396_HeLa_Form_SSase_rep2;CSAR_peak_69229_HeLa_Form_SSase_rep3	43.05,181.54	+
chr16	2134520	2134521	rs45517335	nonsense	+	chr16	2134475	2134530	CSAR_peak_70396_HeLa_Form_SSase_rep2;CSAR_peak_69229_HeLa_Form_SSase_rep3	43.05,181.54	+
chr16	2134524	2134525	rs137854000	coding-synon	+	chr16	2134475	2134530	CSAR_peak_70396_HeLa_Form_SSase_rep2;CSAR_peak_69229_HeLa_Form_SSase_rep3	43.05,181.54	+
chr16	2134530	2134534	rs137854415	frameshift	+	chr16	2134531	2134551	CSAR_peak_70397_HeLa_Form_SSase_rep2	43.05	+
chr16	2134535	2134536	rs45448791	missense	+	chr16	2134531	2134551	CSAR_peak_70397_HeLa_Form_SSase_rep2	43.05	+
chr16	2134536	2134536	rs137853988	unknown	+	chr16	2134531	2134551	CSAR_peak_70397_HeLa_Form_SSase_rep2	43.05	+
chr16	2134540	2134541	rs45517337	nonsense	+	chr16	2134531	2134551	CSAR_peak_70397_HeLa_Form_SSase_rep2	43.05	+
chr16	2134544	2134544	rs137854327	unknown	+	chr16	2134531	2134551	CSAR_peak_70397_HeLa_Form_SSase_rep2	43.05	+
chr16	2134546	2134547	rs45469392	missense	+	chr16	2134531	2134551	CSAR_peak_70397_HeLa_Form_SSase_rep2	43.05	+
chr16	2135280	2135281	rs45455897	coding-synon,nonsense	+	chr16	2135278	2135310	CSAR_peak_70398_HeLa_Form_SSase_rep2	85.99	+
chr16	2135290	2135299	rs137854308	frameshift	+	chr16	2135278	2135310	CSAR_peak_70398_HeLa_Form_SSase_rep2	85.99	+
chr16	2135298	2135299	rs45517354	coding-synon	+	chr16	2135278	2135310	CSAR_peak_70398_HeLa_Form_SSase_rep2	85.99	+
chr16	2135301	2135302	rs137854083	unknown	+	chr16	2135278	2135310	CSAR_peak_70398_HeLa_Form_SSase_rep2	85.99	+
chr16	2135305	2135306	rs45488595	missense	+	chr16	2135278	2135310	CSAR_peak_70398_HeLa_Form_SSase_rep2	85.99	+
chr16	2135306	2135307	rs45517355	missense	+	chr16	2135278	2135310	CSAR_peak_70398_HeLa_Form_SSase_rep2	85.99	+
chr16	2135306	2135307	rs137854424	frameshift	+	chr16	2135278	2135310	CSAR_peak_70398_HeLa_Form_SSase_rep2	85.99	+
chr16	2136256	2136313	rs137854039	cds-indel	+	chr16	2136288	2136328	CSAR_peak_77047_HeLa_Form_SSase_rep1;CSAR_peak_69231_HeLa_Form_SSase_rep3;CSAR_peak_77049_HeLa_Form_SSase_rep1	58.05,53.87,58.05	+
chr16	2136292	2136293	rs45479192	nonsense	+	chr16	2136288	2136328	CSAR_peak_77047_HeLa_Form_SSase_rep1;CSAR_peak_69231_HeLa_Form_SSase_rep3;CSAR_peak_77049_HeLa_Form_SSase_rep1	58.05,53.87,58.05	+
chr16	2136303	2136304	rs137854009	unknown	+	chr16	2136288	2136328	CSAR_peak_77047_HeLa_Form_SSase_rep1;CSAR_peak_69231_HeLa_Form_SSase_rep3;CSAR_peak_77049_HeLa_Form_SSase_rep1	58.05,53.87,58.05	+
chr16	2136309	2136310	rs45517368	coding-synon,nonsense	+	chr16	2136288	2136328	CSAR_peak_77047_HeLa_Form_SSase_rep1;CSAR_peak_69231_HeLa_Form_SSase_rep3;CSAR_peak_77049_HeLa_Form_SSase_rep1	58.05,53.87,58.05	+
chr16	2136310	2136311	rs45511204	missense	+	chr16	2136288	2136328	CSAR_peak_77047_HeLa_Form_SSase_rep1;CSAR_peak_69231_HeLa_Form_SSase_rep3;CSAR_peak_77049_HeLa_Form_SSase_rep1	58.05,53.87,58.05	+
chr16	2136313	2136314	rs45517369	missense	+	chr16	2136288	2136328	CSAR_peak_77047_HeLa_Form_SSase_rep1;CSAR_peak_69231_HeLa_Form_SSase_rep3;CSAR_peak_77049_HeLa_Form_SSase_rep1	58.05,53.87,58.05	+
chr16	2136320	2136321	rs45517370	missense	+	chr16	2136288	2136328	CSAR_peak_77047_HeLa_Form_SSase_rep1;CSAR_peak_69231_HeLa_Form_SSase_rep3;CSAR_peak_77049_HeLa_Form_SSase_rep1	58.05,53.87,58.05	+
chr16	2136771	2137007	rs137854272	intron	+	chr16	2136826	2136872	CSAR_peak_70406_HeLa_Form_SSase_rep2;CSAR_peak_89623_HeLa_Form_DSase_rep3;CSAR_peak_51629_HeLa_Form_DSase_rep2	768.19,46.46,88.29	+
chr16	2136830	2136831	rs137854212	missense	+	chr16	2136826	2136872	CSAR_peak_70406_HeLa_Form_SSase_rep2;CSAR_peak_89623_HeLa_Form_DSase_rep3;CSAR_peak_51629_HeLa_Form_DSase_rep2	768.19,46.46,88.29	+
chr16	2136831	2136832	rs45501091	missense	+	chr16	2136826	2136872	CSAR_peak_70406_HeLa_Form_SSase_rep2;CSAR_peak_89623_HeLa_Form_DSase_rep3;CSAR_peak_51629_HeLa_Form_DSase_rep2	768.19,46.46,88.29	+
chr16	2136834	2136835	rs45517382	missense	+	chr16	2136826	2136872	CSAR_peak_70406_HeLa_Form_SSase_rep2;CSAR_peak_89623_HeLa_Form_DSase_rep3;CSAR_peak_51629_HeLa_Form_DSase_rep2	768.19,46.46,88.29	+
chr16	2136840	2136841	rs45517383	missense	+	chr16	2136826	2136872	CSAR_peak_70406_HeLa_Form_SSase_rep2;CSAR_peak_89623_HeLa_Form_DSase_rep3;CSAR_peak_51629_HeLa_Form_DSase_rep2	768.19,46.46,88.29	+
chr16	2136841	2136842	rs45517384	coding-synon	+	chr16	2136826	2136872	CSAR_peak_70406_HeLa_Form_SSase_rep2;CSAR_peak_89623_HeLa_Form_DSase_rep3;CSAR_peak_51629_HeLa_Form_DSase_rep2	768.19,46.46,88.29	+
chr16	2136853	2136854	rs137854181	frameshift	+	chr16	2136826	2136872	CSAR_peak_70406_HeLa_Form_SSase_rep2;CSAR_peak_89623_HeLa_Form_DSase_rep3;CSAR_peak_51629_HeLa_Form_DSase_rep2	768.19,46.46,88.29	+
chr16	2136856	2136857	rs45511393	coding-synon	+	chr16	2136826	2136872	CSAR_peak_70406_HeLa_Form_SSase_rep2;CSAR_peak_89623_HeLa_Form_DSase_rep3;CSAR_peak_51629_HeLa_Form_DSase_rep2	768.19,46.46,88.29	+
chr16	2136857	2136858	rs45517385	missense	+	chr16	2136826	2136872	CSAR_peak_70406_HeLa_Form_SSase_rep2;CSAR_peak_89623_HeLa_Form_DSase_rep3;CSAR_peak_51629_HeLa_Form_DSase_rep2	768.19,46.46,88.29	+
chr16	2136871	2136872	rs137854044	unknown	+	chr16	2136826	2136872	CSAR_peak_70406_HeLa_Form_SSase_rep2;CSAR_peak_89623_HeLa_Form_DSase_rep3;CSAR_peak_51629_HeLa_Form_DSase_rep2	768.19,46.46,88.29	+
chr16	2137890	2137891	rs45490993	missense	+	chr16	2137877	2137906	CSAR_peak_70407_HeLa_Form_SSase_rep2	43.05	+
chr16	2137893	2137894	rs45500595	missense	+	chr16	2137877	2137906	CSAR_peak_70407_HeLa_Form_SSase_rep2	43.05	+
chr16	2137897	2137898	rs45483392	missense	+	chr16	2137877	2137906	CSAR_peak_70407_HeLa_Form_SSase_rep2	43.05	+
chr16	2137898	2137899	rs137854382	frameshift	+	chr16	2137877	2137906	CSAR_peak_70407_HeLa_Form_SSase_rep2	43.05	+
chr16	2137901	2137902	rs45475501	coding-synon	+	chr16	2137877	2137906	CSAR_peak_70407_HeLa_Form_SSase_rep2	43.05	+
chr16	2137906	2137906	rs137854016	frameshift	+	chr16	2137877	2137906	CSAR_peak_70407_HeLa_Form_SSase_rep2	43.05	+
chr16	2138063	2138074	rs137853985	frameshift	+	chr16	2138071	2138090	CSAR_peak_70408_HeLa_Form_SSase_rep2	43.05	+
chr16	2138073	2138074	rs45514196	missense	+	chr16	2138071	2138090	CSAR_peak_70408_HeLa_Form_SSase_rep2	43.05	+
chr16	2138085	2138086	rs45483700	coding-synon	+	chr16	2138071	2138090	CSAR_peak_70408_HeLa_Form_SSase_rep2	43.05	+
chr16	2138087	2138088	rs45498401	missense	+	chr16	2138071	2138090	CSAR_peak_70408_HeLa_Form_SSase_rep2	43.05	+
chr16	2138089	2138090	rs45474691	missense	+	chr16	2138071	2138090	CSAR_peak_70408_HeLa_Form_SSase_rep2	43.05	+
chr16	2140309	2140310	rs199476102	near-gene-5,nonsense	-	chr16	2140298	2140393	CSAR_peak_445495_HeLa_Form_SSase_rep1;CSAR_peak_401970_HeLa_Form_SSase_rep3;CSAR_peak_409011_HeLa_Form_SSase_rep2;CSAR_peak_409012_HeLa_Form_SSase_rep2;CSAR_peak_401971_HeLa_Form_SSase_rep3	262,115.21,64.15,64.15,183.24	-
chr16	2140468	2140469	rs199476097	near-gene-5,nonsense	-	chr16	2140402	2140493	CSAR_peak_445497_HeLa_Form_SSase_rep1	137.21	-
chr16	2140807	2140808	rs80360486	near-gene-5,missense	-	chr16	2140791	2140819	CSAR_peak_401978_HeLa_Form_SSase_rep3	84.99	-
chr16	2141806	2141807	rs199476096	near-gene-5,nonsense	-	chr16	2141771	2141830	CSAR_peak_444973_HeLa_Form_DSase_rep3;CSAR_peak_401984_HeLa_Form_SSase_rep3;CSAR_peak_409022_HeLa_Form_SSase_rep2	60.38,46.47,64.15	-
chr16	2141861	2141862	rs199476098	near-gene-5,nonsense	-	chr16	2141838	2141876	CSAR_peak_401986_HeLa_Form_SSase_rep3;CSAR_peak_445514_HeLa_Form_SSase_rep1;CSAR_peak_409023_HeLa_Form_SSase_rep2	130.24,158.93,274.31	-
chr16	2164489	2164490	rs199476100	missense	-	chr16	2164387	2164513	CSAR_peak_445717_HeLa_Form_SSase_rep1;CSAR_peak_402244_HeLa_Form_SSase_rep3	137.21,46.47	-
chr16	2168021	2168022	rs199476099	missense	-	chr16	2168019	2168113	CSAR_peak_402282_HeLa_Form_SSase_rep3;CSAR_peak_409236_HeLa_Form_SSase_rep2;CSAR_peak_445758_HeLa_Form_SSase_rep1	262.16,798.08,744.32	-
chr16	2495545	2495546	rs145924064	coding-synon	+	chr16	2495495	2495548	CSAR_peak_70509_HeLa_Form_SSase_rep2;CSAR_peak_51727_HeLa_Form_DSase_rep2	353.84,63.23	+
chr16	2807820	2807821	rs142401631	missense	+	chr16	2807786	2807933	CSAR_peak_70765_HeLa_Form_SSase_rep2;CSAR_peak_77546_HeLa_Form_SSase_rep1;CSAR_peak_90075_HeLa_Form_DSase_rep3;CSAR_peak_48230_HeLa_Form_DSase_rep1;CSAR_peak_51932_HeLa_Form_DSase_rep2;CSAR_peak_90076_HeLa_Form_DSase_rep3;CSAR_peak_51933_HeLa_Form_DSase_rep2;CSAR_peak_70766_HeLa_Form_SSase_rep2;CSAR_peak_77547_HeLa_Form_SSase_rep1;CSAR_peak_70769_HeLa_Form_SSase_rep2;CSAR_peak_51934_HeLa_Form_DSa…	1535.28,536.02,838.55,650.88,440.97,107.21,268.34,64.51,246.44,510.18,94.69,100.54,63.23	+
chr16	2871515	2871516	rs147114381	ncRNA,missense,untranslated-3	+	chr16	2871490	2871537	CSAR_peak_77786_HeLa_Form_SSase_rep1;CSAR_peak_70969_HeLa_Form_SSase_rep2	58.05,347.85	+
chr16	3807894	3807895	rs28937315	missense	-	chr16	3807854	3807896	CSAR_peak_410202_HeLa_Form_SSase_rep2	64.15	-
chr16	5125447	5125448	rs121908340	missense	+	chr16	5125439	5125487	CSAR_peak_90940_HeLa_Form_DSase_rep3;CSAR_peak_71467_HeLa_Form_SSase_rep2	62.33,58.66	+
chr16	8891764	8891765	rs104894532	near-gene-5,missense	+	chr16	8891764	8891788	CSAR_peak_71503_HeLa_Form_SSase_rep2	43.05	+
chr16	8895719	8895720	rs104894534	missense	+	chr16	8895686	8895767	CSAR_peak_90998_HeLa_Form_DSase_rep3;CSAR_peak_48677_HeLa_Form_DSase_rep1;CSAR_peak_52554_HeLa_Form_DSase_rep2;CSAR_peak_78446_HeLa_Form_SSase_rep1;CSAR_peak_70580_HeLa_Form_SSase_rep3;CSAR_peak_71505_HeLa_Form_SSase_rep2	83.73,210.67,51.24,341.9,81.12,353.84	+
chr16	8904936	8904937	rs104894530	missense	+	chr16	8904886	8904943	CSAR_peak_91025_HeLa_Form_DSase_rep3;CSAR_peak_71522_HeLa_Form_SSase_rep2;CSAR_peak_78464_HeLa_Form_SSase_rep1	62.33,204.66,136.74	+
chr16	8905002	8905003	rs80338703	missense	+	chr16	8904988	8905030	CSAR_peak_78465_HeLa_Form_SSase_rep1;CSAR_peak_71523_HeLa_Form_SSase_rep2	58.05,140.7	+
chr16	8905009	8905010	rs28936415	missense	+	chr16	8904988	8905030	CSAR_peak_78465_HeLa_Form_SSase_rep1;CSAR_peak_71523_HeLa_Form_SSase_rep2	58.05,140.7	+
chr16	8905530	8905531	rs104894526	missense	+	chr16	8905507	8905557	CSAR_peak_71524_HeLa_Form_SSase_rep2;CSAR_peak_78467_HeLa_Form_SSase_rep1;CSAR_peak_91027_HeLa_Form_DSase_rep3;CSAR_peak_91028_HeLa_Form_DSase_rep3	275.16,236.65,83.73,56.76	+
chr16	8906886	8906887	rs80338704	missense	+	chr16	8906872	8906933	CSAR_peak_70605_HeLa_Form_SSase_rep3;CSAR_peak_78470_HeLa_Form_SSase_rep1;CSAR_peak_48695_HeLa_Form_DSase_rep1;CSAR_peak_91030_HeLa_Form_DSase_rep3	53.87,78.36,376.64,295.81	+
chr16	8941631	8941632	rs80338707	missense	+	chr16	8941619	8941677	CSAR_peak_70646_HeLa_Form_SSase_rep3;CSAR_peak_71575_HeLa_Form_SSase_rep2	81.12,527.35	+
chr16	8941650	8941651	rs80338708	missense	+	chr16	8941619	8941677	CSAR_peak_70646_HeLa_Form_SSase_rep3;CSAR_peak_71575_HeLa_Form_SSase_rep2	81.12,527.35	+
chr16	8941662	8941663	rs80338709	missense	+	chr16	8941619	8941677	CSAR_peak_70646_HeLa_Form_SSase_rep3;CSAR_peak_71575_HeLa_Form_SSase_rep2	81.12,527.35	+
chr16	11643548	11643549	rs121908615	ncRNA,missense,untranslated-3	-	chr16	11643544	11643558	CSAR_peak_303216_HeLa_Form_DSase_rep2	176.11	-
chr16	11647401	11647402	rs104894522	ncRNA,missense	-	chr16	11647389	11647508	CSAR_peak_405388_HeLa_Form_SSase_rep3;CSAR_peak_412119_HeLa_Form_SSase_rep2;CSAR_peak_448968_HeLa_Form_SSase_rep1;CSAR_peak_446945_HeLa_Form_DSase_rep3;CSAR_peak_303231_HeLa_Form_DSase_rep2;CSAR_peak_273366_HeLa_Form_DSase_rep1	361.7,902.23,92.28,214.01,164.57,57.42	-
chr16	11647419	11647420	rs104894521	ncRNA,missense	-	chr16	11647389	11647508	CSAR_peak_405388_HeLa_Form_SSase_rep3;CSAR_peak_412119_HeLa_Form_SSase_rep2;CSAR_peak_448968_HeLa_Form_SSase_rep1;CSAR_peak_446945_HeLa_Form_DSase_rep3;CSAR_peak_303231_HeLa_Form_DSase_rep2;CSAR_peak_273366_HeLa_Form_DSase_rep1	361.7,902.23,92.28,214.01,164.57,57.42	-
chr16	11647421	11647422	rs104894520	ncRNA,missense	-	chr16	11647389	11647508	CSAR_peak_405388_HeLa_Form_SSase_rep3;CSAR_peak_412119_HeLa_Form_SSase_rep2;CSAR_peak_448968_HeLa_Form_SSase_rep1;CSAR_peak_446945_HeLa_Form_DSase_rep3;CSAR_peak_303231_HeLa_Form_DSase_rep2;CSAR_peak_273366_HeLa_Form_DSase_rep1	361.7,902.23,92.28,214.01,164.57,57.42	-
chr16	11647431	11647432	rs104894519	ncRNA,missense	-	chr16	11647389	11647508	CSAR_peak_405388_HeLa_Form_SSase_rep3;CSAR_peak_412119_HeLa_Form_SSase_rep2;CSAR_peak_448968_HeLa_Form_SSase_rep1;CSAR_peak_446945_HeLa_Form_DSase_rep3;CSAR_peak_303231_HeLa_Form_DSase_rep2;CSAR_peak_273366_HeLa_Form_DSase_rep1	361.7,902.23,92.28,214.01,164.57,57.42	-
chr16	23634303	23634303	rs180177127	frameshift	-	chr16	23634292	23634343	CSAR_peak_416395_HeLa_Form_SSase_rep2;CSAR_peak_453714_HeLa_Form_SSase_rep1	192.81,137.21	-
chr16	23634323	23634324	rs118203999	nonsense	-	chr16	23634292	23634343	CSAR_peak_416395_HeLa_Form_SSase_rep2;CSAR_peak_453714_HeLa_Form_SSase_rep1	192.81,137.21	-
chr16	23637572	23637573	rs180177123	missense	-	chr16	23637557	23637619	CSAR_peak_453718_HeLa_Form_SSase_rep1;CSAR_peak_410122_HeLa_Form_SSase_rep3;CSAR_peak_416396_HeLa_Form_SSase_rep2	158.93,105.02,192.81	-
chr16	23637586	23637587	rs180177122	nonsense	-	chr16	23637557	23637619	CSAR_peak_453718_HeLa_Form_SSase_rep1;CSAR_peak_410122_HeLa_Form_SSase_rep3;CSAR_peak_416396_HeLa_Form_SSase_rep2	158.93,105.02,192.81	-
chr16	23637617	23637617	rs180177121	frameshift	-	chr16	23637557	23637619	CSAR_peak_453718_HeLa_Form_SSase_rep1;CSAR_peak_410122_HeLa_Form_SSase_rep3;CSAR_peak_416396_HeLa_Form_SSase_rep2	158.93,105.02,192.81	-
chr16	23646447	23646448	rs62625275	coding-synon	-	chr16	23646435	23646477	CSAR_peak_410131_HeLa_Form_SSase_rep3	130.24	-
chr16	23647361	23647362	rs180177086	missense	-	chr16	23647360	23647417	CSAR_peak_410139_HeLa_Form_SSase_rep3;CSAR_peak_416417_HeLa_Form_SSase_rep2;CSAR_peak_306876_HeLa_Form_DSase_rep2;CSAR_peak_449828_HeLa_Form_DSase_rep3;CSAR_peak_276489_HeLa_Form_DSase_rep1	390.33,365,178.15,86.12,82.82	-
chr16	23647367	23647368	rs180177087	frameshift	-	chr16	23647360	23647417	CSAR_peak_410139_HeLa_Form_SSase_rep3;CSAR_peak_416417_HeLa_Form_SSase_rep2;CSAR_peak_306876_HeLa_Form_DSase_rep2;CSAR_peak_449828_HeLa_Form_DSase_rep3;CSAR_peak_276489_HeLa_Form_DSase_rep1	390.33,365,178.15,86.12,82.82	-
chr16	23647471	23647472	rs180177085	frameshift	-	chr16	23647452	23647517	CSAR_peak_453732_HeLa_Form_SSase_rep1;CSAR_peak_416418_HeLa_Form_SSase_rep2	87.57,122.04	-
chr16	23649426	23649427	rs180177142	frameshift	-	chr16	23649407	23649449	CSAR_peak_416423_HeLa_Form_SSase_rep2;CSAR_peak_453735_HeLa_Form_SSase_rep1	192.81,87.57	-
chr16	27660047	27660048	rs141813978	missense	+	chr16	27660032	27660075	CSAR_peak_73237_HeLa_Form_SSase_rep3;CSAR_peak_73977_HeLa_Form_SSase_rep2;CSAR_peak_81334_HeLa_Form_SSase_rep1	71.73,140.7,293	+
chr16	28734618	28734619	rs147659437	missense	+	chr16	28734491	28734628	CSAR_peak_74044_HeLa_Form_SSase_rep2;CSAR_peak_73312_HeLa_Form_SSase_rep3;CSAR_peak_94339_HeLa_Form_DSase_rep3;CSAR_peak_54595_HeLa_Form_DSase_rep2;CSAR_peak_50454_HeLa_Form_DSase_rep1;CSAR_peak_94341_HeLa_Form_DSase_rep3;CSAR_peak_54597_HeLa_Form_DSase_rep2	392.99,71.73,218.09,530.76,628.18,628,167.4	+
chr16	28855328	28855329	rs121434452	near-gene-5,missense	-	chr16	28855323	28855446	CSAR_peak_450661_HeLa_Form_DSase_rep3;CSAR_peak_307871_HeLa_Form_DSase_rep2;CSAR_peak_455126_HeLa_Form_SSase_rep1;CSAR_peak_411443_HeLa_Form_SSase_rep3;CSAR_peak_417704_HeLa_Form_SSase_rep2;CSAR_peak_307872_HeLa_Form_DSase_rep2;CSAR_peak_450665_HeLa_Form_DSase_rep3	58.81,95.47,137.21,202.53,274.31,233.81,86.12	-
chr16	29842316	29842317	rs138803463	missense	+	chr16	29842252	29842359	CSAR_peak_73824_HeLa_Form_SSase_rep3;CSAR_peak_54990_HeLa_Form_DSase_rep2;CSAR_peak_81916_HeLa_Form_SSase_rep1;CSAR_peak_74493_HeLa_Form_SSase_rep2	71.73,63.23,94.33,85.99	+
chr16	30080144	30080145	rs121909533	missense	+	chr16	30080140	30080238	CSAR_peak_74638_HeLa_Form_SSase_rep2;CSAR_peak_82076_HeLa_Form_SSase_rep1;CSAR_peak_82079_HeLa_Form_SSase_rep1;CSAR_peak_74639_HeLa_Form_SSase_rep2;CSAR_peak_95138_HeLa_Form_DSase_rep3;CSAR_peak_50870_HeLa_Form_DSase_rep1;CSAR_peak_95140_HeLa_Form_DSase_rep3	1666.55,77.51,73.82,43.32,60.38,63.65,46.46	+
chr16	30080704	30080705	rs121909534	missense	+	chr16	30080627	30080747	CSAR_peak_82087_HeLa_Form_SSase_rep1;CSAR_peak_74646_HeLa_Form_SSase_rep2;CSAR_peak_73996_HeLa_Form_SSase_rep3;CSAR_peak_95147_HeLa_Form_DSase_rep3	451.24,606.25,98.35,114.17	+
chr16	30748578	30748580	rs199469467	frameshift	+	chr16	30748554	30748597	CSAR_peak_74866_HeLa_Form_SSase_rep2	149.88	+
chr16	31202728	31202729	rs121909667	ncRNA,missense	+	chr16	31202726	31202791	CSAR_peak_55639_HeLa_Form_DSase_rep2;CSAR_peak_74675_HeLa_Form_SSase_rep3;CSAR_peak_82754_HeLa_Form_SSase_rep1;CSAR_peak_75204_HeLa_Form_SSase_rep2	268.34,138.21,58.05,43.05	+
chr16	31202730	31202731	rs121909669	ncRNA,missense	+	chr16	31202726	31202791	CSAR_peak_55639_HeLa_Form_DSase_rep2;CSAR_peak_74675_HeLa_Form_SSase_rep3;CSAR_peak_82754_HeLa_Form_SSase_rep1;CSAR_peak_75204_HeLa_Form_SSase_rep2	268.34,138.21,58.05,43.05	+
chr16	31202738	31202739	rs121909668	ncRNA,missense	+	chr16	31202726	31202791	CSAR_peak_55639_HeLa_Form_DSase_rep2;CSAR_peak_74675_HeLa_Form_SSase_rep3;CSAR_peak_82754_HeLa_Form_SSase_rep1;CSAR_peak_75204_HeLa_Form_SSase_rep2	268.34,138.21,58.05,43.05	+
chr16	31202738	31202739	rs121909670	unknown	+	chr16	31202726	31202791	CSAR_peak_55639_HeLa_Form_DSase_rep2;CSAR_peak_74675_HeLa_Form_SSase_rep3;CSAR_peak_82754_HeLa_Form_SSase_rep1;CSAR_peak_75204_HeLa_Form_SSase_rep2	268.34,138.21,58.05,43.05	+
chr16	31202739	31202740	rs121909671	ncRNA,missense	+	chr16	31202726	31202791	CSAR_peak_55639_HeLa_Form_DSase_rep2;CSAR_peak_74675_HeLa_Form_SSase_rep3;CSAR_peak_82754_HeLa_Form_SSase_rep1;CSAR_peak_75204_HeLa_Form_SSase_rep2	268.34,138.21,58.05,43.05	+
chr16	47684829	47684830	rs34667348	nonsense,missense	+	chr16	47684798	47684837	CSAR_peak_75462_HeLa_Form_SSase_rep2	85.99	+
chr16	57060479	57060480	rs199475974	missense	+	chr16	57060473	57060508	CSAR_peak_75767_HeLa_Form_SSase_rep3	71.73	+
chr16	57101340	57101341	rs199476007	coding-synon	+	chr16	57101316	57101347	CSAR_peak_76324_HeLa_Form_SSase_rep2	43.05	+
chr16	57685158	57685159	rs121908462	missense	+	chr16	57685150	57685189	CSAR_peak_84175_HeLa_Form_SSase_rep1;CSAR_peak_75979_HeLa_Form_SSase_rep3;CSAR_peak_76481_HeLa_Form_SSase_rep2	94.33,262.85,204.66	+
chr16	57690155	57690156	rs121908463	missense	+	chr16	57690138	57690179	CSAR_peak_76513_HeLa_Form_SSase_rep2;CSAR_peak_84214_HeLa_Form_SSase_rep1;CSAR_peak_97567_HeLa_Form_DSase_rep3	275.16,136.74,134.09	+
chr16	69199288	69199289	rs119465999	missense	+	chr16	69199268	69199316	CSAR_peak_77122_HeLa_Form_SSase_rep2	553.07	+
chr16	70588446	70588447	rs193921118	missense	+	chr16	70588385	70588459	CSAR_peak_77634_HeLa_Form_SSase_rep2;CSAR_peak_85499_HeLa_Form_SSase_rep1;CSAR_peak_77635_HeLa_Form_SSase_rep2;CSAR_peak_99037_HeLa_Form_DSase_rep3	54.42,152.69,53.51,92.27	+
chr16	81388139	81388140	rs119485092	missense	+	chr16	81388131	81388164	CSAR_peak_78008_HeLa_Form_SSase_rep2	43.05	+
chr16	86601302	86601303	rs121909107	missense	+	chr16	86601263	86601303	CSAR_peak_101326_HeLa_Form_DSase_rep3;CSAR_peak_79512_HeLa_Form_SSase_rep2	134.09,43.05	+
chr16	88709881	88709882	rs104894515	missense	-	chr16	88709861	88709982	CSAR_peak_422789_HeLa_Form_SSase_rep3;CSAR_peak_427786_HeLa_Form_SSase_rep2;CSAR_peak_422790_HeLa_Form_SSase_rep3;CSAR_peak_466374_HeLa_Form_SSase_rep1;CSAR_peak_316360_HeLa_Form_DSase_rep2;CSAR_peak_457270_HeLa_Form_DSase_rep3	78.77,365,93.39,60.71,226.97,86.12	-
chr16	88709975	88709976	rs119103269	missense	-	chr16	88709861	88709982	CSAR_peak_422789_HeLa_Form_SSase_rep3;CSAR_peak_427786_HeLa_Form_SSase_rep2;CSAR_peak_422790_HeLa_Form_SSase_rep3;CSAR_peak_466374_HeLa_Form_SSase_rep1;CSAR_peak_316360_HeLa_Form_DSase_rep2;CSAR_peak_457270_HeLa_Form_DSase_rep3	78.77,365,93.39,60.71,226.97,86.12	-
chr16	88709977	88709978	rs179363894	missense	-	chr16	88709861	88709982	CSAR_peak_422789_HeLa_Form_SSase_rep3;CSAR_peak_427786_HeLa_Form_SSase_rep2;CSAR_peak_422790_HeLa_Form_SSase_rep3;CSAR_peak_466374_HeLa_Form_SSase_rep1;CSAR_peak_316360_HeLa_Form_DSase_rep2;CSAR_peak_457270_HeLa_Form_DSase_rep3	78.77,365,93.39,60.71,226.97,86.12	-
chr16	88713553	88713554	rs179363893	missense	-	chr16	88713525	88713569	CSAR_peak_316368_HeLa_Form_DSase_rep2;CSAR_peak_422803_HeLa_Form_SSase_rep3	127.75,65.71	-
chr16	88713556	88713557	rs179363890	missense	-	chr16	88713525	88713569	CSAR_peak_316368_HeLa_Form_DSase_rep2;CSAR_peak_422803_HeLa_Form_SSase_rep3	127.75,65.71	-
chr16	88714506	88714507	rs179363891	missense	-	chr16	88714505	88714559	CSAR_peak_422808_HeLa_Form_SSase_rep3;CSAR_peak_427803_HeLa_Form_SSase_rep2	46.47,64.15	-
chr16	88714510	88714511	rs28941476	missense	-	chr16	88714505	88714559	CSAR_peak_422808_HeLa_Form_SSase_rep3;CSAR_peak_427803_HeLa_Form_SSase_rep2	46.47,64.15	-
chr16	88717414	88717415	rs104894511	nonsense	-	chr16	88717367	88717436	CSAR_peak_422816_HeLa_Form_SSase_rep3;CSAR_peak_427812_HeLa_Form_SSase_rep2;CSAR_peak_466396_HeLa_Form_SSase_rep1;CSAR_peak_316372_HeLa_Form_DSase_rep2	688.28,192.81,494.38,559.02	-
chr16	88876241	88876242	rs28999113	intron,missense	-	chr16	88876174	88876277	CSAR_peak_423194_HeLa_Form_SSase_rep3;CSAR_peak_466729_HeLa_Form_SSase_rep1;CSAR_peak_428054_HeLa_Form_SSase_rep2;CSAR_peak_457461_HeLa_Form_DSase_rep3	324.24,404.24,207.1,179.95	-
chr16	88876548	88876549	rs104894508	missense	-	chr16	88876479	88876572	CSAR_peak_316582_HeLa_Form_DSase_rep2;CSAR_peak_284409_HeLa_Form_DSase_rep1;CSAR_peak_316583_HeLa_Form_DSase_rep2;CSAR_peak_466730_HeLa_Form_SSase_rep1;CSAR_peak_423195_HeLa_Form_SSase_rep3;CSAR_peak_428057_HeLa_Form_SSase_rep2;CSAR_peak_423197_HeLa_Form_SSase_rep3;CSAR_peak_428059_HeLa_Form_SSase_rep2	196.04,1240.63,255.53,139.44,103.82,113.16,93.39,315.02	-
chr16	88891260	88891261	rs118204437	missense	-	chr16	88891238	88891267	CSAR_peak_466755_HeLa_Form_SSase_rep1	65.44	-
chr16	88904110	88904111	rs118204444	missense	-	chr16	88904089	88904135	CSAR_peak_428079_HeLa_Form_SSase_rep2	64.15	-
chr16	88909179	88909180	rs118204447	missense	-	chr16	88909154	88909187	CSAR_peak_284421_HeLa_Form_DSase_rep1;CSAR_peak_316607_HeLa_Form_DSase_rep2;CSAR_peak_428084_HeLa_Form_SSase_rep2	63.36,83.47,192.81	-
chr16	89576946	89576947	rs121918358	nonsense	+	chr16	89576906	89577008	CSAR_peak_79735_HeLa_Form_SSase_rep2;CSAR_peak_87973_HeLa_Form_SSase_rep1;CSAR_peak_79192_HeLa_Form_SSase_rep3;CSAR_peak_58825_HeLa_Form_DSase_rep2;CSAR_peak_101670_HeLa_Form_DSase_rep3	437.08,554.1,262.64,67.6,251.1	+
chr16	89877123	89877124	rs121907930	nonsense	-	chr16	89877031	89877147	CSAR_peak_429531_HeLa_Form_SSase_rep2;CSAR_peak_424981_HeLa_Form_SSase_rep3;CSAR_peak_468529_HeLa_Form_SSase_rep1	122.04,46.47,65.44	-
chr17	1554202	1554203	rs121434239	near-gene-5,missense	-	chr17	1554202	1554224	CSAR_peak_426228_HeLa_Form_SSase_rep3	93.39	-
chr17	2541603	2541604	rs121434489	nonsense	+	chr17	2541580	2541626	CSAR_peak_54544_HeLa_Form_DSase_rep1;CSAR_peak_59380_HeLa_Form_DSase_rep2;CSAR_peak_88794_HeLa_Form_SSase_rep1;CSAR_peak_80425_HeLa_Form_SSase_rep2	71.33,392.78,54.28,98.78	+
chr17	2569346	2569347	rs113994198	unknown	+	chr17	2569330	2569407	CSAR_peak_80463_HeLa_Form_SSase_rep2;CSAR_peak_88836_HeLa_Form_SSase_rep1;CSAR_peak_80047_HeLa_Form_SSase_rep3;CSAR_peak_54564_HeLa_Form_DSase_rep1;CSAR_peak_102550_HeLa_Form_DSase_rep3	353.84,236.65,56.46,100.54,189.8	+
chr17	2569347	2569347	rs113994199	unknown	+	chr17	2569330	2569407	CSAR_peak_80463_HeLa_Form_SSase_rep2;CSAR_peak_88836_HeLa_Form_SSase_rep1;CSAR_peak_80047_HeLa_Form_SSase_rep3;CSAR_peak_54564_HeLa_Form_DSase_rep1;CSAR_peak_102550_HeLa_Form_DSase_rep3	353.84,236.65,56.46,100.54,189.8	+
chr17	2573502	2573503	rs121434482	missense	+	chr17	2573458	2573503	CSAR_peak_80469_HeLa_Form_SSase_rep2	347.85	+
chr17	2573540	2573541	rs121434487	missense	+	chr17	2573505	2573543	CSAR_peak_80470_HeLa_Form_SSase_rep2;CSAR_peak_102564_HeLa_Form_DSase_rep3	43.05,107.21	+
chr17	2577403	2577404	rs121434488	missense	+	chr17	2577348	2577542	CSAR_peak_80476_HeLa_Form_SSase_rep2;CSAR_peak_80063_HeLa_Form_SSase_rep3;CSAR_peak_88847_HeLa_Form_SSase_rep1;CSAR_peak_102576_HeLa_Form_DSase_rep3;CSAR_peak_102577_HeLa_Form_DSase_rep3;CSAR_peak_80477_HeLa_Form_SSase_rep2;CSAR_peak_102578_HeLa_Form_DSase_rep3;CSAR_peak_88848_HeLa_Form_SSase_rep1;CSAR_peak_80478_HeLa_Form_SSase_rep2	115.24,81.12,70.12,75.29,56.76,149.88,75.29,528.3,432.71	+
chr17	2577498	2577499	rs121434483	nonsense	+	chr17	2577348	2577542	CSAR_peak_80476_HeLa_Form_SSase_rep2;CSAR_peak_80063_HeLa_Form_SSase_rep3;CSAR_peak_88847_HeLa_Form_SSase_rep1;CSAR_peak_102576_HeLa_Form_DSase_rep3;CSAR_peak_102577_HeLa_Form_DSase_rep3;CSAR_peak_80477_HeLa_Form_SSase_rep2;CSAR_peak_102578_HeLa_Form_DSase_rep3;CSAR_peak_88848_HeLa_Form_SSase_rep1;CSAR_peak_80478_HeLa_Form_SSase_rep2	115.24,81.12,70.12,75.29,56.76,149.88,75.29,528.3,432.71	+
chr17	2577511	2577512	rs121434490	missense	+	chr17	2577348	2577542	CSAR_peak_80476_HeLa_Form_SSase_rep2;CSAR_peak_80063_HeLa_Form_SSase_rep3;CSAR_peak_88847_HeLa_Form_SSase_rep1;CSAR_peak_102576_HeLa_Form_DSase_rep3;CSAR_peak_102577_HeLa_Form_DSase_rep3;CSAR_peak_80477_HeLa_Form_SSase_rep2;CSAR_peak_102578_HeLa_Form_DSase_rep3;CSAR_peak_88848_HeLa_Form_SSase_rep1;CSAR_peak_80478_HeLa_Form_SSase_rep2	115.24,81.12,70.12,75.29,56.76,149.88,75.29,528.3,432.71	+
chr17	2577530	2577531	rs151092942	coding-synon	+	chr17	2577348	2577542	CSAR_peak_80476_HeLa_Form_SSase_rep2;CSAR_peak_80063_HeLa_Form_SSase_rep3;CSAR_peak_88847_HeLa_Form_SSase_rep1;CSAR_peak_102576_HeLa_Form_DSase_rep3;CSAR_peak_102577_HeLa_Form_DSase_rep3;CSAR_peak_80477_HeLa_Form_SSase_rep2;CSAR_peak_102578_HeLa_Form_DSase_rep3;CSAR_peak_88848_HeLa_Form_SSase_rep1;CSAR_peak_80478_HeLa_Form_SSase_rep2	115.24,81.12,70.12,75.29,56.76,149.88,75.29,528.3,432.71	+
chr17	2579846	2579847	rs121434485	missense	+	chr17	2579844	2579898	CSAR_peak_102586_HeLa_Form_DSase_rep3;CSAR_peak_59413_HeLa_Form_DSase_rep2;CSAR_peak_54586_HeLa_Form_DSase_rep1;CSAR_peak_88852_HeLa_Form_SSase_rep1;CSAR_peak_80481_HeLa_Form_SSase_rep2	189.8,81.42,185.02,122.95,145.86	+
chr17	4858391	4858392	rs121918403	missense	+	chr17	4858377	4858405	CSAR_peak_89190_HeLa_Form_SSase_rep1	58.05	+
chr17	4859920	4859921	rs121918404	missense	+	chr17	4859906	4859993	CSAR_peak_54820_HeLa_Form_DSase_rep1;CSAR_peak_103041_HeLa_Form_DSase_rep3;CSAR_peak_59671_HeLa_Form_DSase_rep2;CSAR_peak_103042_HeLa_Form_DSase_rep3;CSAR_peak_89201_HeLa_Form_SSase_rep1;CSAR_peak_80799_HeLa_Form_SSase_rep2	72.96,161.19,94.69,58.79,58.05,149.88	+
chr17	7123339	7123340	rs63750670	intron,nonsense,untranslated-5	+	chr17	7123237	7123343	CSAR_peak_80810_HeLa_Form_SSase_rep3;CSAR_peak_89570_HeLa_Form_SSase_rep1;CSAR_peak_81118_HeLa_Form_SSase_rep2;CSAR_peak_80811_HeLa_Form_SSase_rep3;CSAR_peak_59963_HeLa_Form_DSase_rep2	181.54,390.53,689.32,81.12,129.25	+
chr17	7126517	7126518	rs118204015	near-gene-3,missense	+	chr17	7126476	7126558	CSAR_peak_55105_HeLa_Form_DSase_rep1;CSAR_peak_89598_HeLa_Form_SSase_rep1;CSAR_peak_81140_HeLa_Form_SSase_rep2;CSAR_peak_103544_HeLa_Form_DSase_rep3;CSAR_peak_55106_HeLa_Form_DSase_rep1	72.96,109.9,128.45,129.93,106.67	+
chr17	7127005	7127006	rs113994169	near-gene-5,missense	+	chr17	7126982	7127029	CSAR_peak_89601_HeLa_Form_SSase_rep1;CSAR_peak_81141_HeLa_Form_SSase_rep2;CSAR_peak_80851_HeLa_Form_SSase_rep3	152.69,67.44,94.84	+
chr17	7127025	7127026	rs118204018	near-gene-5,missense	+	chr17	7126982	7127029	CSAR_peak_89601_HeLa_Form_SSase_rep1;CSAR_peak_81141_HeLa_Form_SSase_rep2;CSAR_peak_80851_HeLa_Form_SSase_rep3	152.69,67.44,94.84	+
chr17	7127183	7127184	rs2309689	near-gene-5,missense	+	chr17	7127172	7127186	CSAR_peak_81145_HeLa_Form_SSase_rep2	43.05	+
chr17	7127302	7127303	rs118204016	near-gene-5,missense	+	chr17	7127289	7127421	CSAR_peak_81147_HeLa_Form_SSase_rep2;CSAR_peak_80859_HeLa_Form_SSase_rep3;CSAR_peak_80860_HeLa_Form_SSase_rep3;CSAR_peak_89611_HeLa_Form_SSase_rep1;CSAR_peak_81148_HeLa_Form_SSase_rep2;CSAR_peak_80861_HeLa_Form_SSase_rep3;CSAR_peak_55115_HeLa_Form_DSase_rep1;CSAR_peak_103554_HeLa_Form_DSase_rep3;CSAR_peak_103555_HeLa_Form_DSase_rep3;CSAR_peak_60000_HeLa_Form_DSase_rep2	353.84,53.87,53.87,412.03,647,70.85,106.67,160.69,134.09,94.69	+
chr17	7127325	7127326	rs118204017	near-gene-5,missense	+	chr17	7127289	7127421	CSAR_peak_81147_HeLa_Form_SSase_rep2;CSAR_peak_80859_HeLa_Form_SSase_rep3;CSAR_peak_80860_HeLa_Form_SSase_rep3;CSAR_peak_89611_HeLa_Form_SSase_rep1;CSAR_peak_81148_HeLa_Form_SSase_rep2;CSAR_peak_80861_HeLa_Form_SSase_rep3;CSAR_peak_55115_HeLa_Form_DSase_rep1;CSAR_peak_103554_HeLa_Form_DSase_rep3;CSAR_peak_103555_HeLa_Form_DSase_rep3;CSAR_peak_60000_HeLa_Form_DSase_rep2	353.84,53.87,53.87,412.03,647,70.85,106.67,160.69,134.09,94.69	+
chr17	7127358	7127359	rs113994170	near-gene-5,missense	+	chr17	7127289	7127421	CSAR_peak_81147_HeLa_Form_SSase_rep2;CSAR_peak_80859_HeLa_Form_SSase_rep3;CSAR_peak_80860_HeLa_Form_SSase_rep3;CSAR_peak_89611_HeLa_Form_SSase_rep1;CSAR_peak_81148_HeLa_Form_SSase_rep2;CSAR_peak_80861_HeLa_Form_SSase_rep3;CSAR_peak_55115_HeLa_Form_DSase_rep1;CSAR_peak_103554_HeLa_Form_DSase_rep3;CSAR_peak_103555_HeLa_Form_DSase_rep3;CSAR_peak_60000_HeLa_Form_DSase_rep2	353.84,53.87,53.87,412.03,647,70.85,106.67,160.69,134.09,94.69	+
chr17	7127706	7127707	rs2230180	near-gene-5,missense	+	chr17	7127654	7127750	CSAR_peak_81150_HeLa_Form_SSase_rep2;CSAR_peak_80865_HeLa_Form_SSase_rep3;CSAR_peak_89615_HeLa_Form_SSase_rep1;CSAR_peak_60007_HeLa_Form_DSase_rep2;CSAR_peak_103563_HeLa_Form_DSase_rep3	943.83,480.93,677.99,157.05,133.19	+
chr17	7127954	7127955	rs113994171	intron,near-gene-5	+	chr17	7127949	7128036	CSAR_peak_103566_HeLa_Form_DSase_rep3;CSAR_peak_89619_HeLa_Form_SSase_rep1;CSAR_peak_81154_HeLa_Form_SSase_rep2;CSAR_peak_81155_HeLa_Form_SSase_rep2	212.51,484.73,204.66,85.99	+
chr17	7128284	7128285	rs118204014	near-gene-3,near-gene-5,missense	+	chr17	7128280	7128322	CSAR_peak_60020_HeLa_Form_DSase_rep2;CSAR_peak_81159_HeLa_Form_SSase_rep2	63.23,97.54	+
chr17	7128412	7128413	rs9674	coding-synon,near-gene-3,near-gene-5	+	chr17	7128412	7128440	CSAR_peak_80878_HeLa_Form_SSase_rep3	181.54	+
chr17	7574016	7574017	rs121912664	missense,untranslated-3	-	chr17	7573997	7574054	CSAR_peak_429870_HeLa_Form_SSase_rep3;CSAR_peak_434116_HeLa_Form_SSase_rep2;CSAR_peak_461671_HeLa_Form_DSase_rep3	305.94,329.96,86.12	-
chr17	7577062	7577063	rs121912663	missense	-	chr17	7577029	7577080	CSAR_peak_434123_HeLa_Form_SSase_rep2	64.15	-
chr17	7577119	7577120	rs28934576	missense	-	chr17	7577105	7577157	CSAR_peak_321503_HeLa_Form_DSase_rep2;CSAR_peak_461678_HeLa_Form_DSase_rep3;CSAR_peak_288618_HeLa_Form_DSase_rep1;CSAR_peak_434124_HeLa_Form_SSase_rep2	281.92,139.29,259.71,70.02	-
chr17	7577120	7577121	rs121913343	missense	-	chr17	7577105	7577157	CSAR_peak_321503_HeLa_Form_DSase_rep2;CSAR_peak_461678_HeLa_Form_DSase_rep3;CSAR_peak_288618_HeLa_Form_DSase_rep1;CSAR_peak_434124_HeLa_Form_SSase_rep2	281.92,139.29,259.71,70.02	-
chr17	7577123	7577124	rs121912657	missense	-	chr17	7577105	7577157	CSAR_peak_321503_HeLa_Form_DSase_rep2;CSAR_peak_461678_HeLa_Form_DSase_rep3;CSAR_peak_288618_HeLa_Form_DSase_rep1;CSAR_peak_434124_HeLa_Form_SSase_rep2	281.92,139.29,259.71,70.02	-
chr17	7577140	7577141	rs193920774	missense	-	chr17	7577105	7577157	CSAR_peak_321503_HeLa_Form_DSase_rep2;CSAR_peak_461678_HeLa_Form_DSase_rep3;CSAR_peak_288618_HeLa_Form_DSase_rep1;CSAR_peak_434124_HeLa_Form_SSase_rep2	281.92,139.29,259.71,70.02	-
chr17	7577533	7577534	rs28934571	missense	-	chr17	7577530	7577571	CSAR_peak_434125_HeLa_Form_SSase_rep2	64.15	-
chr17	7577537	7577538	rs11540652	missense	-	chr17	7577530	7577571	CSAR_peak_434125_HeLa_Form_SSase_rep2	64.15	-
chr17	7577538	7577539	rs121912651	missense	-	chr17	7577530	7577571	CSAR_peak_434125_HeLa_Form_SSase_rep2	64.15	-
chr17	7577546	7577547	rs121912656	missense	-	chr17	7577530	7577571	CSAR_peak_434125_HeLa_Form_SSase_rep2	64.15	-
chr17	7577547	7577548	rs28934575	missense	-	chr17	7577530	7577571	CSAR_peak_434125_HeLa_Form_SSase_rep2	64.15	-
chr17	7577555	7577556	rs121912655	missense	-	chr17	7577530	7577571	CSAR_peak_434125_HeLa_Form_SSase_rep2	64.15	-
chr17	7577558	7577559	rs28934573	missense	-	chr17	7577530	7577571	CSAR_peak_434125_HeLa_Form_SSase_rep2	64.15	-
chr17	7577566	7577567	rs193920789	missense	-	chr17	7577530	7577571	CSAR_peak_434125_HeLa_Form_SSase_rep2	64.15	-
chr17	7578282	7578283	rs121912665	missense	-	chr17	7578281	7578315	CSAR_peak_321509_HeLa_Form_DSase_rep2	127.75	-
chr17	7578405	7578406	rs28934578	missense	-	chr17	7578395	7578430	CSAR_peak_434129_HeLa_Form_SSase_rep2	64.15	-
chr17	7579328	7579329	rs121912658	near-gene-5,nonsense	-	chr17	7579313	7579390	CSAR_peak_429891_HeLa_Form_SSase_rep3;CSAR_peak_473522_HeLa_Form_SSase_rep1;CSAR_peak_434136_HeLa_Form_SSase_rep2;CSAR_peak_429893_HeLa_Form_SSase_rep3	262.16,65.44,78.12,65.71	-
chr17	7579581	7579582	rs121912661	near-gene-5,missense,untranslated-5	-	chr17	7579463	7579593	CSAR_peak_429894_HeLa_Form_SSase_rep3;CSAR_peak_434137_HeLa_Form_SSase_rep2;CSAR_peak_461693_HeLa_Form_DSase_rep3;CSAR_peak_321520_HeLa_Form_DSase_rep2;CSAR_peak_288628_HeLa_Form_DSase_rep1;CSAR_peak_434138_HeLa_Form_SSase_rep2	151.91,274.31,146.24,281.92,155.93,178.29	-
chr17	12898322	12898323	rs119484087	missense	-	chr17	12898285	12898325	CSAR_peak_434782_HeLa_Form_SSase_rep2	546.78	-
chr17	14063242	14063243	rs104894556	missense	+	chr17	14063221	14063251	CSAR_peak_81926_HeLa_Form_SSase_rep2	204.66	+
chr17	15134247	15134248	rs28936682	missense	-	chr17	15134217	15134262	CSAR_peak_474393_HeLa_Form_SSase_rep1;CSAR_peak_434923_HeLa_Form_SSase_rep2;CSAR_peak_322191_HeLa_Form_DSase_rep2	65.44,207.1,131.36	-
chr17	15134363	15134364	rs104894619	missense	-	chr17	15134311	15134382	CSAR_peak_434924_HeLa_Form_SSase_rep2	274.31	-
chr17	15162478	15162479	rs104894627	missense	-	chr17	15162438	15162529	CSAR_peak_434965_HeLa_Form_SSase_rep2;CSAR_peak_474441_HeLa_Form_SSase_rep1;CSAR_peak_430715_HeLa_Form_SSase_rep3;CSAR_peak_434967_HeLa_Form_SSase_rep2;CSAR_peak_462298_HeLa_Form_DSase_rep3;CSAR_peak_289183_HeLa_Form_DSase_rep1;CSAR_peak_462299_HeLa_Form_DSase_rep3;CSAR_peak_322223_HeLa_Form_DSase_rep2	122.04,119.97,53.26,243.68,76.44,182.37,43.8,178.15	-
chr17	15162506	15162507	rs104894626	missense	-	chr17	15162438	15162529	CSAR_peak_434965_HeLa_Form_SSase_rep2;CSAR_peak_474441_HeLa_Form_SSase_rep1;CSAR_peak_430715_HeLa_Form_SSase_rep3;CSAR_peak_434967_HeLa_Form_SSase_rep2;CSAR_peak_462298_HeLa_Form_DSase_rep3;CSAR_peak_289183_HeLa_Form_DSase_rep1;CSAR_peak_462299_HeLa_Form_DSase_rep3;CSAR_peak_322223_HeLa_Form_DSase_rep2	122.04,119.97,53.26,243.68,76.44,182.37,43.8,178.15	-
chr17	17118541	17118542	rs137852929	coding-synon,nonsense	-	chr17	17118507	17118542	CSAR_peak_431633_HeLa_Form_SSase_rep3	46.47	-
chr17	19559847	19559848	rs72547564	missense	+	chr17	19559805	19559898	CSAR_peak_91896_HeLa_Form_SSase_rep1;CSAR_peak_83084_HeLa_Form_SSase_rep3;CSAR_peak_83133_HeLa_Form_SSase_rep2;CSAR_peak_61566_HeLa_Form_DSase_rep2	626.1,165.16,406.23,63.23	+
chr17	19561174	19561175	rs72547569	missense	+	chr17	19561144	19561181	CSAR_peak_83138_HeLa_Form_SSase_rep2;CSAR_peak_106070_HeLa_Form_DSase_rep3	140.7,56.76	+
chr17	29483031	29483032	rs199474725	missense	+	chr17	29483009	29483066	CSAR_peak_84714_HeLa_Form_SSase_rep2;CSAR_peak_93539_HeLa_Form_SSase_rep1;CSAR_peak_107984_HeLa_Form_DSase_rep3	43.05,136.74,43.29	+
chr17	29486100	29486101	rs199474728	missense	+	chr17	29486071	29486124	CSAR_peak_107986_HeLa_Form_DSase_rep3;CSAR_peak_62645_HeLa_Form_DSase_rep2;CSAR_peak_84717_HeLa_Form_SSase_rep2;CSAR_peak_93540_HeLa_Form_SSase_rep1	83.73,51.24,204.66,94.33	+
chr17	29497009	29497010	rs199474753	missense	+	chr17	29496959	29497015	CSAR_peak_84602_HeLa_Form_SSase_rep3;CSAR_peak_93554_HeLa_Form_SSase_rep1;CSAR_peak_107997_HeLa_Form_DSase_rep3	53.87,152.69,83.73	+
chr17	29508499	29508500	rs199474756	missense	+	chr17	29508495	29508519	CSAR_peak_84733_HeLa_Form_SSase_rep2	43.05	+
chr17	29552151	29552152	rs199474738	missense	+	chr17	29552146	29552170	CSAR_peak_108057_HeLa_Form_DSase_rep3	43.29	+
chr17	29556391	29556392	rs199474775	missense	+	chr17	29556350	29556399	CSAR_peak_108068_HeLa_Form_DSase_rep3;CSAR_peak_62679_HeLa_Form_DSase_rep2	189.8,156.84	+
chr17	29557390	29557391	rs137854553	missense	+	chr17	29557381	29557433	CSAR_peak_57496_HeLa_Form_DSase_rep1;CSAR_peak_108073_HeLa_Form_DSase_rep3;CSAR_peak_62683_HeLa_Form_DSase_rep2;CSAR_peak_93618_HeLa_Form_SSase_rep1;CSAR_peak_84789_HeLa_Form_SSase_rep2	334.79,115.2,152.93,94.33,353.84	+
chr17	29559842	29559843	rs199474779	missense	+	chr17	29559821	29559852	CSAR_peak_84796_HeLa_Form_SSase_rep2	85.99	+
chr17	29560132	29560133	rs199474732	missense	+	chr17	29560118	29560188	CSAR_peak_93626_HeLa_Form_SSase_rep1;CSAR_peak_84799_HeLa_Form_SSase_rep2	63.87,204.66	+
chr17	29562745	29562746	rs199474742	missense	+	chr17	29562698	29562751	CSAR_peak_108090_HeLa_Form_DSase_rep3;CSAR_peak_84802_HeLa_Form_SSase_rep2	219.81,276.03	+
chr17	29562746	29562747	rs137854556	missense	+	chr17	29562698	29562751	CSAR_peak_108090_HeLa_Form_DSase_rep3;CSAR_peak_84802_HeLa_Form_SSase_rep2	219.81,276.03	+
chr17	29654600	29654601	rs199474782	missense	+	chr17	29654591	29654650	CSAR_peak_108170_HeLa_Form_DSase_rep3;CSAR_peak_84876_HeLa_Form_SSase_rep2;CSAR_peak_93710_HeLa_Form_SSase_rep1	219.81,145.31,76.62	+
chr17	29657476	29657477	rs137854565	nonsense	+	chr17	29657470	29657503	CSAR_peak_57549_HeLa_Form_DSase_rep1;CSAR_peak_108171_HeLa_Form_DSase_rep3;CSAR_peak_84878_HeLa_Form_SSase_rep2	72.96,62.33,85.99	+
chr17	29664854	29664855	rs199474776	missense	+	chr17	29664851	29664894	CSAR_peak_84883_HeLa_Form_SSase_rep2;CSAR_peak_93718_HeLa_Form_SSase_rep1	149.88,295.47	+
chr17	39739609	39739610	rs59629244	missense	-	chr17	39739602	39739634	CSAR_peak_328325_HeLa_Form_DSase_rep2	179.59	-
chr17	39739630	39739631	rs61536893	missense	-	chr17	39739602	39739634	CSAR_peak_328325_HeLa_Form_DSase_rep2	179.59	-
chr17	39740529	39740530	rs60779206	frameshift	-	chr17	39740509	39740548	CSAR_peak_328328_HeLa_Form_DSase_rep2;CSAR_peak_294444_HeLa_Form_DSase_rep1;CSAR_peak_482776_HeLa_Form_SSase_rep1;CSAR_peak_438884_HeLa_Form_SSase_rep3;CSAR_peak_442728_HeLa_Form_SSase_rep2	53.95,129.18,215.3,83.35,243.68	-
chr17	39742688	39742689	rs56798071	missense	-	chr17	39742688	39742734	CSAR_peak_442730_HeLa_Form_SSase_rep2;CSAR_peak_438889_HeLa_Form_SSase_rep3	221.6,94.12	-
chr17	39742689	39742690	rs61027685	missense	-	chr17	39742688	39742734	CSAR_peak_442730_HeLa_Form_SSase_rep2;CSAR_peak_438889_HeLa_Form_SSase_rep3	221.6,94.12	-
chr17	39742697	39742698	rs57522245	missense	-	chr17	39742688	39742734	CSAR_peak_442730_HeLa_Form_SSase_rep2;CSAR_peak_438889_HeLa_Form_SSase_rep3	221.6,94.12	-
chr17	39742700	39742701	rs60352920	missense	-	chr17	39742688	39742734	CSAR_peak_442730_HeLa_Form_SSase_rep2;CSAR_peak_438889_HeLa_Form_SSase_rep3	221.6,94.12	-
chr17	39742701	39742702	rs60470268	missense	-	chr17	39742688	39742734	CSAR_peak_442730_HeLa_Form_SSase_rep2;CSAR_peak_438889_HeLa_Form_SSase_rep3	221.6,94.12	-
chr17	39742701	39742704	rs61221088	cds-indel	-	chr17	39742688	39742734	CSAR_peak_442730_HeLa_Form_SSase_rep2;CSAR_peak_438889_HeLa_Form_SSase_rep3	221.6,94.12	-
chr17	39742712	39742713	rs58330629	missense	-	chr17	39742688	39742734	CSAR_peak_442730_HeLa_Form_SSase_rep2;CSAR_peak_438889_HeLa_Form_SSase_rep3	221.6,94.12	-
chr17	39742713	39742714	rs60399023	missense	-	chr17	39742688	39742734	CSAR_peak_442730_HeLa_Form_SSase_rep2;CSAR_peak_438889_HeLa_Form_SSase_rep3	221.6,94.12	-
chr17	39742718	39742719	rs60171927	missense	-	chr17	39742688	39742734	CSAR_peak_442730_HeLa_Form_SSase_rep2;CSAR_peak_438889_HeLa_Form_SSase_rep3	221.6,94.12	-
chr17	39742722	39742723	rs59110575	missense	-	chr17	39742688	39742734	CSAR_peak_442730_HeLa_Form_SSase_rep2;CSAR_peak_438889_HeLa_Form_SSase_rep3	221.6,94.12	-
chr17	39742727	39742728	rs60993843	missense	-	chr17	39742688	39742734	CSAR_peak_442730_HeLa_Form_SSase_rep2;CSAR_peak_438889_HeLa_Form_SSase_rep3	221.6,94.12	-
chr17	39742729	39742730	rs57358989	missense	-	chr17	39742688	39742734	CSAR_peak_442730_HeLa_Form_SSase_rep2;CSAR_peak_438889_HeLa_Form_SSase_rep3	221.6,94.12	-
chr17	39742730	39742731	rs28928893	missense	-	chr17	39742688	39742734	CSAR_peak_442730_HeLa_Form_SSase_rep2;CSAR_peak_438889_HeLa_Form_SSase_rep3	221.6,94.12	-
chr17	39742731	39742732	rs61263401	missense	-	chr17	39742688	39742734	CSAR_peak_442730_HeLa_Form_SSase_rep2;CSAR_peak_438889_HeLa_Form_SSase_rep3	221.6,94.12	-
chr17	39768545	39768546	rs60944949	missense	-	chr17	39768536	39768582	CSAR_peak_442734_HeLa_Form_SSase_rep2;CSAR_peak_438897_HeLa_Form_SSase_rep3	221.6,94.12	-
chr17	39768549	39768552	rs58181827	cds-indel	-	chr17	39768536	39768582	CSAR_peak_442734_HeLa_Form_SSase_rep2;CSAR_peak_438897_HeLa_Form_SSase_rep3	221.6,94.12	-
chr17	39768557	39768558	rs28928895	missense	-	chr17	39768536	39768582	CSAR_peak_442734_HeLa_Form_SSase_rep2;CSAR_peak_438897_HeLa_Form_SSase_rep3	221.6,94.12	-
chr17	39768560	39768561	rs57424749	missense	-	chr17	39768536	39768582	CSAR_peak_442734_HeLa_Form_SSase_rep2;CSAR_peak_438897_HeLa_Form_SSase_rep3	221.6,94.12	-
chr17	39768561	39768562	rs59856285	missense	-	chr17	39768536	39768582	CSAR_peak_442734_HeLa_Form_SSase_rep2;CSAR_peak_438897_HeLa_Form_SSase_rep3	221.6,94.12	-
chr17	39768566	39768567	rs60723330	missense	-	chr17	39768536	39768582	CSAR_peak_442734_HeLa_Form_SSase_rep2;CSAR_peak_438897_HeLa_Form_SSase_rep3	221.6,94.12	-
chr17	39768567	39768568	rs58608173	missense	-	chr17	39768536	39768582	CSAR_peak_442734_HeLa_Form_SSase_rep2;CSAR_peak_438897_HeLa_Form_SSase_rep3	221.6,94.12	-
chr17	39768569	39768570	rs58293603	missense	-	chr17	39768536	39768582	CSAR_peak_442734_HeLa_Form_SSase_rep2;CSAR_peak_438897_HeLa_Form_SSase_rep3	221.6,94.12	-
chr17	39768572	39768573	rs121912477	missense	-	chr17	39768536	39768582	CSAR_peak_442734_HeLa_Form_SSase_rep2;CSAR_peak_438897_HeLa_Form_SSase_rep3	221.6,94.12	-
chr17	39768575	39768576	rs59349773	missense	-	chr17	39768536	39768582	CSAR_peak_442734_HeLa_Form_SSase_rep2;CSAR_peak_438897_HeLa_Form_SSase_rep3	221.6,94.12	-
chr17	39768578	39768579	rs28928894	missense	-	chr17	39768536	39768582	CSAR_peak_442734_HeLa_Form_SSase_rep2;CSAR_peak_438897_HeLa_Form_SSase_rep3	221.6,94.12	-
chr17	39776928	39776929	rs56690581	missense	-	chr17	39776912	39777138	CSAR_peak_294472_HeLa_Form_DSase_rep1;CSAR_peak_328358_HeLa_Form_DSase_rep2;CSAR_peak_467399_HeLa_Form_DSase_rep3;CSAR_peak_328361_HeLa_Form_DSase_rep2;CSAR_peak_467404_HeLa_Form_DSase_rep3;CSAR_peak_438916_HeLa_Form_SSase_rep3;CSAR_peak_482798_HeLa_Form_SSase_rep1;CSAR_peak_442755_HeLa_Form_SSase_rep2;CSAR_peak_442756_HeLa_Form_SSase_rep2;CSAR_peak_438917_HeLa_Form_SSase_rep3;CSAR_peak_482801_He…	305.56,64.17,107.88,464.19,43.8,403.85,573.7,133.98,660.91,453.54,380.44,79.81,385.81,58.71	-
chr17	39780452	39780453	rs57436765	coding-synon	-	chr17	39780366	39780733	CSAR_peak_328391_HeLa_Form_DSase_rep2;CSAR_peak_294512_HeLa_Form_DSase_rep1;CSAR_peak_467436_HeLa_Form_DSase_rep3;CSAR_peak_328392_HeLa_Form_DSase_rep2;CSAR_peak_294514_HeLa_Form_DSase_rep1;CSAR_peak_442779_HeLa_Form_SSase_rep2;CSAR_peak_482827_HeLa_Form_SSase_rep1;CSAR_peak_438956_HeLa_Form_SSase_rep3;CSAR_peak_442780_HeLa_Form_SSase_rep2;CSAR_peak_438960_HeLa_Form_SSase_rep3;CSAR_peak_482829_He…	66.23,375.05,279.27,369.38,205.54,2563.98,574.63,689.87,1921.35,1672.16,728.28,2410.24,640.64,69.02,402.54,48.5,63.36	-
chr17	39780457	39780458	rs59977263	missense	-	chr17	39780366	39780733	CSAR_peak_328391_HeLa_Form_DSase_rep2;CSAR_peak_294512_HeLa_Form_DSase_rep1;CSAR_peak_467436_HeLa_Form_DSase_rep3;CSAR_peak_328392_HeLa_Form_DSase_rep2;CSAR_peak_294514_HeLa_Form_DSase_rep1;CSAR_peak_442779_HeLa_Form_SSase_rep2;CSAR_peak_482827_HeLa_Form_SSase_rep1;CSAR_peak_438956_HeLa_Form_SSase_rep3;CSAR_peak_442780_HeLa_Form_SSase_rep2;CSAR_peak_438960_HeLa_Form_SSase_rep3;CSAR_peak_482829_He…	66.23,375.05,279.27,369.38,205.54,2563.98,574.63,689.87,1921.35,1672.16,728.28,2410.24,640.64,69.02,402.54,48.5,63.36	-
chr17	39780465	39780466	rs28933089	missense	-	chr17	39780366	39780733	CSAR_peak_328391_HeLa_Form_DSase_rep2;CSAR_peak_294512_HeLa_Form_DSase_rep1;CSAR_peak_467436_HeLa_Form_DSase_rep3;CSAR_peak_328392_HeLa_Form_DSase_rep2;CSAR_peak_294514_HeLa_Form_DSase_rep1;CSAR_peak_442779_HeLa_Form_SSase_rep2;CSAR_peak_482827_HeLa_Form_SSase_rep1;CSAR_peak_438956_HeLa_Form_SSase_rep3;CSAR_peak_442780_HeLa_Form_SSase_rep2;CSAR_peak_438960_HeLa_Form_SSase_rep3;CSAR_peak_482829_He…	66.23,375.05,279.27,369.38,205.54,2563.98,574.63,689.87,1921.35,1672.16,728.28,2410.24,640.64,69.02,402.54,48.5,63.36	-
chr17	39780467	39780482	rs57674130	cds-indel	-	chr17	39780366	39780733	CSAR_peak_328391_HeLa_Form_DSase_rep2;CSAR_peak_294512_HeLa_Form_DSase_rep1;CSAR_peak_467436_HeLa_Form_DSase_rep3;CSAR_peak_328392_HeLa_Form_DSase_rep2;CSAR_peak_294514_HeLa_Form_DSase_rep1;CSAR_peak_442779_HeLa_Form_SSase_rep2;CSAR_peak_482827_HeLa_Form_SSase_rep1;CSAR_peak_438956_HeLa_Form_SSase_rep3;CSAR_peak_442780_HeLa_Form_SSase_rep2;CSAR_peak_438960_HeLa_Form_SSase_rep3;CSAR_peak_482829_He…	66.23,375.05,279.27,369.38,205.54,2563.98,574.63,689.87,1921.35,1672.16,728.28,2410.24,640.64,69.02,402.54,48.5,63.36	-
chr17	39780469	39780470	rs28933088	missense	-	chr17	39780366	39780733	CSAR_peak_328391_HeLa_Form_DSase_rep2;CSAR_peak_294512_HeLa_Form_DSase_rep1;CSAR_peak_467436_HeLa_Form_DSase_rep3;CSAR_peak_328392_HeLa_Form_DSase_rep2;CSAR_peak_294514_HeLa_Form_DSase_rep1;CSAR_peak_442779_HeLa_Form_SSase_rep2;CSAR_peak_482827_HeLa_Form_SSase_rep1;CSAR_peak_438956_HeLa_Form_SSase_rep3;CSAR_peak_442780_HeLa_Form_SSase_rep2;CSAR_peak_438960_HeLa_Form_SSase_rep3;CSAR_peak_482829_He…	66.23,375.05,279.27,369.38,205.54,2563.98,574.63,689.87,1921.35,1672.16,728.28,2410.24,640.64,69.02,402.54,48.5,63.36	-
chr17	39780470	39780471	rs57292015	unknown	-	chr17	39780366	39780733	CSAR_peak_328391_HeLa_Form_DSase_rep2;CSAR_peak_294512_HeLa_Form_DSase_rep1;CSAR_peak_467436_HeLa_Form_DSase_rep3;CSAR_peak_328392_HeLa_Form_DSase_rep2;CSAR_peak_294514_HeLa_Form_DSase_rep1;CSAR_peak_442779_HeLa_Form_SSase_rep2;CSAR_peak_482827_HeLa_Form_SSase_rep1;CSAR_peak_438956_HeLa_Form_SSase_rep3;CSAR_peak_442780_HeLa_Form_SSase_rep2;CSAR_peak_438960_HeLa_Form_SSase_rep3;CSAR_peak_482829_He…	66.23,375.05,279.27,369.38,205.54,2563.98,574.63,689.87,1921.35,1672.16,728.28,2410.24,640.64,69.02,402.54,48.5,63.36	-
chr17	39780470	39780473	rs121912478	cds-indel	-	chr17	39780366	39780733	CSAR_peak_328391_HeLa_Form_DSase_rep2;CSAR_peak_294512_HeLa_Form_DSase_rep1;CSAR_peak_467436_HeLa_Form_DSase_rep3;CSAR_peak_328392_HeLa_Form_DSase_rep2;CSAR_peak_294514_HeLa_Form_DSase_rep1;CSAR_peak_442779_HeLa_Form_SSase_rep2;CSAR_peak_482827_HeLa_Form_SSase_rep1;CSAR_peak_438956_HeLa_Form_SSase_rep3;CSAR_peak_442780_HeLa_Form_SSase_rep2;CSAR_peak_438960_HeLa_Form_SSase_rep3;CSAR_peak_482829_He…	66.23,375.05,279.27,369.38,205.54,2563.98,574.63,689.87,1921.35,1672.16,728.28,2410.24,640.64,69.02,402.54,48.5,63.36	-
chr17	39780477	39780478	rs28928899	missense	-	chr17	39780366	39780733	CSAR_peak_328391_HeLa_Form_DSase_rep2;CSAR_peak_294512_HeLa_Form_DSase_rep1;CSAR_peak_467436_HeLa_Form_DSase_rep3;CSAR_peak_328392_HeLa_Form_DSase_rep2;CSAR_peak_294514_HeLa_Form_DSase_rep1;CSAR_peak_442779_HeLa_Form_SSase_rep2;CSAR_peak_482827_HeLa_Form_SSase_rep1;CSAR_peak_438956_HeLa_Form_SSase_rep3;CSAR_peak_442780_HeLa_Form_SSase_rep2;CSAR_peak_438960_HeLa_Form_SSase_rep3;CSAR_peak_482829_He…	66.23,375.05,279.27,369.38,205.54,2563.98,574.63,689.87,1921.35,1672.16,728.28,2410.24,640.64,69.02,402.54,48.5,63.36	-
chr17	39780480	39780481	rs28928897	missense	-	chr17	39780366	39780733	CSAR_peak_328391_HeLa_Form_DSase_rep2;CSAR_peak_294512_HeLa_Form_DSase_rep1;CSAR_peak_467436_HeLa_Form_DSase_rep3;CSAR_peak_328392_HeLa_Form_DSase_rep2;CSAR_peak_294514_HeLa_Form_DSase_rep1;CSAR_peak_442779_HeLa_Form_SSase_rep2;CSAR_peak_482827_HeLa_Form_SSase_rep1;CSAR_peak_438956_HeLa_Form_SSase_rep3;CSAR_peak_442780_HeLa_Form_SSase_rep2;CSAR_peak_438960_HeLa_Form_SSase_rep3;CSAR_peak_482829_He…	66.23,375.05,279.27,369.38,205.54,2563.98,574.63,689.87,1921.35,1672.16,728.28,2410.24,640.64,69.02,402.54,48.5,63.36	-
chr17	39780481	39780482	rs58730926	missense	-	chr17	39780366	39780733	CSAR_peak_328391_HeLa_Form_DSase_rep2;CSAR_peak_294512_HeLa_Form_DSase_rep1;CSAR_peak_467436_HeLa_Form_DSase_rep3;CSAR_peak_328392_HeLa_Form_DSase_rep2;CSAR_peak_294514_HeLa_Form_DSase_rep1;CSAR_peak_442779_HeLa_Form_SSase_rep2;CSAR_peak_482827_HeLa_Form_SSase_rep1;CSAR_peak_438956_HeLa_Form_SSase_rep3;CSAR_peak_442780_HeLa_Form_SSase_rep2;CSAR_peak_438960_HeLa_Form_SSase_rep3;CSAR_peak_482829_He…	66.23,375.05,279.27,369.38,205.54,2563.98,574.63,689.87,1921.35,1672.16,728.28,2410.24,640.64,69.02,402.54,48.5,63.36	-
chr17	39780486	39780487	rs59151893	missense	-	chr17	39780366	39780733	CSAR_peak_328391_HeLa_Form_DSase_rep2;CSAR_peak_294512_HeLa_Form_DSase_rep1;CSAR_peak_467436_HeLa_Form_DSase_rep3;CSAR_peak_328392_HeLa_Form_DSase_rep2;CSAR_peak_294514_HeLa_Form_DSase_rep1;CSAR_peak_442779_HeLa_Form_SSase_rep2;CSAR_peak_482827_HeLa_Form_SSase_rep1;CSAR_peak_438956_HeLa_Form_SSase_rep3;CSAR_peak_442780_HeLa_Form_SSase_rep2;CSAR_peak_438960_HeLa_Form_SSase_rep3;CSAR_peak_482829_He…	66.23,375.05,279.27,369.38,205.54,2563.98,574.63,689.87,1921.35,1672.16,728.28,2410.24,640.64,69.02,402.54,48.5,63.36	-
chr17	39780487	39780488	rs28928896	missense	-	chr17	39780366	39780733	CSAR_peak_328391_HeLa_Form_DSase_rep2;CSAR_peak_294512_HeLa_Form_DSase_rep1;CSAR_peak_467436_HeLa_Form_DSase_rep3;CSAR_peak_328392_HeLa_Form_DSase_rep2;CSAR_peak_294514_HeLa_Form_DSase_rep1;CSAR_peak_442779_HeLa_Form_SSase_rep2;CSAR_peak_482827_HeLa_Form_SSase_rep1;CSAR_peak_438956_HeLa_Form_SSase_rep3;CSAR_peak_442780_HeLa_Form_SSase_rep2;CSAR_peak_438960_HeLa_Form_SSase_rep3;CSAR_peak_482829_He…	66.23,375.05,279.27,369.38,205.54,2563.98,574.63,689.87,1921.35,1672.16,728.28,2410.24,640.64,69.02,402.54,48.5,63.36	-
chr17	39780498	39780499	rs28928898	missense	-	chr17	39780366	39780733	CSAR_peak_328391_HeLa_Form_DSase_rep2;CSAR_peak_294512_HeLa_Form_DSase_rep1;CSAR_peak_467436_HeLa_Form_DSase_rep3;CSAR_peak_328392_HeLa_Form_DSase_rep2;CSAR_peak_294514_HeLa_Form_DSase_rep1;CSAR_peak_442779_HeLa_Form_SSase_rep2;CSAR_peak_482827_HeLa_Form_SSase_rep1;CSAR_peak_438956_HeLa_Form_SSase_rep3;CSAR_peak_442780_HeLa_Form_SSase_rep2;CSAR_peak_438960_HeLa_Form_SSase_rep3;CSAR_peak_482829_He…	66.23,375.05,279.27,369.38,205.54,2563.98,574.63,689.87,1921.35,1672.16,728.28,2410.24,640.64,69.02,402.54,48.5,63.36	-
chr17	39973384	39973417	rs137853882	cds-indel	+	chr17	39973319	39973414	CSAR_peak_110774_HeLa_Form_DSase_rep3;CSAR_peak_86976_HeLa_Form_SSase_rep2;CSAR_peak_96036_HeLa_Form_SSase_rep1;CSAR_peak_86978_HeLa_Form_SSase_rep2;CSAR_peak_86825_HeLa_Form_SSase_rep3	56.76,43.05,246.44,103.78,181.54	+
chr17	39975559	39975559	rs137853883	unknown	+	chr17	39975506	39975569	CSAR_peak_86835_HeLa_Form_SSase_rep3;CSAR_peak_86991_HeLa_Form_SSase_rep2;CSAR_peak_96048_HeLa_Form_SSase_rep1;CSAR_peak_64460_HeLa_Form_DSase_rep2	219.21,430.14,626.1,94.69	+
chr17	39975887	39975887	rs137853884	frameshift	+	chr17	39975812	39975889	CSAR_peak_64464_HeLa_Form_DSase_rep2;CSAR_peak_96051_HeLa_Form_SSase_rep1;CSAR_peak_86994_HeLa_Form_SSase_rep2;CSAR_peak_86842_HeLa_Form_SSase_rep3;CSAR_peak_64465_HeLa_Form_DSase_rep2	67.6,152.69,58.66,53.87,81.42	+
chr17	39976608	39976609	rs7208619	coding-synon	+	chr17	39976554	39976717	CSAR_peak_86847_HeLa_Form_SSase_rep3;CSAR_peak_87003_HeLa_Form_SSase_rep2;CSAR_peak_96060_HeLa_Form_SSase_rep1;CSAR_peak_87007_HeLa_Form_SSase_rep2;CSAR_peak_86849_HeLa_Form_SSase_rep3;CSAR_peak_96062_HeLa_Form_SSase_rep1;CSAR_peak_87008_HeLa_Form_SSase_rep2;CSAR_peak_110809_HeLa_Form_DSase_rep3	188.49,85.99,262.88,149.88,81.12,446.71,641.45,94.49	+
chr17	40362206	40362207	rs121908501	missense	-	chr17	40362205	40362240	CSAR_peak_439861_HeLa_Form_SSase_rep3	46.47	-
chr17	40375495	40375496	rs121908502	nonsense	-	chr17	40375455	40375497	CSAR_peak_329043_HeLa_Form_DSase_rep2;CSAR_peak_468096_HeLa_Form_DSase_rep3	88.84,114.87	-
chr17	40469209	40469210	rs193922722	missense	-	chr17	40469200	40469233	CSAR_peak_440002_HeLa_Form_SSase_rep3;CSAR_peak_443733_HeLa_Form_SSase_rep2;CSAR_peak_329124_HeLa_Form_DSase_rep2	84.99,64.15,83.47	-
chr17	40474430	40474431	rs193922721	missense	-	chr17	40474412	40474449	CSAR_peak_468176_HeLa_Form_DSase_rep3;CSAR_peak_443745_HeLa_Form_SSase_rep2	94.16,64.15	-
chr17	40481440	40481441	rs113994137	missense	-	chr17	40481437	40481497	CSAR_peak_329152_HeLa_Form_DSase_rep2;CSAR_peak_468195_HeLa_Form_DSase_rep3;CSAR_peak_295201_HeLa_Form_DSase_rep1	233.81,179.95,82.82	-
chr17	40481465	40481466	rs193922717	missense	-	chr17	40481437	40481497	CSAR_peak_329152_HeLa_Form_DSase_rep2;CSAR_peak_468195_HeLa_Form_DSase_rep3;CSAR_peak_295201_HeLa_Form_DSase_rep1	233.81,179.95,82.82	-
chr17	40489538	40489539	rs17882069	coding-synon	-	chr17	40489461	40489550	CSAR_peak_440058_HeLa_Form_SSase_rep3;CSAR_peak_443777_HeLa_Form_SSase_rep2;CSAR_peak_468204_HeLa_Form_DSase_rep3;CSAR_peak_329164_HeLa_Form_DSase_rep2;CSAR_peak_295213_HeLa_Form_DSase_rep1	217.38,373.86,60.88,281.92,443.07	-
chr17	40693091	40693092	rs104894592	nonsense	+	chr17	40693086	40693118	CSAR_peak_110969_HeLa_Form_DSase_rep3	134.09	+
chr17	41197722	41197784	rs80359883	ncRNA,frameshift,untranslated-3	-	chr17	41197731	41197809	CSAR_peak_484513_HeLa_Form_SSase_rep1;CSAR_peak_444361_HeLa_Form_SSase_rep2;CSAR_peak_440696_HeLa_Form_SSase_rep3;CSAR_peak_329701_HeLa_Form_DSase_rep2;CSAR_peak_468662_HeLa_Form_DSase_rep3;CSAR_peak_329702_HeLa_Form_DSase_rep2	163.12,1372.01,183.24,64.17,58.81,127.75	-
chr17	41197733	41197734	rs80357326	ncRNA,missense,untranslated-3	-	chr17	41197731	41197809	CSAR_peak_484513_HeLa_Form_SSase_rep1;CSAR_peak_444361_HeLa_Form_SSase_rep2;CSAR_peak_440696_HeLa_Form_SSase_rep3;CSAR_peak_329701_HeLa_Form_DSase_rep2;CSAR_peak_468662_HeLa_Form_DSase_rep3;CSAR_peak_329702_HeLa_Form_DSase_rep2	163.12,1372.01,183.24,64.17,58.81,127.75	-
chr17	41197748	41197749	rs80356849	coding-synon,ncRNA,untranslated-3	-	chr17	41197731	41197809	CSAR_peak_484513_HeLa_Form_SSase_rep1;CSAR_peak_444361_HeLa_Form_SSase_rep2;CSAR_peak_440696_HeLa_Form_SSase_rep3;CSAR_peak_329701_HeLa_Form_DSase_rep2;CSAR_peak_468662_HeLa_Form_DSase_rep3;CSAR_peak_329702_HeLa_Form_DSase_rep2	163.12,1372.01,183.24,64.17,58.81,127.75	-
chr17	41197750	41197751	rs80356873	ncRNA,nonsense,untranslated-3	-	chr17	41197731	41197809	CSAR_peak_484513_HeLa_Form_SSase_rep1;CSAR_peak_444361_HeLa_Form_SSase_rep2;CSAR_peak_440696_HeLa_Form_SSase_rep3;CSAR_peak_329701_HeLa_Form_DSase_rep2;CSAR_peak_468662_HeLa_Form_DSase_rep3;CSAR_peak_329702_HeLa_Form_DSase_rep2	163.12,1372.01,183.24,64.17,58.81,127.75	-
chr17	41197751	41197752	rs80356977	ncRNA,nonsense,untranslated-3	-	chr17	41197731	41197809	CSAR_peak_484513_HeLa_Form_SSase_rep1;CSAR_peak_444361_HeLa_Form_SSase_rep2;CSAR_peak_440696_HeLa_Form_SSase_rep3;CSAR_peak_329701_HeLa_Form_DSase_rep2;CSAR_peak_468662_HeLa_Form_DSase_rep3;CSAR_peak_329702_HeLa_Form_DSase_rep2	163.12,1372.01,183.24,64.17,58.81,127.75	-
chr17	41197754	41197755	rs80356829	coding-synon,ncRNA,untranslated-3	-	chr17	41197731	41197809	CSAR_peak_484513_HeLa_Form_SSase_rep1;CSAR_peak_444361_HeLa_Form_SSase_rep2;CSAR_peak_440696_HeLa_Form_SSase_rep3;CSAR_peak_329701_HeLa_Form_DSase_rep2;CSAR_peak_468662_HeLa_Form_DSase_rep3;CSAR_peak_329702_HeLa_Form_DSase_rep2	163.12,1372.01,183.24,64.17,58.81,127.75	-
chr17	41197755	41197756	rs80357323	ncRNA,missense,untranslated-3	-	chr17	41197731	41197809	CSAR_peak_484513_HeLa_Form_SSase_rep1;CSAR_peak_444361_HeLa_Form_SSase_rep2;CSAR_peak_440696_HeLa_Form_SSase_rep3;CSAR_peak_329701_HeLa_Form_DSase_rep2;CSAR_peak_468662_HeLa_Form_DSase_rep3;CSAR_peak_329702_HeLa_Form_DSase_rep2	163.12,1372.01,183.24,64.17,58.81,127.75	-
chr17	41197759	41197760	rs80357019	ncRNA,missense,untranslated-3	-	chr17	41197731	41197809	CSAR_peak_484513_HeLa_Form_SSase_rep1;CSAR_peak_444361_HeLa_Form_SSase_rep2;CSAR_peak_440696_HeLa_Form_SSase_rep3;CSAR_peak_329701_HeLa_Form_DSase_rep2;CSAR_peak_468662_HeLa_Form_DSase_rep3;CSAR_peak_329702_HeLa_Form_DSase_rep2	163.12,1372.01,183.24,64.17,58.81,127.75	-
chr17	41197764	41197765	rs80357368	ncRNA,missense,untranslated-3	-	chr17	41197731	41197809	CSAR_peak_484513_HeLa_Form_SSase_rep1;CSAR_peak_444361_HeLa_Form_SSase_rep2;CSAR_peak_440696_HeLa_Form_SSase_rep3;CSAR_peak_329701_HeLa_Form_DSase_rep2;CSAR_peak_468662_HeLa_Form_DSase_rep3;CSAR_peak_329702_HeLa_Form_DSase_rep2	163.12,1372.01,183.24,64.17,58.81,127.75	-
chr17	41197765	41197766	rs80357299	ncRNA,missense,untranslated-3	-	chr17	41197731	41197809	CSAR_peak_484513_HeLa_Form_SSase_rep1;CSAR_peak_444361_HeLa_Form_SSase_rep2;CSAR_peak_440696_HeLa_Form_SSase_rep3;CSAR_peak_329701_HeLa_Form_DSase_rep2;CSAR_peak_468662_HeLa_Form_DSase_rep3;CSAR_peak_329702_HeLa_Form_DSase_rep2	163.12,1372.01,183.24,64.17,58.81,127.75	-
chr17	41197765	41197766	rs80357721	ncRNA,frameshift,untranslated-3	-	chr17	41197731	41197809	CSAR_peak_484513_HeLa_Form_SSase_rep1;CSAR_peak_444361_HeLa_Form_SSase_rep2;CSAR_peak_440696_HeLa_Form_SSase_rep3;CSAR_peak_329701_HeLa_Form_DSase_rep2;CSAR_peak_468662_HeLa_Form_DSase_rep3;CSAR_peak_329702_HeLa_Form_DSase_rep2	163.12,1372.01,183.24,64.17,58.81,127.75	-
chr17	41197773	41197774	rs80357107	ncRNA,missense,untranslated-3	-	chr17	41197731	41197809	CSAR_peak_484513_HeLa_Form_SSase_rep1;CSAR_peak_444361_HeLa_Form_SSase_rep2;CSAR_peak_440696_HeLa_Form_SSase_rep3;CSAR_peak_329701_HeLa_Form_DSase_rep2;CSAR_peak_468662_HeLa_Form_DSase_rep3;CSAR_peak_329702_HeLa_Form_DSase_rep2	163.12,1372.01,183.24,64.17,58.81,127.75	-
chr17	41197775	41197776	rs80356914	ncRNA,nonsense,missense,untranslated-3	-	chr17	41197731	41197809	CSAR_peak_484513_HeLa_Form_SSase_rep1;CSAR_peak_444361_HeLa_Form_SSase_rep2;CSAR_peak_440696_HeLa_Form_SSase_rep3;CSAR_peak_329701_HeLa_Form_DSase_rep2;CSAR_peak_468662_HeLa_Form_DSase_rep3;CSAR_peak_329702_HeLa_Form_DSase_rep2	163.12,1372.01,183.24,64.17,58.81,127.75	-
chr17	41197775	41197789	rs80359873	ncRNA,frameshift,untranslated-3	-	chr17	41197731	41197809	CSAR_peak_484513_HeLa_Form_SSase_rep1;CSAR_peak_444361_HeLa_Form_SSase_rep2;CSAR_peak_440696_HeLa_Form_SSase_rep3;CSAR_peak_329701_HeLa_Form_DSase_rep2;CSAR_peak_468662_HeLa_Form_DSase_rep3;CSAR_peak_329702_HeLa_Form_DSase_rep2	163.12,1372.01,183.24,64.17,58.81,127.75	-
chr17	41197776	41197777	rs80357307	ncRNA,nonsense,untranslated-3	-	chr17	41197731	41197809	CSAR_peak_484513_HeLa_Form_SSase_rep1;CSAR_peak_444361_HeLa_Form_SSase_rep2;CSAR_peak_440696_HeLa_Form_SSase_rep3;CSAR_peak_329701_HeLa_Form_DSase_rep2;CSAR_peak_468662_HeLa_Form_DSase_rep3;CSAR_peak_329702_HeLa_Form_DSase_rep2	163.12,1372.01,183.24,64.17,58.81,127.75	-
chr17	41197777	41197778	rs80356959	ncRNA,missense,untranslated-3	-	chr17	41197731	41197809	CSAR_peak_484513_HeLa_Form_SSase_rep1;CSAR_peak_444361_HeLa_Form_SSase_rep2;CSAR_peak_440696_HeLa_Form_SSase_rep3;CSAR_peak_329701_HeLa_Form_DSase_rep2;CSAR_peak_468662_HeLa_Form_DSase_rep3;CSAR_peak_329702_HeLa_Form_DSase_rep2	163.12,1372.01,183.24,64.17,58.81,127.75	-
chr17	41197780	41197781	rs80356942	ncRNA,nonsense,missense,untranslated-3	-	chr17	41197731	41197809	CSAR_peak_484513_HeLa_Form_SSase_rep1;CSAR_peak_444361_HeLa_Form_SSase_rep2;CSAR_peak_440696_HeLa_Form_SSase_rep3;CSAR_peak_329701_HeLa_Form_DSase_rep2;CSAR_peak_468662_HeLa_Form_DSase_rep3;CSAR_peak_329702_HeLa_Form_DSase_rep2	163.12,1372.01,183.24,64.17,58.81,127.75	-
chr17	41197783	41197784	rs41293465	ncRNA,nonsense,untranslated-3	-	chr17	41197731	41197809	CSAR_peak_484513_HeLa_Form_SSase_rep1;CSAR_peak_444361_HeLa_Form_SSase_rep2;CSAR_peak_440696_HeLa_Form_SSase_rep3;CSAR_peak_329701_HeLa_Form_DSase_rep2;CSAR_peak_468662_HeLa_Form_DSase_rep3;CSAR_peak_329702_HeLa_Form_DSase_rep2	163.12,1372.01,183.24,64.17,58.81,127.75	-
chr17	41197789	41197790	rs80357268	ncRNA,missense,untranslated-3	-	chr17	41197731	41197809	CSAR_peak_484513_HeLa_Form_SSase_rep1;CSAR_peak_444361_HeLa_Form_SSase_rep2;CSAR_peak_440696_HeLa_Form_SSase_rep3;CSAR_peak_329701_HeLa_Form_DSase_rep2;CSAR_peak_468662_HeLa_Form_DSase_rep3;CSAR_peak_329702_HeLa_Form_DSase_rep2	163.12,1372.01,183.24,64.17,58.81,127.75	-
chr17	41197794	41197795	rs80357582	ncRNA,frameshift,untranslated-3	-	chr17	41197731	41197809	CSAR_peak_484513_HeLa_Form_SSase_rep1;CSAR_peak_444361_HeLa_Form_SSase_rep2;CSAR_peak_440696_HeLa_Form_SSase_rep3;CSAR_peak_329701_HeLa_Form_DSase_rep2;CSAR_peak_468662_HeLa_Form_DSase_rep3;CSAR_peak_329702_HeLa_Form_DSase_rep2	163.12,1372.01,183.24,64.17,58.81,127.75	-
chr17	41197796	41197797	rs80357976	ncRNA,frameshift,untranslated-3	-	chr17	41197731	41197809	CSAR_peak_484513_HeLa_Form_SSase_rep1;CSAR_peak_444361_HeLa_Form_SSase_rep2;CSAR_peak_440696_HeLa_Form_SSase_rep3;CSAR_peak_329701_HeLa_Form_DSase_rep2;CSAR_peak_468662_HeLa_Form_DSase_rep3;CSAR_peak_329702_HeLa_Form_DSase_rep2	163.12,1372.01,183.24,64.17,58.81,127.75	-
chr17	41197798	41197799	rs80357393	ncRNA,missense,untranslated-3	-	chr17	41197731	41197809	CSAR_peak_484513_HeLa_Form_SSase_rep1;CSAR_peak_444361_HeLa_Form_SSase_rep2;CSAR_peak_440696_HeLa_Form_SSase_rep3;CSAR_peak_329701_HeLa_Form_DSase_rep2;CSAR_peak_468662_HeLa_Form_DSase_rep3;CSAR_peak_329702_HeLa_Form_DSase_rep2	163.12,1372.01,183.24,64.17,58.81,127.75	-
chr17	41197807	41197807	rs80357757	ncRNA,frameshift	-	chr17	41197731	41197809	CSAR_peak_484513_HeLa_Form_SSase_rep1;CSAR_peak_444361_HeLa_Form_SSase_rep2;CSAR_peak_440696_HeLa_Form_SSase_rep3;CSAR_peak_329701_HeLa_Form_DSase_rep2;CSAR_peak_468662_HeLa_Form_DSase_rep3;CSAR_peak_329702_HeLa_Form_DSase_rep2	163.12,1372.01,183.24,64.17,58.81,127.75	-
chr17	41197808	41197809	rs80357332	ncRNA,missense	-	chr17	41197731	41197809	CSAR_peak_484513_HeLa_Form_SSase_rep1;CSAR_peak_444361_HeLa_Form_SSase_rep2;CSAR_peak_440696_HeLa_Form_SSase_rep3;CSAR_peak_329701_HeLa_Form_DSase_rep2;CSAR_peak_468662_HeLa_Form_DSase_rep3;CSAR_peak_329702_HeLa_Form_DSase_rep2	163.12,1372.01,183.24,64.17,58.81,127.75	-
chr17	41197809	41197817	rs80357973	ncRNA,frameshift	-	chr17	41197811	41197848	CSAR_peak_440697_HeLa_Form_SSase_rep3	46.47	-
chr17	41197819	41197820	rs80358048	splice-3	-	chr17	41197811	41197848	CSAR_peak_440697_HeLa_Form_SSase_rep3	46.47	-
chr17	41197828	41197829	rs8176316	intron	-	chr17	41197811	41197848	CSAR_peak_440697_HeLa_Form_SSase_rep3	46.47	-
chr17	41197835	41197836	rs80358176	intron	-	chr17	41197811	41197848	CSAR_peak_440697_HeLa_Form_SSase_rep3	46.47	-
chr17	41197836	41197837	rs80358157	intron	-	chr17	41197811	41197848	CSAR_peak_440697_HeLa_Form_SSase_rep3	46.47	-
chr17	41199670	41199671	rs80357286	coding-synon,ncRNA,missense	-	chr17	41199665	41199709	CSAR_peak_329703_HeLa_Form_DSase_rep2;CSAR_peak_295671_HeLa_Form_DSase_rep1;CSAR_peak_440698_HeLa_Form_SSase_rep3	53.95,72.76,105.02	-
chr17	41199673	41199674	rs80357477	coding-synon,ncRNA,missense	-	chr17	41199665	41199709	CSAR_peak_329703_HeLa_Form_DSase_rep2;CSAR_peak_295671_HeLa_Form_DSase_rep1;CSAR_peak_440698_HeLa_Form_SSase_rep3	53.95,72.76,105.02	-
chr17	41199677	41199678	rs80356868	ncRNA,nonsense,missense	-	chr17	41199665	41199709	CSAR_peak_329703_HeLa_Form_DSase_rep2;CSAR_peak_295671_HeLa_Form_DSase_rep1;CSAR_peak_440698_HeLa_Form_SSase_rep3	53.95,72.76,105.02	-
chr17	41199682	41199683	rs80356962	coding-synon,ncRNA,nonsense	-	chr17	41199665	41199709	CSAR_peak_329703_HeLa_Form_DSase_rep2;CSAR_peak_295671_HeLa_Form_DSase_rep1;CSAR_peak_440698_HeLa_Form_SSase_rep3	53.95,72.76,105.02	-
chr17	41199686	41199687	rs80357946	ncRNA,frameshift	-	chr17	41199665	41199709	CSAR_peak_329703_HeLa_Form_DSase_rep2;CSAR_peak_295671_HeLa_Form_DSase_rep1;CSAR_peak_440698_HeLa_Form_SSase_rep3	53.95,72.76,105.02	-
chr17	41199694	41199695	rs80357040	coding-synon,ncRNA,missense	-	chr17	41199665	41199709	CSAR_peak_329703_HeLa_Form_DSase_rep2;CSAR_peak_295671_HeLa_Form_DSase_rep1;CSAR_peak_440698_HeLa_Form_SSase_rep3	53.95,72.76,105.02	-
chr17	41199696	41199702	rs80358348	ncRNA,cds-indel	-	chr17	41199665	41199709	CSAR_peak_329703_HeLa_Form_DSase_rep2;CSAR_peak_295671_HeLa_Form_DSase_rep1;CSAR_peak_440698_HeLa_Form_SSase_rep3	53.95,72.76,105.02	-
chr17	41199697	41199698	rs80357451	ncRNA,missense	-	chr17	41199665	41199709	CSAR_peak_329703_HeLa_Form_DSase_rep2;CSAR_peak_295671_HeLa_Form_DSase_rep1;CSAR_peak_440698_HeLa_Form_SSase_rep3	53.95,72.76,105.02	-
chr17	41199700	41199701	rs80357216	coding-synon,ncRNA,missense	-	chr17	41199665	41199709	CSAR_peak_329703_HeLa_Form_DSase_rep2;CSAR_peak_295671_HeLa_Form_DSase_rep1;CSAR_peak_440698_HeLa_Form_SSase_rep3	53.95,72.76,105.02	-
chr17	41199701	41199702	rs28897698	ncRNA,missense	-	chr17	41199665	41199709	CSAR_peak_329703_HeLa_Form_DSase_rep2;CSAR_peak_295671_HeLa_Form_DSase_rep1;CSAR_peak_440698_HeLa_Form_SSase_rep3	53.95,72.76,105.02	-
chr17	41199703	41199704	rs80357358	coding-synon,ncRNA,missense	-	chr17	41199665	41199709	CSAR_peak_329703_HeLa_Form_DSase_rep2;CSAR_peak_295671_HeLa_Form_DSase_rep1;CSAR_peak_440698_HeLa_Form_SSase_rep3	53.95,72.76,105.02	-
chr17	41203120	41203121	rs80357281	ncRNA,missense	-	chr17	41203120	41203158	CSAR_peak_468670_HeLa_Form_DSase_rep3;CSAR_peak_329705_HeLa_Form_DSase_rep2;CSAR_peak_444368_HeLa_Form_SSase_rep2	114.87,83.47,64.15	-
chr17	41203123	41203124	rs80357007	ncRNA,missense	-	chr17	41203120	41203158	CSAR_peak_468670_HeLa_Form_DSase_rep3;CSAR_peak_329705_HeLa_Form_DSase_rep2;CSAR_peak_444368_HeLa_Form_SSase_rep2	114.87,83.47,64.15	-
chr17	41203127	41203128	rs80357684	ncRNA,frameshift	-	chr17	41203120	41203158	CSAR_peak_468670_HeLa_Form_DSase_rep3;CSAR_peak_329705_HeLa_Form_DSase_rep2;CSAR_peak_444368_HeLa_Form_SSase_rep2	114.87,83.47,64.15	-
chr17	41203129	41203130	rs80356905	ncRNA,missense	-	chr17	41203120	41203158	CSAR_peak_468670_HeLa_Form_DSase_rep3;CSAR_peak_329705_HeLa_Form_DSase_rep2;CSAR_peak_444368_HeLa_Form_SSase_rep2	114.87,83.47,64.15	-
chr17	41203134	41203135	rs80358099	splice-3	-	chr17	41203120	41203158	CSAR_peak_468670_HeLa_Form_DSase_rep3;CSAR_peak_329705_HeLa_Form_DSase_rep2;CSAR_peak_444368_HeLa_Form_SSase_rep2	114.87,83.47,64.15	-
chr17	41203147	41203148	rs80358105	intron	-	chr17	41203120	41203158	CSAR_peak_468670_HeLa_Form_DSase_rep3;CSAR_peak_329705_HeLa_Form_DSase_rep2;CSAR_peak_444368_HeLa_Form_SSase_rep2	114.87,83.47,64.15	-
chr17	41215946	41215947	rs41293459	ncRNA,missense	-	chr17	41215943	41215982	CSAR_peak_440706_HeLa_Form_SSase_rep3	183.24	-
chr17	41215947	41215948	rs55770810	ncRNA,missense	-	chr17	41215943	41215982	CSAR_peak_440706_HeLa_Form_SSase_rep3	183.24	-
chr17	41215950	41215952	rs80357710	ncRNA,frameshift	-	chr17	41215943	41215982	CSAR_peak_440706_HeLa_Form_SSase_rep3	183.24	-
chr17	41215953	41215954	rs80356993	ncRNA,missense	-	chr17	41215943	41215982	CSAR_peak_440706_HeLa_Form_SSase_rep3	183.24	-
chr17	41215956	41215957	rs80357125	ncRNA,missense	-	chr17	41215943	41215982	CSAR_peak_440706_HeLa_Form_SSase_rep3	183.24	-
chr17	41215957	41215958	rs80357387	ncRNA,missense	-	chr17	41215943	41215982	CSAR_peak_440706_HeLa_Form_SSase_rep3	183.24	-
chr17	41215957	41215959	rs80357760	ncRNA,frameshift	-	chr17	41215943	41215982	CSAR_peak_440706_HeLa_Form_SSase_rep3	183.24	-
chr17	41215962	41215963	rs80356896	ncRNA,nonsense	-	chr17	41215943	41215982	CSAR_peak_440706_HeLa_Form_SSase_rep3	183.24	-
chr17	41215963	41215966	rs80358345	ncRNA,cds-indel	-	chr17	41215943	41215982	CSAR_peak_440706_HeLa_Form_SSase_rep3	183.24	-
chr17	41215968	41215969	rs1800747	splice-3	-	chr17	41215943	41215982	CSAR_peak_440706_HeLa_Form_SSase_rep3	183.24	-
chr17	41215969	41215970	rs80358066	splice-3	-	chr17	41215943	41215982	CSAR_peak_440706_HeLa_Form_SSase_rep3	183.24	-
chr17	41215976	41215977	rs80358059	intron	-	chr17	41215943	41215982	CSAR_peak_440706_HeLa_Form_SSase_rep3	183.24	-
chr17	41222946	41222965	rs80359884	ncRNA,frameshift	-	chr17	41222949	41222989	CSAR_peak_444399_HeLa_Form_SSase_rep2	192.81	-
chr17	41222948	41222967	rs80359876	ncRNA,frameshift	-	chr17	41222949	41222989	CSAR_peak_444399_HeLa_Form_SSase_rep2	192.81	-
chr17	41222949	41222950	rs80357401	ncRNA,nonsense	-	chr17	41222949	41222989	CSAR_peak_444399_HeLa_Form_SSase_rep2	192.81	-
chr17	41222963	41222964	rs80357414	ncRNA,missense	-	chr17	41222949	41222989	CSAR_peak_444399_HeLa_Form_SSase_rep2	192.81	-
chr17	41222966	41222967	rs80357390	ncRNA,missense	-	chr17	41222949	41222989	CSAR_peak_444399_HeLa_Form_SSase_rep2	192.81	-
chr17	41222973	41222974	rs80357261	ncRNA,missense	-	chr17	41222949	41222989	CSAR_peak_444399_HeLa_Form_SSase_rep2	192.81	-
chr17	41222975	41222976	rs80356968	ncRNA,missense	-	chr17	41222949	41222989	CSAR_peak_444399_HeLa_Form_SSase_rep2	192.81	-
chr17	41222978	41222979	rs80356938	ncRNA,missense	-	chr17	41222949	41222989	CSAR_peak_444399_HeLa_Form_SSase_rep2	192.81	-
chr17	41222985	41222987	rs80357655	ncRNA,frameshift	-	chr17	41222949	41222989	CSAR_peak_444399_HeLa_Form_SSase_rep2	192.81	-
chr17	41223037	41223038	rs80356850	coding-synon,ncRNA	-	chr17	41223025	41223050	CSAR_peak_295696_HeLa_Form_DSase_rep1	82.82	-
chr17	41223039	41223039	rs80357656	ncRNA,frameshift	-	chr17	41223025	41223050	CSAR_peak_295696_HeLa_Form_DSase_rep1	82.82	-
chr17	41223046	41223047	rs80357158	ncRNA,missense	-	chr17	41223025	41223050	CSAR_peak_295696_HeLa_Form_DSase_rep1	82.82	-
chr17	41223047	41223048	rs4986854	ncRNA,missense	-	chr17	41223025	41223050	CSAR_peak_295696_HeLa_Form_DSase_rep1	82.82	-
chr17	41223048	41223049	rs80357465	ncRNA,missense	-	chr17	41223025	41223050	CSAR_peak_295696_HeLa_Form_DSase_rep1	82.82	-
chr17	41223164	41223165	rs80357341	ncRNA,missense	-	chr17	41223162	41223196	CSAR_peak_440721_HeLa_Form_SSase_rep3	151.91	-
chr17	41223165	41223166	rs80357002	ncRNA,missense	-	chr17	41223162	41223196	CSAR_peak_440721_HeLa_Form_SSase_rep3	151.91	-
chr17	41223165	41223167	rs80357795	ncRNA,frameshift	-	chr17	41223162	41223196	CSAR_peak_440721_HeLa_Form_SSase_rep3	151.91	-
chr17	41223175	41223177	rs80357837	ncRNA,frameshift	-	chr17	41223162	41223196	CSAR_peak_440721_HeLa_Form_SSase_rep3	151.91	-
chr17	41223180	41223181	rs80357070	ncRNA,missense	-	chr17	41223162	41223196	CSAR_peak_440721_HeLa_Form_SSase_rep3	151.91	-
chr17	41223180	41223182	rs80357641	ncRNA,frameshift	-	chr17	41223162	41223196	CSAR_peak_440721_HeLa_Form_SSase_rep3	151.91	-
chr17	41223185	41223186	rs80357907	ncRNA,frameshift	-	chr17	41223162	41223196	CSAR_peak_440721_HeLa_Form_SSase_rep3	151.91	-
chr17	41223191	41223192	rs80357411	ncRNA,missense	-	chr17	41223162	41223196	CSAR_peak_440721_HeLa_Form_SSase_rep3	151.91	-
chr17	41226364	41226368	rs80357561	ncRNA,frameshift	-	chr17	41226357	41226443	CSAR_peak_295697_HeLa_Form_DSase_rep1;CSAR_peak_329722_HeLa_Form_DSase_rep2	82.82,83.47	-
chr17	41226365	41226366	rs80357431	ncRNA,missense	-	chr17	41226357	41226443	CSAR_peak_295697_HeLa_Form_DSase_rep1;CSAR_peak_329722_HeLa_Form_DSase_rep2	82.82,83.47	-
chr17	41226366	41226367	rs80357151	ncRNA,nonsense	-	chr17	41226357	41226443	CSAR_peak_295697_HeLa_Form_DSase_rep1;CSAR_peak_329722_HeLa_Form_DSase_rep2	82.82,83.47	-
chr17	41226373	41226374	rs80357076	ncRNA,missense	-	chr17	41226357	41226443	CSAR_peak_295697_HeLa_Form_DSase_rep1;CSAR_peak_329722_HeLa_Form_DSase_rep2	82.82,83.47	-
chr17	41226386	41226387	rs28897691	ncRNA,missense	-	chr17	41226357	41226443	CSAR_peak_295697_HeLa_Form_DSase_rep1;CSAR_peak_329722_HeLa_Form_DSase_rep2	82.82,83.47	-
chr17	41226391	41226392	rs80356917	ncRNA,missense	-	chr17	41226357	41226443	CSAR_peak_295697_HeLa_Form_DSase_rep1;CSAR_peak_329722_HeLa_Form_DSase_rep2	82.82,83.47	-
chr17	41226396	41226398	rs80357542	ncRNA,frameshift	-	chr17	41226357	41226443	CSAR_peak_295697_HeLa_Form_DSase_rep1;CSAR_peak_329722_HeLa_Form_DSase_rep2	82.82,83.47	-
chr17	41226397	41226398	rs41293457	ncRNA,missense	-	chr17	41226357	41226443	CSAR_peak_295697_HeLa_Form_DSase_rep1;CSAR_peak_329722_HeLa_Form_DSase_rep2	82.82,83.47	-
chr17	41226401	41226402	rs80357248	ncRNA,nonsense	-	chr17	41226357	41226443	CSAR_peak_295697_HeLa_Form_DSase_rep1;CSAR_peak_329722_HeLa_Form_DSase_rep2	82.82,83.47	-
chr17	41226404	41226405	rs80357277	ncRNA,nonsense	-	chr17	41226357	41226443	CSAR_peak_295697_HeLa_Form_DSase_rep1;CSAR_peak_329722_HeLa_Form_DSase_rep2	82.82,83.47	-
chr17	41226410	41226411	rs80356992	ncRNA,nonsense	-	chr17	41226357	41226443	CSAR_peak_295697_HeLa_Form_DSase_rep1;CSAR_peak_329722_HeLa_Form_DSase_rep2	82.82,83.47	-
chr17	41226411	41226411	rs80357915	ncRNA,frameshift	-	chr17	41226357	41226443	CSAR_peak_295697_HeLa_Form_DSase_rep1;CSAR_peak_329722_HeLa_Form_DSase_rep2	82.82,83.47	-
chr17	41226413	41226414	rs80357229	ncRNA,nonsense	-	chr17	41226357	41226443	CSAR_peak_295697_HeLa_Form_DSase_rep1;CSAR_peak_329722_HeLa_Form_DSase_rep2	82.82,83.47	-
chr17	41226419	41226420	rs80357366	ncRNA,nonsense	-	chr17	41226357	41226443	CSAR_peak_295697_HeLa_Form_DSase_rep1;CSAR_peak_329722_HeLa_Form_DSase_rep2	82.82,83.47	-
chr17	41226422	41226423	rs55815649	ncRNA,missense	-	chr17	41226357	41226443	CSAR_peak_295697_HeLa_Form_DSase_rep1;CSAR_peak_329722_HeLa_Form_DSase_rep2	82.82,83.47	-
chr17	41226427	41226427	rs80357699	ncRNA,frameshift	-	chr17	41226357	41226443	CSAR_peak_295697_HeLa_Form_DSase_rep1;CSAR_peak_329722_HeLa_Form_DSase_rep2	82.82,83.47	-
chr17	41226428	41226428	rs80357826	ncRNA,frameshift	-	chr17	41226357	41226443	CSAR_peak_295697_HeLa_Form_DSase_rep1;CSAR_peak_329722_HeLa_Form_DSase_rep2	82.82,83.47	-
chr17	41226437	41226438	rs80357095	ncRNA,missense	-	chr17	41226357	41226443	CSAR_peak_295697_HeLa_Form_DSase_rep1;CSAR_peak_329722_HeLa_Form_DSase_rep2	82.82,83.47	-
chr17	41234414	41234415	rs80358143	intron	-	chr17	41234405	41234467	CSAR_peak_444415_HeLa_Form_SSase_rep2;CSAR_peak_440731_HeLa_Form_SSase_rep3;CSAR_peak_484564_HeLa_Form_SSase_rep1	567.87,183.24,137.21	-
chr17	41234418	41234419	rs80358152	splice-5	-	chr17	41234405	41234467	CSAR_peak_444415_HeLa_Form_SSase_rep2;CSAR_peak_440731_HeLa_Form_SSase_rep3;CSAR_peak_484564_HeLa_Form_SSase_rep1	567.87,183.24,137.21	-
chr17	41234419	41234420	rs80358027	splice-5	-	chr17	41234405	41234467	CSAR_peak_444415_HeLa_Form_SSase_rep2;CSAR_peak_440731_HeLa_Form_SSase_rep3;CSAR_peak_484564_HeLa_Form_SSase_rep1	567.87,183.24,137.21	-
chr17	41234429	41234429	rs80357548	ncRNA,frameshift	-	chr17	41234405	41234467	CSAR_peak_444415_HeLa_Form_SSase_rep2;CSAR_peak_440731_HeLa_Form_SSase_rep3;CSAR_peak_484564_HeLa_Form_SSase_rep1	567.87,183.24,137.21	-
chr17	41234430	41234431	rs80356840	coding-synon,ncRNA	-	chr17	41234405	41234467	CSAR_peak_444415_HeLa_Form_SSase_rep2;CSAR_peak_440731_HeLa_Form_SSase_rep3;CSAR_peak_484564_HeLa_Form_SSase_rep1	567.87,183.24,137.21	-
chr17	41234434	41234435	rs80357354	ncRNA,missense	-	chr17	41234405	41234467	CSAR_peak_444415_HeLa_Form_SSase_rep2;CSAR_peak_440731_HeLa_Form_SSase_rep3;CSAR_peak_484564_HeLa_Form_SSase_rep1	567.87,183.24,137.21	-
chr17	41234435	41234436	rs80357486	ncRNA,missense	-	chr17	41234405	41234467	CSAR_peak_444415_HeLa_Form_SSase_rep2;CSAR_peak_440731_HeLa_Form_SSase_rep3;CSAR_peak_484564_HeLa_Form_SSase_rep1	567.87,183.24,137.21	-
chr17	41234438	41234439	rs80357067	ncRNA,nonsense	-	chr17	41234405	41234467	CSAR_peak_444415_HeLa_Form_SSase_rep2;CSAR_peak_440731_HeLa_Form_SSase_rep3;CSAR_peak_484564_HeLa_Form_SSase_rep1	567.87,183.24,137.21	-
chr17	41234439	41234447	rs80357825	ncRNA,frameshift	-	chr17	41234405	41234467	CSAR_peak_444415_HeLa_Form_SSase_rep2;CSAR_peak_440731_HeLa_Form_SSase_rep3;CSAR_peak_484564_HeLa_Form_SSase_rep1	567.87,183.24,137.21	-
chr17	41234449	41234450	rs4986849	ncRNA,missense	-	chr17	41234405	41234467	CSAR_peak_444415_HeLa_Form_SSase_rep2;CSAR_peak_440731_HeLa_Form_SSase_rep3;CSAR_peak_484564_HeLa_Form_SSase_rep1	567.87,183.24,137.21	-
chr17	41234450	41234451	rs41293455	ncRNA,nonsense,missense	-	chr17	41234405	41234467	CSAR_peak_444415_HeLa_Form_SSase_rep2;CSAR_peak_440731_HeLa_Form_SSase_rep3;CSAR_peak_484564_HeLa_Form_SSase_rep1	567.87,183.24,137.21	-
chr17	41234456	41234456	rs80357748	ncRNA,frameshift	-	chr17	41234405	41234467	CSAR_peak_444415_HeLa_Form_SSase_rep2;CSAR_peak_440731_HeLa_Form_SSase_rep3;CSAR_peak_484564_HeLa_Form_SSase_rep1	567.87,183.24,137.21	-
chr17	41234463	41234464	rs80356856	coding-synon,ncRNA	-	chr17	41234405	41234467	CSAR_peak_444415_HeLa_Form_SSase_rep2;CSAR_peak_440731_HeLa_Form_SSase_rep3;CSAR_peak_484564_HeLa_Form_SSase_rep1	567.87,183.24,137.21	-
chr17	41234515	41234516	rs80357079	ncRNA,missense	-	chr17	41234508	41234542	CSAR_peak_295706_HeLa_Form_DSase_rep1	82.82	-
chr17	41234516	41234517	rs80357013	ncRNA,missense	-	chr17	41234508	41234542	CSAR_peak_295706_HeLa_Form_DSase_rep1	82.82	-
chr17	41234519	41234520	rs80357305	ncRNA,nonsense	-	chr17	41234508	41234542	CSAR_peak_295706_HeLa_Form_DSase_rep1	82.82	-
chr17	41234522	41234523	rs80357309	ncRNA,missense	-	chr17	41234508	41234542	CSAR_peak_295706_HeLa_Form_DSase_rep1	82.82	-
chr17	41234525	41234527	rs80357977	ncRNA,frameshift	-	chr17	41234508	41234542	CSAR_peak_295706_HeLa_Form_DSase_rep1	82.82	-
chr17	41234532	41234533	rs41293453	coding-synon,ncRNA	-	chr17	41234508	41234542	CSAR_peak_295706_HeLa_Form_DSase_rep1	82.82	-
chr17	41234534	41234535	rs80357981	ncRNA,frameshift	-	chr17	41234508	41234542	CSAR_peak_295706_HeLa_Form_DSase_rep1	82.82	-
chr17	41243532	41243533	rs80357021	intron,ncRNA,nonsense	-	chr17	41243532	41243578	CSAR_peak_444428_HeLa_Form_SSase_rep2;CSAR_peak_484575_HeLa_Form_SSase_rep1	122.04,87.57	-
chr17	41243536	41243537	rs80356886	intron,ncRNA,missense	-	chr17	41243532	41243578	CSAR_peak_444428_HeLa_Form_SSase_rep2;CSAR_peak_484575_HeLa_Form_SSase_rep1	122.04,87.57	-
chr17	41243574	41243575	rs80357904	intron,ncRNA,frameshift	-	chr17	41243532	41243578	CSAR_peak_444428_HeLa_Form_SSase_rep2;CSAR_peak_484575_HeLa_Form_SSase_rep1	122.04,87.57	-
chr17	41243575	41243576	rs80357987	intron,ncRNA,frameshift	-	chr17	41243532	41243578	CSAR_peak_444428_HeLa_Form_SSase_rep2;CSAR_peak_484575_HeLa_Form_SSase_rep1	122.04,87.57	-
chr17	41243686	41243690	rs80357889	intron,ncRNA,frameshift	-	chr17	41243685	41243725	CSAR_peak_484577_HeLa_Form_SSase_rep1	107.88	-
chr17	41243688	41243692	rs80357842	intron,ncRNA,frameshift	-	chr17	41243685	41243725	CSAR_peak_484577_HeLa_Form_SSase_rep1	107.88	-
chr17	41243691	41243692	rs80357855	intron,ncRNA,frameshift	-	chr17	41243685	41243725	CSAR_peak_484577_HeLa_Form_SSase_rep1	107.88	-
chr17	41243696	41243697	rs80357499	intron,ncRNA,missense	-	chr17	41243685	41243725	CSAR_peak_484577_HeLa_Form_SSase_rep1	107.88	-
chr17	41243699	41243700	rs80357047	intron,ncRNA,missense	-	chr17	41243685	41243725	CSAR_peak_484577_HeLa_Form_SSase_rep1	107.88	-
chr17	41243702	41243703	rs80357217	intron,ncRNA,missense	-	chr17	41243685	41243725	CSAR_peak_484577_HeLa_Form_SSase_rep1	107.88	-
chr17	41243704	41243707	rs80358338	intron,ncRNA,cds-indel	-	chr17	41243685	41243725	CSAR_peak_484577_HeLa_Form_SSase_rep1	107.88	-
chr17	41243705	41243706	rs80357483	intron,ncRNA,missense	-	chr17	41243685	41243725	CSAR_peak_484577_HeLa_Form_SSase_rep1	107.88	-
chr17	41243705	41243707	rs80357584	intron,ncRNA,frameshift	-	chr17	41243685	41243725	CSAR_peak_484577_HeLa_Form_SSase_rep1	107.88	-
chr17	41243706	41243707	rs80356866	intron,ncRNA,nonsense	-	chr17	41243685	41243725	CSAR_peak_484577_HeLa_Form_SSase_rep1	107.88	-
chr17	41243712	41243713	rs80357036	intron,ncRNA,missense	-	chr17	41243685	41243725	CSAR_peak_484577_HeLa_Form_SSase_rep1	107.88	-
chr17	41243717	41243717	rs80357878	intron,ncRNA,frameshift	-	chr17	41243685	41243725	CSAR_peak_484577_HeLa_Form_SSase_rep1	107.88	-
chr17	41243724	41243725	rs80357280	intron,ncRNA,missense	-	chr17	41243685	41243725	CSAR_peak_484577_HeLa_Form_SSase_rep1	107.88	-
chr17	41243890	41243891	rs80356876	intron,ncRNA,missense	-	chr17	41243887	41243912	CSAR_peak_468700_HeLa_Form_DSase_rep3	86.12	-
chr17	41243892	41243893	rs80356921	intron,ncRNA,missense	-	chr17	41243887	41243912	CSAR_peak_468700_HeLa_Form_DSase_rep3	86.12	-
chr17	41243895	41243896	rs80356894	intron,ncRNA,missense	-	chr17	41243887	41243912	CSAR_peak_468700_HeLa_Form_DSase_rep3	86.12	-
chr17	41243898	41243898	rs80357831	intron,ncRNA,frameshift	-	chr17	41243887	41243912	CSAR_peak_468700_HeLa_Form_DSase_rep3	86.12	-
chr17	41243899	41243899	rs80357902	intron,ncRNA,frameshift	-	chr17	41243887	41243912	CSAR_peak_468700_HeLa_Form_DSase_rep3	86.12	-
chr17	41243904	41243906	rs80357805	intron,ncRNA,frameshift	-	chr17	41243887	41243912	CSAR_peak_468700_HeLa_Form_DSase_rep3	86.12	-
chr17	41243907	41243908	rs80356923	intron,ncRNA,nonsense,missense	-	chr17	41243887	41243912	CSAR_peak_468700_HeLa_Form_DSase_rep3	86.12	-
chr17	41244140	41244141	rs80357329	intron,ncRNA,missense	-	chr17	41244140	41244172	CSAR_peak_444434_HeLa_Form_SSase_rep2	122.04	-
chr17	41244144	41244145	rs80357136	intron,ncRNA,nonsense	-	chr17	41244140	41244172	CSAR_peak_444434_HeLa_Form_SSase_rep2	122.04	-
chr17	41244147	41244148	rs80357018	intron,ncRNA,nonsense	-	chr17	41244140	41244172	CSAR_peak_444434_HeLa_Form_SSase_rep2	122.04	-
chr17	41244149	41244150	rs80356971	intron,ncRNA,nonsense	-	chr17	41244140	41244172	CSAR_peak_444434_HeLa_Form_SSase_rep2	122.04	-
chr17	41244149	41244151	rs80357577	intron,ncRNA,frameshift	-	chr17	41244140	41244172	CSAR_peak_444434_HeLa_Form_SSase_rep2	122.04	-
chr17	41244157	41244158	rs80357900	intron,ncRNA,frameshift	-	chr17	41244140	41244172	CSAR_peak_444434_HeLa_Form_SSase_rep2	122.04	-
chr17	41244158	41244159	rs80357405	intron,ncRNA,nonsense	-	chr17	41244140	41244172	CSAR_peak_444434_HeLa_Form_SSase_rep2	122.04	-
chr17	41244170	41244171	rs80356887	intron,ncRNA,missense	-	chr17	41244140	41244172	CSAR_peak_444434_HeLa_Form_SSase_rep2	122.04	-
chr17	41244171	41244173	rs80357828	intron,ncRNA,frameshift	-	chr17	41244140	41244172	CSAR_peak_444434_HeLa_Form_SSase_rep2	122.04	-
chr17	41244290	41244291	rs80357006	intron,ncRNA,nonsense,missense	-	chr17	41244288	41244332	CSAR_peak_329746_HeLa_Form_DSase_rep2	127.75	-
chr17	41244290	41244290	rs80357858	intron,ncRNA,frameshift	-	chr17	41244288	41244332	CSAR_peak_329746_HeLa_Form_DSase_rep2	127.75	-
chr17	41244291	41244291	rs80357764	intron,ncRNA,frameshift	-	chr17	41244288	41244332	CSAR_peak_329746_HeLa_Form_DSase_rep2	127.75	-
chr17	41244292	41244292	rs80357624	intron,ncRNA,frameshift	-	chr17	41244288	41244332	CSAR_peak_329746_HeLa_Form_DSase_rep2	127.75	-
chr17	41244293	41244293	rs80357625	intron,ncRNA,frameshift	-	chr17	41244288	41244332	CSAR_peak_329746_HeLa_Form_DSase_rep2	127.75	-
chr17	41244308	41244309	rs80357145	intron,ncRNA,nonsense	-	chr17	41244288	41244332	CSAR_peak_329746_HeLa_Form_DSase_rep2	127.75	-
chr17	41244318	41244320	rs80357635	intron,ncRNA,frameshift	-	chr17	41244288	41244332	CSAR_peak_329746_HeLa_Form_DSase_rep2	127.75	-
chr17	41244320	41244321	rs80357313	intron,ncRNA,missense	-	chr17	41244288	41244332	CSAR_peak_329746_HeLa_Form_DSase_rep2	127.75	-
chr17	41244327	41244328	rs80357263	intron,ncRNA,missense	-	chr17	41244288	41244332	CSAR_peak_329746_HeLa_Form_DSase_rep2	127.75	-
chr17	41244492	41244493	rs80357311	intron,ncRNA,missense	-	chr17	41244487	41244493	CSAR_peak_329747_HeLa_Form_DSase_rep2	88.84	-
chr17	41244517	41244519	rs80357510	intron,ncRNA,frameshift	-	chr17	41244509	41244525	CSAR_peak_329748_HeLa_Form_DSase_rep2;CSAR_peak_468707_HeLa_Form_DSase_rep3	53.95,86.12	-
chr17	41244523	41244524	rs1800704	intron,ncRNA,missense	-	chr17	41244509	41244525	CSAR_peak_329748_HeLa_Form_DSase_rep2;CSAR_peak_468707_HeLa_Form_DSase_rep3	53.95,86.12	-
chr17	41244657	41244659	rs80357890	intron,ncRNA,frameshift	-	chr17	41244644	41244674	CSAR_peak_440753_HeLa_Form_SSase_rep3	46.47	-
chr17	41244660	41244661	rs80357559	intron,ncRNA,frameshift	-	chr17	41244644	41244674	CSAR_peak_440753_HeLa_Form_SSase_rep3	46.47	-
chr17	41244663	41244664	rs80356955	intron,ncRNA,missense	-	chr17	41244644	41244674	CSAR_peak_440753_HeLa_Form_SSase_rep3	46.47	-
chr17	41244877	41244878	rs80357659	intron,ncRNA,frameshift	-	chr17	41244874	41244898	CSAR_peak_444445_HeLa_Form_SSase_rep2	64.15	-
chr17	41244878	41244879	rs80356874	intron,ncRNA,missense	-	chr17	41244874	41244898	CSAR_peak_444445_HeLa_Form_SSase_rep2	64.15	-
chr17	41244879	41244880	rs80357200	intron,ncRNA,missense	-	chr17	41244874	41244898	CSAR_peak_444445_HeLa_Form_SSase_rep2	64.15	-
chr17	41244885	41244886	rs80357480	intron,ncRNA,missense	-	chr17	41244874	41244898	CSAR_peak_444445_HeLa_Form_SSase_rep2	64.15	-
chr17	41244889	41244889	rs80357541	intron,ncRNA,frameshift	-	chr17	41244874	41244898	CSAR_peak_444445_HeLa_Form_SSase_rep2	64.15	-
chr17	41244897	41244898	rs80357120	intron,ncRNA,missense	-	chr17	41244874	41244898	CSAR_peak_444445_HeLa_Form_SSase_rep2	64.15	-
chr17	41244986	41244987	rs80357315	intron,ncRNA,missense	-	chr17	41244986	41245049	CSAR_peak_468712_HeLa_Form_DSase_rep3;CSAR_peak_329753_HeLa_Form_DSase_rep2;CSAR_peak_295720_HeLa_Form_DSase_rep1;CSAR_peak_329754_HeLa_Form_DSase_rep2;CSAR_peak_444446_HeLa_Form_SSase_rep2;CSAR_peak_440755_HeLa_Form_SSase_rep3	296.16,214.98,79.23,83.47,192.81,84.99	-
chr17	41244986	41244986	rs80357968	intron,ncRNA,frameshift	-	chr17	41244986	41245049	CSAR_peak_468712_HeLa_Form_DSase_rep3;CSAR_peak_329753_HeLa_Form_DSase_rep2;CSAR_peak_295720_HeLa_Form_DSase_rep1;CSAR_peak_329754_HeLa_Form_DSase_rep2;CSAR_peak_444446_HeLa_Form_SSase_rep2;CSAR_peak_440755_HeLa_Form_SSase_rep3	296.16,214.98,79.23,83.47,192.81,84.99	-
chr17	41244990	41244990	rs80357835	intron,ncRNA,frameshift	-	chr17	41244986	41245049	CSAR_peak_468712_HeLa_Form_DSase_rep3;CSAR_peak_329753_HeLa_Form_DSase_rep2;CSAR_peak_295720_HeLa_Form_DSase_rep1;CSAR_peak_329754_HeLa_Form_DSase_rep2;CSAR_peak_444446_HeLa_Form_SSase_rep2;CSAR_peak_440755_HeLa_Form_SSase_rep3	296.16,214.98,79.23,83.47,192.81,84.99	-
chr17	41245002	41245003	rs80356951	intron,ncRNA,nonsense	-	chr17	41244986	41245049	CSAR_peak_468712_HeLa_Form_DSase_rep3;CSAR_peak_329753_HeLa_Form_DSase_rep2;CSAR_peak_295720_HeLa_Form_DSase_rep1;CSAR_peak_329754_HeLa_Form_DSase_rep2;CSAR_peak_444446_HeLa_Form_SSase_rep2;CSAR_peak_440755_HeLa_Form_SSase_rep3	296.16,214.98,79.23,83.47,192.81,84.99	-
chr17	41245006	41245007	rs80357195	intron,ncRNA,missense	-	chr17	41244986	41245049	CSAR_peak_468712_HeLa_Form_DSase_rep3;CSAR_peak_329753_HeLa_Form_DSase_rep2;CSAR_peak_295720_HeLa_Form_DSase_rep1;CSAR_peak_329754_HeLa_Form_DSase_rep2;CSAR_peak_444446_HeLa_Form_SSase_rep2;CSAR_peak_440755_HeLa_Form_SSase_rep3	296.16,214.98,79.23,83.47,192.81,84.99	-
chr17	41245020	41245021	rs80357435	intron,ncRNA,missense	-	chr17	41244986	41245049	CSAR_peak_468712_HeLa_Form_DSase_rep3;CSAR_peak_329753_HeLa_Form_DSase_rep2;CSAR_peak_295720_HeLa_Form_DSase_rep1;CSAR_peak_329754_HeLa_Form_DSase_rep2;CSAR_peak_444446_HeLa_Form_SSase_rep2;CSAR_peak_440755_HeLa_Form_SSase_rep3	296.16,214.98,79.23,83.47,192.81,84.99	-
chr17	41245025	41245026	rs80357337	intron,ncRNA,missense	-	chr17	41244986	41245049	CSAR_peak_468712_HeLa_Form_DSase_rep3;CSAR_peak_329753_HeLa_Form_DSase_rep2;CSAR_peak_295720_HeLa_Form_DSase_rep1;CSAR_peak_329754_HeLa_Form_DSase_rep2;CSAR_peak_444446_HeLa_Form_SSase_rep2;CSAR_peak_440755_HeLa_Form_SSase_rep3	296.16,214.98,79.23,83.47,192.81,84.99	-
chr17	41245026	41245027	rs1800709	intron,ncRNA,missense	-	chr17	41244986	41245049	CSAR_peak_468712_HeLa_Form_DSase_rep3;CSAR_peak_329753_HeLa_Form_DSase_rep2;CSAR_peak_295720_HeLa_Form_DSase_rep1;CSAR_peak_329754_HeLa_Form_DSase_rep2;CSAR_peak_444446_HeLa_Form_SSase_rep2;CSAR_peak_440755_HeLa_Form_SSase_rep3	296.16,214.98,79.23,83.47,192.81,84.99	-
chr17	41245032	41245033	rs80357607	intron,ncRNA,frameshift	-	chr17	41244986	41245049	CSAR_peak_468712_HeLa_Form_DSase_rep3;CSAR_peak_329753_HeLa_Form_DSase_rep2;CSAR_peak_295720_HeLa_Form_DSase_rep1;CSAR_peak_329754_HeLa_Form_DSase_rep2;CSAR_peak_444446_HeLa_Form_SSase_rep2;CSAR_peak_440755_HeLa_Form_SSase_rep3	296.16,214.98,79.23,83.47,192.81,84.99	-
chr17	41245034	41245035	rs80357863	intron,ncRNA,frameshift	-	chr17	41244986	41245049	CSAR_peak_468712_HeLa_Form_DSase_rep3;CSAR_peak_329753_HeLa_Form_DSase_rep2;CSAR_peak_295720_HeLa_Form_DSase_rep1;CSAR_peak_329754_HeLa_Form_DSase_rep2;CSAR_peak_444446_HeLa_Form_SSase_rep2;CSAR_peak_440755_HeLa_Form_SSase_rep3	296.16,214.98,79.23,83.47,192.81,84.99	-
chr17	41245060	41245061	rs80357658	intron,ncRNA,frameshift	-	chr17	41245053	41245091	CSAR_peak_444447_HeLa_Form_SSase_rep2	64.15	-
chr17	41245062	41245065	rs80358331	intron,ncRNA,cds-indel	-	chr17	41245053	41245091	CSAR_peak_444447_HeLa_Form_SSase_rep2	64.15	-
chr17	41245065	41245066	rs80357185	intron,ncRNA,missense	-	chr17	41245053	41245091	CSAR_peak_444447_HeLa_Form_SSase_rep2	64.15	-
chr17	41245069	41245071	rs80357800	intron,ncRNA,frameshift	-	chr17	41245053	41245091	CSAR_peak_444447_HeLa_Form_SSase_rep2	64.15	-
chr17	41245070	41245071	rs28897683	intron,ncRNA,missense	-	chr17	41245053	41245091	CSAR_peak_444447_HeLa_Form_SSase_rep2	64.15	-
chr17	41245070	41245071	rs80357740	intron,ncRNA,frameshift	-	chr17	41245053	41245091	CSAR_peak_444447_HeLa_Form_SSase_rep2	64.15	-
chr17	41245071	41245072	rs80357631	intron,ncRNA,frameshift	-	chr17	41245053	41245091	CSAR_peak_444447_HeLa_Form_SSase_rep2	64.15	-
chr17	41245072	41245073	rs80357970	intron,ncRNA,frameshift	-	chr17	41245053	41245091	CSAR_peak_444447_HeLa_Form_SSase_rep2	64.15	-
chr17	41245073	41245074	rs80357249	intron,ncRNA,missense	-	chr17	41245053	41245091	CSAR_peak_444447_HeLa_Form_SSase_rep2	64.15	-
chr17	41245074	41245075	rs80357328	intron,ncRNA,missense	-	chr17	41245053	41245091	CSAR_peak_444447_HeLa_Form_SSase_rep2	64.15	-
chr17	41245079	41245080	rs80357799	intron,ncRNA,frameshift	-	chr17	41245053	41245091	CSAR_peak_444447_HeLa_Form_SSase_rep2	64.15	-
chr17	41245090	41245091	rs80357669	intron,ncRNA,frameshift	-	chr17	41245053	41245091	CSAR_peak_444447_HeLa_Form_SSase_rep2	64.15	-
chr17	41245171	41245172	rs80357913	intron,ncRNA,frameshift	-	chr17	41245167	41245197	CSAR_peak_440757_HeLa_Form_SSase_rep3	46.47	-
chr17	41245179	41245180	rs41286298	intron,ncRNA,missense	-	chr17	41245167	41245197	CSAR_peak_440757_HeLa_Form_SSase_rep3	46.47	-
chr17	41245185	41245186	rs80357060	intron,ncRNA,missense	-	chr17	41245167	41245197	CSAR_peak_440757_HeLa_Form_SSase_rep3	46.47	-
chr17	41245188	41245188	rs80357739	intron,ncRNA,frameshift	-	chr17	41245167	41245197	CSAR_peak_440757_HeLa_Form_SSase_rep3	46.47	-
chr17	41245190	41245197	rs80357820	intron,ncRNA,frameshift	-	chr17	41245167	41245197	CSAR_peak_440757_HeLa_Form_SSase_rep3	46.47	-
chr17	41245192	41245192	rs80357990	intron,ncRNA,frameshift	-	chr17	41245167	41245197	CSAR_peak_440757_HeLa_Form_SSase_rep3	46.47	-
chr17	41245196	41245197	rs55914168	intron,ncRNA,missense	-	chr17	41245167	41245197	CSAR_peak_440757_HeLa_Form_SSase_rep3	46.47	-
chr17	41245200	41245201	rs80356948	intron,ncRNA,missense	-	chr17	41245199	41245239	CSAR_peak_329757_HeLa_Form_DSase_rep2;CSAR_peak_484594_HeLa_Form_SSase_rep1	83.47,107.88	-
chr17	41245209	41245210	rs80356945	intron,ncRNA,nonsense,missense	-	chr17	41245199	41245239	CSAR_peak_329757_HeLa_Form_DSase_rep2;CSAR_peak_484594_HeLa_Form_SSase_rep1	83.47,107.88	-
chr17	41245209	41245211	rs80357515	intron,ncRNA,frameshift	-	chr17	41245199	41245239	CSAR_peak_329757_HeLa_Form_DSase_rep2;CSAR_peak_484594_HeLa_Form_SSase_rep1	83.47,107.88	-
chr17	41245216	41245217	rs80357444	intron,ncRNA,nonsense	-	chr17	41245199	41245239	CSAR_peak_329757_HeLa_Form_DSase_rep2;CSAR_peak_484594_HeLa_Form_SSase_rep1	83.47,107.88	-
chr17	41245218	41245219	rs80357725	intron,ncRNA,frameshift	-	chr17	41245199	41245239	CSAR_peak_329757_HeLa_Form_DSase_rep2;CSAR_peak_484594_HeLa_Form_SSase_rep1	83.47,107.88	-
chr17	41245232	41245233	rs80357467	intron,ncRNA,missense	-	chr17	41245199	41245239	CSAR_peak_329757_HeLa_Form_DSase_rep2;CSAR_peak_484594_HeLa_Form_SSase_rep1	83.47,107.88	-
chr17	41245233	41245234	rs80357957	intron,ncRNA,frameshift	-	chr17	41245199	41245239	CSAR_peak_329757_HeLa_Form_DSase_rep2;CSAR_peak_484594_HeLa_Form_SSase_rep1	83.47,107.88	-
chr17	41245238	41245239	rs80357063	intron,ncRNA,nonsense,missense	-	chr17	41245199	41245239	CSAR_peak_329757_HeLa_Form_DSase_rep2;CSAR_peak_484594_HeLa_Form_SSase_rep1	83.47,107.88	-
chr17	41245248	41245249	rs80357194	intron,ncRNA,missense	-	chr17	41245240	41245269	CSAR_peak_484595_HeLa_Form_SSase_rep1	65.44	-
chr17	41245248	41245249	rs80357786	intron,ncRNA,frameshift	-	chr17	41245240	41245269	CSAR_peak_484595_HeLa_Form_SSase_rep1	65.44	-
chr17	41245250	41245252	rs80357780	intron,ncRNA,frameshift	-	chr17	41245240	41245269	CSAR_peak_484595_HeLa_Form_SSase_rep1	65.44	-
chr17	41245253	41245254	rs80357085	intron,ncRNA,missense	-	chr17	41245240	41245269	CSAR_peak_484595_HeLa_Form_SSase_rep1	65.44	-
chr17	41245254	41245255	rs80357449	intron,ncRNA,nonsense	-	chr17	41245240	41245269	CSAR_peak_484595_HeLa_Form_SSase_rep1	65.44	-
chr17	41245263	41245265	rs80357657	intron,ncRNA,frameshift	-	chr17	41245240	41245269	CSAR_peak_484595_HeLa_Form_SSase_rep1	65.44	-
chr17	41245265	41245266	rs80356869	intron,ncRNA,missense	-	chr17	41245240	41245269	CSAR_peak_484595_HeLa_Form_SSase_rep1	65.44	-
chr17	41245291	41245291	rs80357557	intron,ncRNA,frameshift	-	chr17	41245287	41245322	CSAR_peak_440758_HeLa_Form_SSase_rep3	46.47	-
chr17	41245293	41245295	rs80357602	intron,ncRNA,frameshift	-	chr17	41245287	41245322	CSAR_peak_440758_HeLa_Form_SSase_rep3	46.47	-
chr17	41245302	41245303	rs80357114	intron,ncRNA,missense	-	chr17	41245287	41245322	CSAR_peak_440758_HeLa_Form_SSase_rep3	46.47	-
chr17	41245306	41245307	rs80357650	intron,ncRNA,frameshift	-	chr17	41245287	41245322	CSAR_peak_440758_HeLa_Form_SSase_rep3	46.47	-
chr17	41245311	41245311	rs80357909	intron,ncRNA,frameshift	-	chr17	41245287	41245322	CSAR_peak_440758_HeLa_Form_SSase_rep3	46.47	-
chr17	41245315	41245316	rs4986846	coding-synon,intron,ncRNA	-	chr17	41245287	41245322	CSAR_peak_440758_HeLa_Form_SSase_rep3	46.47	-
chr17	41245509	41245509	rs80357940	intron,ncRNA,frameshift	-	chr17	41245505	41245546	CSAR_peak_444456_HeLa_Form_SSase_rep2;CSAR_peak_329759_HeLa_Form_DSase_rep2	133.98,53.95	-
chr17	41245512	41245513	rs80357082	intron,ncRNA,nonsense	-	chr17	41245505	41245546	CSAR_peak_444456_HeLa_Form_SSase_rep2;CSAR_peak_329759_HeLa_Form_DSase_rep2	133.98,53.95	-
chr17	41245528	41245529	rs80357626	intron,ncRNA,frameshift	-	chr17	41245505	41245546	CSAR_peak_444456_HeLa_Form_SSase_rep2;CSAR_peak_329759_HeLa_Form_DSase_rep2	133.98,53.95	-
chr17	41245530	41245531	rs80357391	intron,ncRNA,nonsense	-	chr17	41245505	41245546	CSAR_peak_444456_HeLa_Form_SSase_rep2;CSAR_peak_329759_HeLa_Form_DSase_rep2	133.98,53.95	-
chr17	41245530	41245531	rs80357638	intron,ncRNA,frameshift	-	chr17	41245505	41245546	CSAR_peak_444456_HeLa_Form_SSase_rep2;CSAR_peak_329759_HeLa_Form_DSase_rep2	133.98,53.95	-
chr17	41245539	41245540	rs80357029	intron,ncRNA,missense	-	chr17	41245505	41245546	CSAR_peak_444456_HeLa_Form_SSase_rep2;CSAR_peak_329759_HeLa_Form_DSase_rep2	133.98,53.95	-
chr17	41245541	41245542	rs80356895	intron,ncRNA,missense	-	chr17	41245505	41245546	CSAR_peak_444456_HeLa_Form_SSase_rep2;CSAR_peak_329759_HeLa_Form_DSase_rep2	133.98,53.95	-
chr17	41245545	41245546	rs80357250	intron,ncRNA,missense	-	chr17	41245505	41245546	CSAR_peak_444456_HeLa_Form_SSase_rep2;CSAR_peak_329759_HeLa_Form_DSase_rep2	133.98,53.95	-
chr17	41245546	41245546	rs80357521	intron,ncRNA,frameshift	-	chr17	41245505	41245546	CSAR_peak_444456_HeLa_Form_SSase_rep2;CSAR_peak_329759_HeLa_Form_DSase_rep2	133.98,53.95	-
chr17	41245646	41245647	rs80357121	intron,ncRNA,missense	-	chr17	41245645	41245690	CSAR_peak_484598_HeLa_Form_SSase_rep1;CSAR_peak_295726_HeLa_Form_DSase_rep1	137.21,82.82	-
chr17	41245647	41245648	rs80357056	intron,ncRNA,missense	-	chr17	41245645	41245690	CSAR_peak_484598_HeLa_Form_SSase_rep1;CSAR_peak_295726_HeLa_Form_DSase_rep1	137.21,82.82	-
chr17	41245649	41245650	rs80357851	intron,ncRNA,frameshift	-	chr17	41245645	41245690	CSAR_peak_484598_HeLa_Form_SSase_rep1;CSAR_peak_295726_HeLa_Form_DSase_rep1	137.21,82.82	-
chr17	41245650	41245651	rs80356902	intron,ncRNA,missense	-	chr17	41245645	41245690	CSAR_peak_484598_HeLa_Form_SSase_rep1;CSAR_peak_295726_HeLa_Form_DSase_rep1	137.21,82.82	-
chr17	41245652	41245653	rs80356983	intron,ncRNA,missense	-	chr17	41245645	41245690	CSAR_peak_484598_HeLa_Form_SSase_rep1;CSAR_peak_295726_HeLa_Form_DSase_rep1	137.21,82.82	-
chr17	41245654	41245655	rs80356834	coding-synon,intron,ncRNA	-	chr17	41245645	41245690	CSAR_peak_484598_HeLa_Form_SSase_rep1;CSAR_peak_295726_HeLa_Form_DSase_rep1	137.21,82.82	-
chr17	41245654	41245654	rs80357768	intron,ncRNA,frameshift	-	chr17	41245645	41245690	CSAR_peak_484598_HeLa_Form_SSase_rep1;CSAR_peak_295726_HeLa_Form_DSase_rep1	137.21,82.82	-
chr17	41245655	41245655	rs80357932	intron,ncRNA,frameshift	-	chr17	41245645	41245690	CSAR_peak_484598_HeLa_Form_SSase_rep1;CSAR_peak_295726_HeLa_Form_DSase_rep1	137.21,82.82	-
chr17	41245663	41245664	rs80357495	intron,ncRNA,missense	-	chr17	41245645	41245690	CSAR_peak_484598_HeLa_Form_SSase_rep1;CSAR_peak_295726_HeLa_Form_DSase_rep1	137.21,82.82	-
chr17	41245663	41245667	rs80357567	intron,ncRNA,frameshift	-	chr17	41245645	41245690	CSAR_peak_484598_HeLa_Form_SSase_rep1;CSAR_peak_295726_HeLa_Form_DSase_rep1	137.21,82.82	-
chr17	41245666	41245667	rs80356838	coding-synon,intron,ncRNA	-	chr17	41245645	41245690	CSAR_peak_484598_HeLa_Form_SSase_rep1;CSAR_peak_295726_HeLa_Form_DSase_rep1	137.21,82.82	-
chr17	41245668	41245669	rs80357425	intron,ncRNA,missense	-	chr17	41245645	41245690	CSAR_peak_484598_HeLa_Form_SSase_rep1;CSAR_peak_295726_HeLa_Form_DSase_rep1	137.21,82.82	-
chr17	41245670	41245670	rs80357516	intron,ncRNA,frameshift	-	chr17	41245645	41245690	CSAR_peak_484598_HeLa_Form_SSase_rep1;CSAR_peak_295726_HeLa_Form_DSase_rep1	137.21,82.82	-
chr17	41245677	41245678	rs80356950	intron,ncRNA,nonsense,missense	-	chr17	41245645	41245690	CSAR_peak_484598_HeLa_Form_SSase_rep1;CSAR_peak_295726_HeLa_Form_DSase_rep1	137.21,82.82	-
chr17	41245681	41245682	rs1800064	coding-synon,intron,ncRNA	-	chr17	41245645	41245690	CSAR_peak_484598_HeLa_Form_SSase_rep1;CSAR_peak_295726_HeLa_Form_DSase_rep1	137.21,82.82	-
chr17	41245682	41245683	rs56039126	intron,ncRNA,missense	-	chr17	41245645	41245690	CSAR_peak_484598_HeLa_Form_SSase_rep1;CSAR_peak_295726_HeLa_Form_DSase_rep1	137.21,82.82	-
chr17	41245687	41245900	rs80359886	intron,ncRNA,cds-indel	-	chr17	41245645	41245690	CSAR_peak_484598_HeLa_Form_SSase_rep1;CSAR_peak_295726_HeLa_Form_DSase_rep1	137.21,82.82	-
chr17	41245687	41245900	rs80359886	intron,ncRNA,cds-indel	-	chr17	41245704	41245729	CSAR_peak_329761_HeLa_Form_DSase_rep2	127.75	-
chr17	41245687	41245900	rs80359886	intron,ncRNA,cds-indel	-	chr17	41245773	41245788	CSAR_peak_444459_HeLa_Form_SSase_rep2	64.15	-
chr17	41245707	41245708	rs80357282	intron,ncRNA,nonsense	-	chr17	41245704	41245729	CSAR_peak_329761_HeLa_Form_DSase_rep2	127.75	-
chr17	41245710	41245711	rs80357652	intron,ncRNA,frameshift	-	chr17	41245704	41245729	CSAR_peak_329761_HeLa_Form_DSase_rep2	127.75	-
chr17	41245713	41245714	rs80357245	intron,ncRNA,missense	-	chr17	41245704	41245729	CSAR_peak_329761_HeLa_Form_DSase_rep2	127.75	-
chr17	41245721	41245722	rs80357236	intron,ncRNA,missense	-	chr17	41245704	41245729	CSAR_peak_329761_HeLa_Form_DSase_rep2	127.75	-
chr17	41245721	41245725	rs80357952	intron,ncRNA,frameshift	-	chr17	41245704	41245729	CSAR_peak_329761_HeLa_Form_DSase_rep2	127.75	-
chr17	41245723	41245727	rs80357585	intron,ncRNA,frameshift	-	chr17	41245704	41245729	CSAR_peak_329761_HeLa_Form_DSase_rep2	127.75	-
chr17	41245728	41245729	rs80357220	intron,ncRNA,nonsense	-	chr17	41245704	41245729	CSAR_peak_329761_HeLa_Form_DSase_rep2	127.75	-
chr17	41245775	41245776	rs80356859	intron,ncRNA,missense	-	chr17	41245773	41245788	CSAR_peak_444459_HeLa_Form_SSase_rep2	64.15	-
chr17	41245775	41245776	rs80357901	intron,ncRNA,frameshift	-	chr17	41245773	41245788	CSAR_peak_444459_HeLa_Form_SSase_rep2	64.15	-
chr17	41245779	41245780	rs80357454	intron,ncRNA,missense	-	chr17	41245773	41245788	CSAR_peak_444459_HeLa_Form_SSase_rep2	64.15	-
chr17	41246281	41246282	rs80357417	intron,ncRNA,nonsense	-	chr17	41246275	41246339	CSAR_peak_295731_HeLa_Form_DSase_rep1	82.82	-
chr17	41246282	41246282	rs80357809	intron,ncRNA,frameshift	-	chr17	41246275	41246339	CSAR_peak_295731_HeLa_Form_DSase_rep1	82.82	-
chr17	41246286	41246287	rs80357046	intron,ncRNA,missense	-	chr17	41246275	41246339	CSAR_peak_295731_HeLa_Form_DSase_rep1	82.82	-
chr17	41246289	41246290	rs80357488	intron,ncRNA,missense	-	chr17	41246275	41246339	CSAR_peak_295731_HeLa_Form_DSase_rep1	82.82	-
chr17	41246292	41246293	rs80357535	intron,ncRNA,frameshift	-	chr17	41246275	41246339	CSAR_peak_295731_HeLa_Form_DSase_rep1	82.82	-
chr17	41246295	41246296	rs80357083	intron,ncRNA,nonsense	-	chr17	41246275	41246339	CSAR_peak_295731_HeLa_Form_DSase_rep1	82.82	-
chr17	41246296	41246297	rs80357197	intron,ncRNA,missense	-	chr17	41246275	41246339	CSAR_peak_295731_HeLa_Form_DSase_rep1	82.82	-
chr17	41246297	41246298	rs80357113	intron,ncRNA,missense	-	chr17	41246275	41246339	CSAR_peak_295731_HeLa_Form_DSase_rep1	82.82	-
chr17	41246301	41246308	rs80357964	intron,ncRNA,frameshift	-	chr17	41246275	41246339	CSAR_peak_295731_HeLa_Form_DSase_rep1	82.82	-
chr17	41246306	41246306	rs80357514	intron,ncRNA,frameshift	-	chr17	41246275	41246339	CSAR_peak_295731_HeLa_Form_DSase_rep1	82.82	-
chr17	41246314	41246315	rs80357024	intron,ncRNA,missense	-	chr17	41246275	41246339	CSAR_peak_295731_HeLa_Form_DSase_rep1	82.82	-
chr17	41246316	41246317	rs80357301	intron,ncRNA,missense	-	chr17	41246275	41246339	CSAR_peak_295731_HeLa_Form_DSase_rep1	82.82	-
chr17	41246325	41246326	rs80357253	intron,ncRNA,missense	-	chr17	41246275	41246339	CSAR_peak_295731_HeLa_Form_DSase_rep1	82.82	-
chr17	41246333	41246334	rs80357481	intron,ncRNA,nonsense	-	chr17	41246275	41246339	CSAR_peak_295731_HeLa_Form_DSase_rep1	82.82	-
chr17	41246333	41246373	rs80359874	intron,ncRNA,frameshift	-	chr17	41246275	41246339	CSAR_peak_295731_HeLa_Form_DSase_rep1	82.82	-
chr17	41246382	41246383	rs80357985	intron,ncRNA,frameshift	-	chr17	41246374	41246389	CSAR_peak_468724_HeLa_Form_DSase_rep3	60.38	-
chr17	41246406	41246462	rs80359875	intron,ncRNA,frameshift	-	chr17	41246438	41246456	CSAR_peak_440769_HeLa_Form_SSase_rep3	151.91	-
chr17	41246406	41246462	rs80359875	intron,ncRNA,frameshift	-	chr17	41246459	41246589	CSAR_peak_444465_HeLa_Form_SSase_rep2;CSAR_peak_484610_HeLa_Form_SSase_rep1;CSAR_peak_440770_HeLa_Form_SSase_rep3;CSAR_peak_484612_HeLa_Form_SSase_rep1;CSAR_peak_468726_HeLa_Form_DSase_rep3	133.98,65.44,84.99,137.21,214.01	-
chr17	41246439	41246442	rs80358326	intron,ncRNA,cds-indel	-	chr17	41246438	41246456	CSAR_peak_440769_HeLa_Form_SSase_rep3	151.91	-
chr17	41246440	41246443	rs80358325	intron,ncRNA,cds-indel	-	chr17	41246438	41246456	CSAR_peak_440769_HeLa_Form_SSase_rep3	151.91	-
chr17	41246441	41246442	rs80357416	intron,ncRNA,missense	-	chr17	41246438	41246456	CSAR_peak_440769_HeLa_Form_SSase_rep3	151.91	-
chr17	41246442	41246443	rs56056711	intron,ncRNA,missense	-	chr17	41246438	41246456	CSAR_peak_440769_HeLa_Form_SSase_rep3	151.91	-
chr17	41246445	41246446	rs80357139	intron,ncRNA,nonsense	-	chr17	41246438	41246456	CSAR_peak_440769_HeLa_Form_SSase_rep3	151.91	-
chr17	41246446	41246446	rs80357665	intron,ncRNA,frameshift	-	chr17	41246438	41246456	CSAR_peak_440769_HeLa_Form_SSase_rep3	151.91	-
chr17	41246455	41246466	rs80359880	intron,ncRNA,frameshift	-	chr17	41246438	41246456	CSAR_peak_440769_HeLa_Form_SSase_rep3	151.91	-
chr17	41246455	41246466	rs80359880	intron,ncRNA,frameshift	-	chr17	41246459	41246589	CSAR_peak_444465_HeLa_Form_SSase_rep2;CSAR_peak_484610_HeLa_Form_SSase_rep1;CSAR_peak_440770_HeLa_Form_SSase_rep3;CSAR_peak_484612_HeLa_Form_SSase_rep1;CSAR_peak_468726_HeLa_Form_DSase_rep3	133.98,65.44,84.99,137.21,214.01	-
chr17	41246459	41246460	rs80357954	intron,ncRNA,frameshift	-	chr17	41246459	41246589	CSAR_peak_444465_HeLa_Form_SSase_rep2;CSAR_peak_484610_HeLa_Form_SSase_rep1;CSAR_peak_440770_HeLa_Form_SSase_rep3;CSAR_peak_484612_HeLa_Form_SSase_rep1;CSAR_peak_468726_HeLa_Form_DSase_rep3	133.98,65.44,84.99,137.21,214.01	-
chr17	41246460	41246462	rs80357897	intron,ncRNA,frameshift	-	chr17	41246459	41246589	CSAR_peak_444465_HeLa_Form_SSase_rep2;CSAR_peak_484610_HeLa_Form_SSase_rep1;CSAR_peak_440770_HeLa_Form_SSase_rep3;CSAR_peak_484612_HeLa_Form_SSase_rep1;CSAR_peak_468726_HeLa_Form_DSase_rep3	133.98,65.44,84.99,137.21,214.01	-
chr17	41246466	41246467	rs80356946	intron,ncRNA,missense	-	chr17	41246459	41246589	CSAR_peak_444465_HeLa_Form_SSase_rep2;CSAR_peak_484610_HeLa_Form_SSase_rep1;CSAR_peak_440770_HeLa_Form_SSase_rep3;CSAR_peak_484612_HeLa_Form_SSase_rep1;CSAR_peak_468726_HeLa_Form_DSase_rep3	133.98,65.44,84.99,137.21,214.01	-
chr17	41246475	41246476	rs80357836	intron,ncRNA,frameshift	-	chr17	41246459	41246589	CSAR_peak_444465_HeLa_Form_SSase_rep2;CSAR_peak_484610_HeLa_Form_SSase_rep1;CSAR_peak_440770_HeLa_Form_SSase_rep3;CSAR_peak_484612_HeLa_Form_SSase_rep1;CSAR_peak_468726_HeLa_Form_DSase_rep3	133.98,65.44,84.99,137.21,214.01	-
chr17	41246480	41246481	rs80357796	intron,ncRNA,frameshift	-	chr17	41246459	41246589	CSAR_peak_444465_HeLa_Form_SSase_rep2;CSAR_peak_484610_HeLa_Form_SSase_rep1;CSAR_peak_440770_HeLa_Form_SSase_rep3;CSAR_peak_484612_HeLa_Form_SSase_rep1;CSAR_peak_468726_HeLa_Form_DSase_rep3	133.98,65.44,84.99,137.21,214.01	-
chr17	41246481	41246482	rs80357215	intron,ncRNA,nonsense	-	chr17	41246459	41246589	CSAR_peak_444465_HeLa_Form_SSase_rep2;CSAR_peak_484610_HeLa_Form_SSase_rep1;CSAR_peak_440770_HeLa_Form_SSase_rep3;CSAR_peak_484612_HeLa_Form_SSase_rep1;CSAR_peak_468726_HeLa_Form_DSase_rep3	133.98,65.44,84.99,137.21,214.01	-
chr17	41246482	41246483	rs41286292	coding-synon,intron,ncRNA	-	chr17	41246459	41246589	CSAR_peak_444465_HeLa_Form_SSase_rep2;CSAR_peak_484610_HeLa_Form_SSase_rep1;CSAR_peak_440770_HeLa_Form_SSase_rep3;CSAR_peak_484612_HeLa_Form_SSase_rep1;CSAR_peak_468726_HeLa_Form_DSase_rep3	133.98,65.44,84.99,137.21,214.01	-
chr17	41246483	41246484	rs80357246	intron,ncRNA,missense	-	chr17	41246459	41246589	CSAR_peak_444465_HeLa_Form_SSase_rep2;CSAR_peak_484610_HeLa_Form_SSase_rep1;CSAR_peak_440770_HeLa_Form_SSase_rep3;CSAR_peak_484612_HeLa_Form_SSase_rep1;CSAR_peak_468726_HeLa_Form_DSase_rep3	133.98,65.44,84.99,137.21,214.01	-
chr17	41246488	41246489	rs80356935	intron,ncRNA,nonsense	-	chr17	41246459	41246589	CSAR_peak_444465_HeLa_Form_SSase_rep2;CSAR_peak_484610_HeLa_Form_SSase_rep1;CSAR_peak_440770_HeLa_Form_SSase_rep3;CSAR_peak_484612_HeLa_Form_SSase_rep1;CSAR_peak_468726_HeLa_Form_DSase_rep3	133.98,65.44,84.99,137.21,214.01	-
chr17	41246489	41246490	rs80356908	intron,ncRNA,nonsense	-	chr17	41246459	41246589	CSAR_peak_444465_HeLa_Form_SSase_rep2;CSAR_peak_484610_HeLa_Form_SSase_rep1;CSAR_peak_440770_HeLa_Form_SSase_rep3;CSAR_peak_484612_HeLa_Form_SSase_rep1;CSAR_peak_468726_HeLa_Form_DSase_rep3	133.98,65.44,84.99,137.21,214.01	-
chr17	41246493	41246494	rs80357472	intron,ncRNA,nonsense	-	chr17	41246459	41246589	CSAR_peak_444465_HeLa_Form_SSase_rep2;CSAR_peak_484610_HeLa_Form_SSase_rep1;CSAR_peak_440770_HeLa_Form_SSase_rep3;CSAR_peak_484612_HeLa_Form_SSase_rep1;CSAR_peak_468726_HeLa_Form_DSase_rep3	133.98,65.44,84.99,137.21,214.01	-
chr17	41246502	41246503	rs80357338	intron,ncRNA,nonsense	-	chr17	41246459	41246589	CSAR_peak_444465_HeLa_Form_SSase_rep2;CSAR_peak_484610_HeLa_Form_SSase_rep1;CSAR_peak_440770_HeLa_Form_SSase_rep3;CSAR_peak_484612_HeLa_Form_SSase_rep1;CSAR_peak_468726_HeLa_Form_DSase_rep3	133.98,65.44,84.99,137.21,214.01	-
chr17	41246511	41246512	rs80357015	intron,ncRNA,missense	-	chr17	41246459	41246589	CSAR_peak_444465_HeLa_Form_SSase_rep2;CSAR_peak_484610_HeLa_Form_SSase_rep1;CSAR_peak_440770_HeLa_Form_SSase_rep3;CSAR_peak_484612_HeLa_Form_SSase_rep1;CSAR_peak_468726_HeLa_Form_DSase_rep3	133.98,65.44,84.99,137.21,214.01	-
chr17	41246514	41246515	rs80356961	intron,ncRNA,missense	-	chr17	41246459	41246589	CSAR_peak_444465_HeLa_Form_SSase_rep2;CSAR_peak_484610_HeLa_Form_SSase_rep1;CSAR_peak_440770_HeLa_Form_SSase_rep3;CSAR_peak_484612_HeLa_Form_SSase_rep1;CSAR_peak_468726_HeLa_Form_DSase_rep3	133.98,65.44,84.99,137.21,214.01	-
chr17	41246517	41246518	rs79727659	intron,ncRNA,missense	-	chr17	41246459	41246589	CSAR_peak_444465_HeLa_Form_SSase_rep2;CSAR_peak_484610_HeLa_Form_SSase_rep1;CSAR_peak_440770_HeLa_Form_SSase_rep3;CSAR_peak_484612_HeLa_Form_SSase_rep1;CSAR_peak_468726_HeLa_Form_DSase_rep3	133.98,65.44,84.99,137.21,214.01	-
chr17	41246529	41246530	rs80357774	intron,ncRNA,frameshift	-	chr17	41246459	41246589	CSAR_peak_444465_HeLa_Form_SSase_rep2;CSAR_peak_484610_HeLa_Form_SSase_rep1;CSAR_peak_440770_HeLa_Form_SSase_rep3;CSAR_peak_484612_HeLa_Form_SSase_rep1;CSAR_peak_468726_HeLa_Form_DSase_rep3	133.98,65.44,84.99,137.21,214.01	-
chr17	41246531	41246532	rs80357618	intron,ncRNA,frameshift	-	chr17	41246459	41246589	CSAR_peak_444465_HeLa_Form_SSase_rep2;CSAR_peak_484610_HeLa_Form_SSase_rep1;CSAR_peak_440770_HeLa_Form_SSase_rep3;CSAR_peak_484612_HeLa_Form_SSase_rep1;CSAR_peak_468726_HeLa_Form_DSase_rep3	133.98,65.44,84.99,137.21,214.01	-
chr17	41246531	41246531	rs80357569	intron,ncRNA,frameshift	-	chr17	41246459	41246589	CSAR_peak_444465_HeLa_Form_SSase_rep2;CSAR_peak_484610_HeLa_Form_SSase_rep1;CSAR_peak_440770_HeLa_Form_SSase_rep3;CSAR_peak_484612_HeLa_Form_SSase_rep1;CSAR_peak_468726_HeLa_Form_DSase_rep3	133.98,65.44,84.99,137.21,214.01	-
chr17	41246532	41246596	rs80359872	intron,ncRNA,frameshift	-	chr17	41246459	41246589	CSAR_peak_444465_HeLa_Form_SSase_rep2;CSAR_peak_484610_HeLa_Form_SSase_rep1;CSAR_peak_440770_HeLa_Form_SSase_rep3;CSAR_peak_484612_HeLa_Form_SSase_rep1;CSAR_peak_468726_HeLa_Form_DSase_rep3	133.98,65.44,84.99,137.21,214.01	-
chr17	41246539	41246539	rs67284603	intron,ncRNA,frameshift	-	chr17	41246459	41246589	CSAR_peak_444465_HeLa_Form_SSase_rep2;CSAR_peak_484610_HeLa_Form_SSase_rep1;CSAR_peak_440770_HeLa_Form_SSase_rep3;CSAR_peak_484612_HeLa_Form_SSase_rep1;CSAR_peak_468726_HeLa_Form_DSase_rep3	133.98,65.44,84.99,137.21,214.01	-
chr17	41246546	41246547	rs41286290	intron,ncRNA,missense	-	chr17	41246459	41246589	CSAR_peak_444465_HeLa_Form_SSase_rep2;CSAR_peak_484610_HeLa_Form_SSase_rep1;CSAR_peak_440770_HeLa_Form_SSase_rep3;CSAR_peak_484612_HeLa_Form_SSase_rep1;CSAR_peak_468726_HeLa_Form_DSase_rep3	133.98,65.44,84.99,137.21,214.01	-
chr17	41246551	41246552	rs80356836	coding-synon,intron,ncRNA	-	chr17	41246459	41246589	CSAR_peak_444465_HeLa_Form_SSase_rep2;CSAR_peak_484610_HeLa_Form_SSase_rep1;CSAR_peak_440770_HeLa_Form_SSase_rep3;CSAR_peak_484612_HeLa_Form_SSase_rep1;CSAR_peak_468726_HeLa_Form_DSase_rep3	133.98,65.44,84.99,137.21,214.01	-
chr17	41246552	41246553	rs80357464	intron,ncRNA,missense	-	chr17	41246459	41246589	CSAR_peak_444465_HeLa_Form_SSase_rep2;CSAR_peak_484610_HeLa_Form_SSase_rep1;CSAR_peak_440770_HeLa_Form_SSase_rep3;CSAR_peak_484612_HeLa_Form_SSase_rep1;CSAR_peak_468726_HeLa_Form_DSase_rep3	133.98,65.44,84.99,137.21,214.01	-
[truncated: 3,189 more rows]

## Sheet: gwasCatalog
SNP_chrom	SNP_start	SNP_end	SNP_id	SNP_score	SNP_strand	PPS_chrom	PPS_start	PPS_end	PPS_id	PPS_score	PPS_strand
[truncated: 222 more rows]
